# Supplementary material for: Associations of ABO and Rhesus D blood groups with phenome-wide disease incidence: A 41-year retrospective cohort study of 482,914 patients
Source: eLife. 2023 Mar 9;12:e83116. doi: 10.7554/eLife.83116 (PMC10042530; doi:10.7554/eLife.83116)
Supplement: Table 2—source data 1. [file elife-83116-table2-data1.zip › table2_summary.tds]

estimate	std.error	statistic	p.value	pyrs	cases	blood_group	phecode	p.value_FDR	FDR_.05	phenotype	phecode_exclude_range	sex	category_number	category
0.9900869130822004	27.05639397070609	-0.00036821420938687834	0.9997062121871496	10031154.47227926	93100	A	635.0	0.9999997115666884	False	Hemorrhage during pregnancy; childbirth and postpartum	634-636.99	Female	12	pregnancy complications
1.0115192402835649	33.615598426296394	0.00034071679567953996	0.9997281516667982	10031154.47227926	93100	B	635.0	0.9999997115666884	False	Hemorrhage during pregnancy; childbirth and postpartum	634-636.99	Female	12	pregnancy complications
0.9922260632679872	43.63795617184333	-0.00017884227368085943	0.9998573068008879	10031154.47227926	93100	AB	635.0	0.9999997115666884	False	Hemorrhage during pregnancy; childbirth and postpartum	634-636.99	Female	12	pregnancy complications
1.0060927703781617	23.685427672177447	0.0002564566106043708	0.9997953804385502	10031154.47227926	93100	0	635.0	0.9999997115666884	False	Hemorrhage during pregnancy; childbirth and postpartum	634-636.99	Female	12	pregnancy complications
1.0005001922696095	0.0083593388790511	0.0598213832924978	0.9522982788163226	17159613.812457222	92728	A	195.0	0.9999997115666884	False	Cancer, suspected or other	195-199.99	NA	2	neoplasms
0.9820614704875071	0.0132486301876097	-1.3662827849129626	0.1718602052922342	17159613.812457222	92728	B	195.0	0.6881654361444035	False	Cancer, suspected or other	195-199.99	NA	2	neoplasms
1.0011471430248426	0.0213036897465474	0.0538162906369589	0.957081884159774	17159613.812457222	92728	AB	195.0	0.9999997115666884	False	Cancer, suspected or other	195-199.99	NA	2	neoplasms
1.0066730904499848	0.008629305638571	0.7707368609459461	0.4408687605692952	17159613.812457222	92728	0	195.0	0.8866030255470805	False	Cancer, suspected or other	195-199.99	NA	2	neoplasms
1.0023341069516332	0.0096723485262664	0.2410363056134602	0.8095300819333748	9417993.932922656	91121	A	650.0	0.994102964640906	False	Normal delivery	650-650.99	Female	12	pregnancy complications
0.9853507355319692	0.0145402869175962	-1.0149472697298338	0.3101466172654764	9417993.932922656	91121	B	650.0	0.8111585616904927	False	Normal delivery	650-650.99	Female	12	pregnancy complications
1.0115991432578522	0.0227247422240653	0.5074816154878772	0.6118241142236724	9417993.932922656	91121	AB	650.0	0.9466389012828924	False	Normal delivery	650-650.99	Female	12	pregnancy complications
1.0022332314332505	0.0097447995739253	0.2289160963669359	0.8189370638119254	9417993.932922656	91121	0	650.0	0.994102964640906	False	Normal delivery	650-650.99	Female	12	pregnancy complications
0.9940302545604259	0.0539507334218474	-0.1109833958774835	0.9116309125166506	9549371.457905544	90431	A	634.0	0.9999997115666884	False	Miscarriage; stillbirth	634-636.99	Female	12	pregnancy complications
1.001018538338178	0.0365887389769256	0.027823314178590002	0.9778034250603124	9549371.457905544	90431	B	634.0	0.9999997115666884	False	Miscarriage; stillbirth	634-636.99	Female	12	pregnancy complications
0.9988643270456186	0.0523291161035006	-0.0217148387778168	0.9826757049921558	9549371.457905544	90431	AB	634.0	0.9999997115666884	False	Miscarriage; stillbirth	634-636.99	Female	12	pregnancy complications
1.0057877858534892	0.0475120610883867	0.1214660201391873	0.9033234571299577	9549371.457905546	90431	0	634.0	0.9999997115666884	False	Miscarriage; stillbirth	634-636.99	Female	12	pregnancy complications
0.9858595940547072	0.0283761158267109	-0.5018774995522679	0.6157606337476452	10113526.789869953	89824	A	635.3	0.9476768913087128	False	Placenta previa and abruptio placenta	634-636.99	Female	12	pregnancy complications
1.016958853867843	0.0414103880729465	0.4060975685127065	0.6846764514870152	10113526.789869953	89824	B	635.3	0.9707004177184848	False	Placenta previa and abruptio placenta	634-636.99	Female	12	pregnancy complications
0.9874366326772388	0.0629637142358692	-0.2007974570752848	0.8408595717928419	10113526.789869953	89824	AB	635.3	0.9979895816711261	False	Placenta previa and abruptio placenta	634-636.99	Female	12	pregnancy complications
1.0087784380850964	0.0284823346900486	0.3068614883583079	0.7589528083753037	10113526.789869953	89824	0	635.3	0.98438389584782	False	Placenta previa and abruptio placenta	634-636.99	Female	12	pregnancy complications
1.0042143062755855	0.0095205463769427	0.4417236985168196	0.6586922342820405	16979131.074606434	76134	A	480.0	0.9605316697581012	False	Pneumonia	480-488.99	NA	9	respiratory
0.9979902444202998	0.015207913192373001	-0.1322849376480508	0.8947597870539407	16979131.074606434	76134	B	480.0	0.9999997115666884	False	Pneumonia	480-488.99	NA	9	respiratory
0.9925928271522224	0.0225666780175781	-0.32945665160285603	0.7418128283437	16979131.074606434	76134	AB	480.0	0.9812241115401666	False	Pneumonia	480-488.99	NA	9	respiratory
0.9979019798326364	0.0095875844493888	-0.2190566462168482	0.8266073587154673	16979131.074606434	76134	0	480.0	0.994102964640906	False	Pneumonia	480-488.99	NA	9	respiratory
1.0061688803157032	8.113333374984395	0.0007580029540805999	0.9993955431876947	291649.0	70331	A	661.0	0.9999997115666884	False	Fetal distress and abnormal forces of labor	660-669.99	Female	12	pregnancy complications
0.984866495631488	4.166424230886203	-0.0036600172188403	0.9970814092858766	291649.0	70331	B	661.0	0.9999997115666884	False	Fetal distress and abnormal forces of labor	660-669.99	Female	12	pregnancy complications
1.0084132857050794	34.35067911708825	0.0002438988542574981	0.9998055094565951	291649.0	70331	AB	661.0	0.9999997115666884	False	Fetal distress and abnormal forces of labor	660-669.99	Female	12	pregnancy complications
0.9991591468890668	8.341685429577973	-0.00010084374834166989	0.9999195837246956	291649.0	70331	0	661.0	0.9999997115666884	False	Fetal distress and abnormal forces of labor	660-669.99	Female	12	pregnancy complications
1.0124232726128843	2.1359293724187784	0.0057804987145679	0.9953904630046206	291649.0	70741	A	665.0	0.9999997115666884	False	Obstetrical/birth trauma	660-669.99	Female	12	pregnancy complications
0.9603532092455146	2.665612065849894	-0.0151763028121755	0.9878984691029622	291649.0	70741	B	665.0	0.9999997115666884	False	Obstetrical/birth trauma	660-669.99	Female	12	pregnancy complications
0.9887641769140664	2.8547964559185086	-0.0039580481335572	0.9968437698172472	291649.0	70741	AB	665.0	0.9999997115666884	False	Obstetrical/birth trauma	660-669.99	Female	12	pregnancy complications
1.0082594665954918	2.894112918475455	0.0028421641083454	0.99773356358584	291649.0	70741	0	665.0	0.9999997115666884	False	Obstetrical/birth trauma	660-669.99	Female	12	pregnancy complications
0.9993678389136794	0.0246286150618746	-0.0256758645502843	0.9795161965995268	9847638.2642026	67921	A	669.0	0.9999997115666884	False	Complications of labor and delivery NEC	660-669.99	Female	12	pregnancy complications
1.0013571303676212	0.0307988491994348	0.0440344471887129	0.9648775060684592	9847638.2642026	67921	B	669.0	0.9999997115666884	False	Complications of labor and delivery NEC	660-669.99	Female	12	pregnancy complications
0.99418440773837	0.0475510358974824	-0.1226591294762471	0.9023786110231348	9847638.2642026	67921	AB	669.0	0.9999997115666884	False	Complications of labor and delivery NEC	660-669.99	Female	12	pregnancy complications
1.0010880928451409	0.0273746903134138	0.0397265243454531	0.9683116520788778	9847638.2642026	67921	0	669.0	0.9999997115666884	False	Complications of labor and delivery NEC	660-669.99	Female	12	pregnancy complications
1.0004523099994844	0.0111613533887113	0.040515493274211	0.9676824167881436	17217730.338124573	56829	A	366.0	0.9999997115666884	False	Cataract	366-366.99	Both	7	sense organs
1.0158377147128823	0.017206007931692	0.9132627886279879	0.3611115460507458	17217730.338124573	56829	B	366.0	0.8462124355970095	False	Cataract	366-366.99	Both	7	sense organs
1.0067127727232823	0.0263813301023101	0.2536014053269609	0.79980523768343	17217730.338124573	56829	AB	366.0	0.994102964640906	False	Cataract	366-366.99	Both	7	sense organs
0.9921507812846614	0.0127835513331395	-0.6164316768913848	0.5376141843970137	17217730.338124573	56829	0	366.0	0.92711594364995	False	Cataract	366-366.99	Both	7	sense organs
1.0175194258754394	0.0102253322850228	1.6985002968832414	0.0894233768044857	17147186.247775495	54853	A	411.0	0.5413289030989198	False	Ischemic Heart Disease	410-414.99	NA	8	circulatory system
1.0289400558925734	0.0155593417421756	1.8335737402808783	0.0667269449470324	17147186.247775495	54853	B	411.0	0.4801516495808229	False	Ischemic Heart Disease	410-414.99	NA	8	circulatory system
1.0032484407539743	0.0267201615196184	0.1213756124343696	0.9033943372085168	17147186.247775495	54853	AB	411.0	0.9999997115666884	False	Ischemic Heart Disease	410-414.99	NA	8	circulatory system
0.9706392266978244	0.0101184233281825	-2.9451651670788634	0.0032302079740794	17147186.247775495	54853	0	411.0	0.093266913254464	False	Ischemic Heart Disease	410-414.99	NA	8	circulatory system
1.009781611536016	0.0096348365781376	1.0103006098760134	0.3123591486193507	17187747.79192334	53711	A	740.0	0.8147419542516663	False	Osteoarthrosis	740-740.99	NA	14	musculoskeletal
0.9457889670409464	0.0157990575115816	-3.527793604977737	0.0004196493569484554	17187747.79192334	53711	B	740.0	0.020855301375620208	True	Osteoarthrosis	740-740.99	NA	14	musculoskeletal
1.015921823229975	0.0226173521208257	0.6984195352155737	0.4849202132642561	17187747.79192334	53711	AB	740.0	0.9114832661929856	False	Osteoarthrosis	740-740.99	NA	14	musculoskeletal
1.0094523732774785	0.009891909196808001	0.9510781937150928	0.3415720663968616	17187747.79192334	53711	0	740.0	0.8383246079781587	False	Osteoarthrosis	740-740.99	NA	14	musculoskeletal
1.0057855762026764	0.0096980326607106	0.5948530215363547	0.5519460684906661	17270508.889801506	52310	A	366.2	0.929864043810906	False	Senile cataract	366-366.99	Both	7	sense organs
1.0120628436713288	0.0147334159498455	0.8138416418511191	0.4157420042557415	17270508.889801506	52310	B	366.2	0.8825438868351375	False	Senile cataract	366-366.99	Both	7	sense organs
1.0017981201865584	0.0313987059494053	0.0572159090459525	0.9543735836857976	17270508.889801506	52310	AB	366.2	0.9999997115666884	False	Senile cataract	366-366.99	Both	7	sense organs
0.9891071758138218	0.0098701638866685	-1.1096660092246144	0.2671515768978885	17270508.889801506	52310	0	366.2	0.7794924448149894	False	Senile cataract	366-366.99	Both	7	sense organs
1.00080487579625	0.2909646643931194	0.0027651194659863	0.9977937913242708	10230471.088295687	50724	A	638.0	0.9999997115666884	False	Other high-risk pregnancy	634-639.99	Female	12	pregnancy complications
1.0334160415808544	0.2508230879009823	0.1310479833995763	0.8957390298896891	10230471.088295687	50724	B	638.0	0.9999997115666884	False	Other high-risk pregnancy	634-639.99	Female	12	pregnancy complications
1.011809220617766	0.3726655722197692	0.0315028722605843	0.9748689049758579	10230471.088295687	50724	AB	638.0	0.9999997115666884	False	Other high-risk pregnancy	634-639.99	Female	12	pregnancy complications
0.9817290640398636	0.3474124721438473	-0.0530778609691988	0.9576705355243073	10230471.088295687	50724	0	638.0	0.9999997115666884	False	Other high-risk pregnancy	634-639.99	Female	12	pregnancy complications
0.9927893195349591	0.0122285666508895	-0.5917948749259243	0.5539922582498199	17267909.440109514	48623	A	592.0	0.9301738454360942	False	Cystitis and urethritis	590-593.99	NA	11	genitourinary
0.9984099058501156	0.0161224280615891	-0.0987047165128839	0.9213733672353588	17267909.440109514	48623	B	592.0	0.9999997115666884	False	Cystitis and urethritis	590-593.99	NA	11	genitourinary
1.0356745863852617	0.0260276108452797	1.3467616716097948	0.1780670498205088	17267909.440109514	48623	AB	592.0	0.6881654361444035	False	Cystitis and urethritis	590-593.99	NA	11	genitourinary
1.0016736758573723	0.0105698022257967	0.1582126880913839	0.8742902312615414	17267909.440109514	48623	0	592.0	0.9999997115666884	False	Cystitis and urethritis	590-593.99	NA	11	genitourinary
1.0135232779236971	0.0096109773817001	1.3976366783836345	0.1622321590171404	17188965.77686516	48003	A	726.0	0.6777452475519375	False	Peripheral enthesopathies and allied syndromes	725-729.99	NA	14	musculoskeletal
0.9638873355861828	0.0149608946688201	-2.4584668106013883	0.0139586307597685	17188965.77686516	48003	B	726.0	0.2134394568114916	False	Peripheral enthesopathies and allied syndromes	725-729.99	NA	14	musculoskeletal
1.0022367599931417	0.0232446821363199	0.0961192825266386	0.9234264707204128	17188965.77686516	48003	AB	726.0	0.9999997115666884	False	Peripheral enthesopathies and allied syndromes	725-729.99	NA	14	musculoskeletal
1.0012203777306194	0.0096578572144599	0.1262840864101575	0.8995078668645127	17188965.77686516	48003	0	726.0	0.9999997115666884	False	Peripheral enthesopathies and allied syndromes	725-729.99	NA	14	musculoskeletal
1.0125192082578964	0.0104469388374315	1.1909221573060027	0.2336932430333181	16976072.815879535	47761	A	550.0	0.7571447196068914	False	Abdominal hernia	550-550.99	NA	10	digestive
0.9409400672079286	0.0172269650779733	-3.5337525607730584	0.00041030553345279563	16976072.815879535	47761	B	550.0	0.020546597705727775	True	Abdominal hernia	550-550.99	NA	10	digestive
0.9708977454411758	0.0251206603983914	-1.1756906177321822	0.2397277628764419	16976072.815879535	47761	AB	550.0	0.7648858922678684	False	Abdominal hernia	550-550.99	NA	10	digestive
1.0172855117018502	0.0105800605237988	1.6198221895370808	0.1052806169608373	16976072.815879535	47761	0	550.0	0.5745944307503038	False	Abdominal hernia	550-550.99	NA	10	digestive
0.998816656880254	0.0518024715102551	-0.0228568983010227	0.9817647080197076	10162123.780971937	47459	A	655.0	0.9999997115666884	False	Known or suspected fetal abnormality affecting management of mother	655-655.99	Female	12	pregnancy complications
0.9902487838301436	0.0590268343412426	-0.1660104380404076	0.8681508752017706	10162123.780971937	47459	B	655.0	0.9999997115666884	False	Known or suspected fetal abnormality affecting management of mother	655-655.99	Female	12	pregnancy complications
0.9752356318294676	0.0890050513394137	-0.2817386556611564	0.7781476526336637	10162123.780971937	47459	AB	655.0	0.9882159706742304	False	Known or suspected fetal abnormality affecting management of mother	655-655.99	Female	12	pregnancy complications
1.010409644178665	0.0603220705878124	0.1716757534889524	0.8636946260575391	10162123.780971937	47459	0	655.0	0.9999997115666884	False	Known or suspected fetal abnormality affecting management of mother	655-655.99	Female	12	pregnancy complications
0.9911957776500631	0.0120351806455682	-0.7347798735395089	0.4624843900071161	9761251.745379878	46884	A	626.0	0.898833938038715	False	Disorders of menstruation and other abnormal bleeding from female genital tract	626-628.99	Female	11	genitourinary
0.9831879565728686	0.0185395610258611	-0.9145292057135942	0.3604528961381569	9761251.745379878	46884	B	626.0	0.8462124355970095	False	Disorders of menstruation and other abnormal bleeding from female genital tract	626-628.99	Female	11	genitourinary
0.9756811912813812	0.0295606993377222	-0.8328420761030589	0.4049465642165919	9761251.745379878	46884	AB	626.0	0.8770362333699959	False	Disorders of menstruation and other abnormal bleeding from female genital tract	626-628.99	Female	11	genitourinary
1.0208813428937955	0.0120946864205536	1.7087103502960086	0.0875240687000089	9761251.745379878	46884	0	626.0	0.5382382806466277	False	Disorders of menstruation and other abnormal bleeding from female genital tract	626-628.99	Female	11	genitourinary
0.9913563942307804	0.0116813340423601	-0.7431666934104207	0.4573864037846272	17166114.414784394	43238	A	389.0	0.8969969533115559	False	Hearing loss	387-389.99	NA	7	sense organs
1.0065091255936651	0.0184993909319168	0.3507160176709591	0.7258038198677659	17166114.414784394	43238	B	389.0	0.9786544338270794	False	Hearing loss	387-389.99	NA	7	sense organs
1.005453898233683	0.0289556789436339	0.1878415490267176	0.8510021260516154	17166114.414784394	43238	AB	389.0	0.9998002112609172	False	Hearing loss	387-389.99	NA	7	sense organs
1.0052555937728924	0.0116715855484048	0.4491104757775228	0.6533550998172832	17166114.414784394	43238	0	389.0	0.9599125318704094	False	Hearing loss	387-389.99	NA	7	sense organs
1.0087930954202813	0.0133053486461334	0.6579806007751994	0.5105554596734477	17287273.43463381	43021	A	278.0	0.9201010230262262	False	Overweight, obesity and other hyperalimentation	278-278.99	Both	3	endocrine/metabolic
0.99867992726358	0.0198787433916811	-0.0664501157819745	0.9470199027894132	17287273.43463381	43021	B	278.0	0.9999997115666884	False	Overweight, obesity and other hyperalimentation	278-278.99	Both	3	endocrine/metabolic
0.9973728815576016	0.0330670979426027	-0.0795526531677944	0.9365935765616932	17287273.43463381	43021	AB	278.0	0.9999997115666884	False	Overweight, obesity and other hyperalimentation	278-278.99	Both	3	endocrine/metabolic
0.9922568926560126	0.0132165430269973	-0.5881447845999082	0.5564393719245809	17287273.43463381	43021	0	278.0	0.9320276518028652	False	Overweight, obesity and other hyperalimentation	278-278.99	Both	3	endocrine/metabolic
1.0087039210313045	0.0128488572998293	0.6744771213053917	0.5000130324349776	17290923.876796715	42869	A	278.1	0.9181862524086076	False	Obesity	278-278.99	Both	3	endocrine/metabolic
0.9987573183908528	0.0193014225359417	-0.0644229395990377	0.948633882674582	17290923.876796715	42869	B	278.1	0.9999997115666884	False	Obesity	278-278.99	Both	3	endocrine/metabolic
0.9974231299168884	0.0314588211448626	-0.0820182013713764	0.9346327794055442	17290923.876796715	42869	AB	278.1	0.9999997115666884	False	Obesity	278-278.99	Both	3	endocrine/metabolic
0.9923032740297536	0.0127934780670777	-0.6039404289800719	0.5458876391946197	17290923.876796715	42869	0	278.1	0.9295155108729264	False	Obesity	278-278.99	Both	3	endocrine/metabolic
1.1029029590840975	0.0116077647932519	8.437951584476018	3.367199801155421e-17	16817602.001368925	41427	A	474.0	2.2088830695579564e-14	True	Acute and chronic tonsillitis	470-479.99	NA	9	respiratory
0.9256547800957198	0.0182835496595888	-4.2253240183865115	2.3928273717732885e-05	16817602.001368925	41427	B	474.0	0.002121209129571997	True	Acute and chronic tonsillitis	470-479.99	NA	9	respiratory
1.0101125013440444	0.026815204490637002	0.3752241428145233	0.7074963931769179	16817602.00136892	41427	AB	474.0	0.9745928281253574	False	Acute and chronic tonsillitis	470-479.99	NA	9	respiratory
0.9350300217015212	0.0117651672503033	-5.709790605442772	1.1414084078544631e-08	16817602.001368925	41427	0	474.0	2.415367469524284e-06	True	Acute and chronic tonsillitis	470-479.99	NA	9	respiratory
1.059985132325325	0.0112910222735034	5.159398370343449	2.49262753996496e-07	17347031.86036961	41222	A	272.0	3.893246824326224e-05	True	Disorders of lipoid metabolism	272-272.99	NA	3	endocrine/metabolic
1.007231774977322	0.0176829773774131	0.4074964826063078	0.6836462090428452	17347031.86036961	41222	B	272.0	0.9707004177184848	False	Disorders of lipoid metabolism	272-272.99	NA	3	endocrine/metabolic
1.0279190644684562	0.0418088797997073	0.6586264210767064	0.5101406806470814	17347031.86036961	41222	AB	272.0	0.9201010230262262	False	Disorders of lipoid metabolism	272-272.99	NA	3	endocrine/metabolic
0.934791083523027	0.0111053980853108	-6.0720213921391535	1.277674799592063e-09	17347031.86036961	41222	0	272.0	3.104276550119975e-07	True	Disorders of lipoid metabolism	272-272.99	NA	3	endocrine/metabolic
1.0113238783544842	0.0101317975560884	1.1113766465368824	0.2664148460281253	17333061.207392193	40386	A	740.11	0.778824148816623	False	Osteoarthrosis, localized, primary	740-740.99	Both	14	musculoskeletal
0.940853814382945	0.0164674852764836	-3.7022958750472115	0.00021403000010452745	17333061.207392193	40386	B	740.11	0.012103765523152588	True	Osteoarthrosis, localized, primary	740-740.99	Both	14	musculoskeletal
0.986900856563942	0.0244585565495217	-0.5391035175759065	0.5898193800097926	17333061.207392193	40386	AB	740.11	0.9403165149386806	False	Osteoarthrosis, localized, primary	740-740.99	Both	14	musculoskeletal
1.0148558374080714	0.010329287881075	1.4276463649521192	0.1534036868172182	17333061.207392193	40386	0	740.11	0.6629302934920628	False	Osteoarthrosis, localized, primary	740-740.99	Both	14	musculoskeletal
1.0314914373899142	0.011117634851567	2.7888802595172093	0.005292277475631	17262195.373032168	39797	A	716.0	0.12578746463818608	False	Other arthropathies	710-716.99	NA	14	musculoskeletal
0.9523206809980568	0.0180509682024994	-2.706417216849621	0.0068051060604678	17262195.373032168	39797	B	716.0	0.1397694764468632	False	Other arthropathies	710-716.99	NA	14	musculoskeletal
1.0130128421364593	0.0264405219336737	0.4889806089976637	0.6248589581635393	17262195.373032168	39797	AB	716.0	0.9517238833417271	False	Other arthropathies	710-716.99	NA	14	musculoskeletal
0.985792604558336	0.0112147548255767	-1.2759339754800678	0.2019883773802544	17262195.373032168	39797	0	716.0	0.7187078812175308	False	Other arthropathies	710-716.99	NA	14	musculoskeletal
1.0299968896468383	0.0113157964776783	2.6119047417418533	0.0090082617227415	17273238.036960986	38702	A	716.9	0.16788124119654615	False	Arthropathy NOS	710-716.99	Both	14	musculoskeletal
0.9541174168887638	0.0183425424863764	-2.560633927522323	0.0104528687275315	17273238.036960986	38702	B	716.9	0.18236919907608146	False	Arthropathy NOS	710-716.99	Both	14	musculoskeletal
1.014381839934326	0.026960847980999	0.5296347606609719	0.5963690621018217	17273238.036960986	38702	AB	716.9	0.9404794908229004	False	Arthropathy NOS	710-716.99	Both	14	musculoskeletal
0.9862562584219284	0.0114225836236169	-1.2115526244530737	0.2256928723291065	17273238.036960986	38702	0	716.9	0.746105743580356	False	Arthropathy NOS	710-716.99	Both	14	musculoskeletal
0.9962100411171833	0.0108460294024953	-0.3500966882776592	0.7262685042942054	17229740.31211499	37933	A	686.0	0.9786544338270794	False	Other local infections of skin and subcutaneous tissue	680-686.99	Both	13	dermatologic
1.0213102050470009	0.0164315578638552	1.283281715560572	0.1994030499996734	17229740.31211499	37933	B	686.0	0.7162166959643318	False	Other local infections of skin and subcutaneous tissue	680-686.99	Both	13	dermatologic
0.993171173637466	0.0263193099425434	-0.2603506515990368	0.7945950681395632	17229740.31211499	37933	AB	686.0	0.9917343720126311	False	Other local infections of skin and subcutaneous tissue	680-686.99	Both	13	dermatologic
0.9959899782664884	0.0109675697928155	-0.3663604157988068	0.7140986381071105	17229740.31211499	37933	0	686.0	0.9758832815423836	False	Other local infections of skin and subcutaneous tissue	680-686.99	Both	13	dermatologic
1.0155983055102251	0.010974507393153	1.4103505360869255	0.1584462006945065	17363677.166324437	37160	A	433.0	0.6724628221535892	False	Cerebrovascular disease	430-438.99	NA	8	circulatory system
0.9976027391299884	0.017413299465886	-0.1378336658751001	0.8903727786287385	17363677.166324437	37160	B	433.0	0.9999997115666884	False	Cerebrovascular disease	430-438.99	NA	8	circulatory system
1.027590046561405	0.0258821988565174	1.05154512780712	0.2930166633483058	17363677.166324437	37160	AB	433.0	0.8044120129682413	False	Cerebrovascular disease	430-438.99	NA	8	circulatory system
0.9806105806034896	0.0110936393710623	-1.7649627178430207	0.0775798239627121	17363677.166324437	37160	0	433.0	0.5140642880761529	False	Cerebrovascular disease	430-438.99	NA	8	circulatory system
1.009859278357008	0.010826097268369	0.9062354183106718	0.3648182737161978	17295033.196440794	36810	A	250.0	0.8493411780328931	False	Diabetes mellitus	249-250.99	Both	3	endocrine/metabolic
1.0888611500716054	0.0166389315662184	5.116454338007727	3.131992355362181e-07	17295033.196440794	36810	B	250.0	4.669515875267252e-05	True	Diabetes mellitus	249-250.99	Both	3	endocrine/metabolic
1.0582648778631605	0.0258454189383909	2.1911294758086353	0.028449986686435003	17295033.196440794	36810	AB	250.0	0.3199191224968243	False	Diabetes mellitus	249-250.99	Both	3	endocrine/metabolic
0.945731122082746	0.0110488722225485	-5.0500155431668965	4.442613342243589e-07	17295033.196440794	36810	0	250.0	5.9476619439016226e-05	True	Diabetes mellitus	249-250.99	Both	3	endocrine/metabolic
1.0596295442989179	0.0102913507349287	5.627964882423114	1.839144523375136e-08	17395012.093086928	35565	A	272.11	3.6559963858608766e-06	True	Hypercholesterolemia	272-272.99	Both	3	endocrine/metabolic
1.0078196568983415	0.0166130680029818	0.4688623337935853	0.6391713585859098	17395012.093086928	35565	B	272.11	0.9556232653835364	False	Hypercholesterolemia	272-272.99	Both	3	endocrine/metabolic
1.0324162331389708	0.0244786989139555	1.3032519637671036	0.1924986241964664	17395012.093086928	35565	AB	272.11	0.7085929253379427	False	Hypercholesterolemia	272-272.99	Both	3	endocrine/metabolic
0.9341499828505346	0.0104379893290498	-6.5259956000410115	6.858586280992421e-11	17395012.093086928	35565	0	272.11	2.142491714443347e-08	True	Hypercholesterolemia	272-272.99	Both	3	endocrine/metabolic
0.9850030273691244	0.0145144754591962	-1.04106857916145	0.29785181451290005	17383795.876796715	34975	A	592.11	0.8082385960902971	False	Acute cystitis	590-593.99	Both	11	genitourinary
1.0056353426807405	0.0186848804953021	0.3007524474997068	0.7636053042373965	17383795.876796715	34975	B	592.11	0.985507640645236	False	Acute cystitis	590-593.99	Both	11	genitourinary
1.0425168050046905	0.0303399165978122	1.372376695078776	0.1699563307556179	17383795.876796715	34975	AB	592.11	0.6877936642546906	False	Acute cystitis	590-593.99	Both	11	genitourinary
1.0053460251630233	0.0122685885519464	0.4345883696698095	0.6638642468951389	17383795.876796715	34975	0	592.11	0.9639109029730216	False	Acute cystitis	590-593.99	Both	11	genitourinary
1.0199019558036568	0.0092752550307956	2.1246317055042696	0.033625210025985	17467353.11704312	34421	A	338.0	0.3473722484574199	False	Pain	338-338.9	Both	6	neurological
1.0137151887361897	0.0144341582755717	0.9437326719473264	0.3453136763352509	17467353.11704312	34421	B	338.0	0.8398994404923738	False	Pain	338-338.9	Both	6	neurological
0.9874028865866712	0.0237426637740277	-0.5339388141329641	0.5933877707719357	17467353.11704312	34421	AB	338.0	0.9403165149386806	False	Pain	338-338.9	Both	6	neurological
0.9767199905288244	0.0093258428640163	-2.5258059418248267	0.0115482303087096	17467353.11704312	34421	0	338.0	0.19256557626538973	False	Pain	338-338.9	Both	6	neurological
0.993417551139204	0.012090526914432	-0.5462300167205018	0.5849117492195859	17377769.94387406	32646	A	427.0	0.9402158968097242	False	Cardiac dysrhythmias	426-427.99	NA	8	circulatory system
0.9943081798588941	0.0318535119238597	-0.1791978320072241	0.8577835454768973	17377769.94387406	32646	B	427.0	0.9999997115666884	False	Cardiac dysrhythmias	426-427.99	NA	8	circulatory system
0.9989510003866546	0.0731816785634924	-0.0143417070927841	0.9885574597241752	17377769.94387406	32646	AB	427.0	0.9999997115666884	False	Cardiac dysrhythmias	426-427.99	NA	8	circulatory system
1.0092960483077893	0.0203206032229044	0.4553558707586312	0.64885640840798	17377769.94387406	32646	0	427.0	0.9579595721117056	False	Cardiac dysrhythmias	426-427.99	NA	8	circulatory system
1.0042851022304689	0.0117252820324099	0.3646775669796297	0.7153545830288697	17346533.062286105	32505	A	250.2	0.9763840491311498	False	Type 2 diabetes	249-250.99	Both	3	endocrine/metabolic
1.1026314983408758	0.0179656462482008	5.438134133791445	5.425042945281029e-08	17346533.062286105	32505	B	250.2	9.618454519200958e-06	True	Type 2 diabetes	249-250.99	Both	3	endocrine/metabolic
1.071229181271473	0.0279264317523039	2.463857799628544	0.0137505570171888	17346533.062286105	32505	AB	250.2	0.21311913161078685	False	Type 2 diabetes	249-250.99	Both	3	endocrine/metabolic
0.9438716864388244	0.0119810868147087	-4.821352883196991	1.4325913397526204e-06	17346533.062286105	32505	0	250.2	0.00017403331831068869	True	Type 2 diabetes	249-250.99	Both	3	endocrine/metabolic
1.0127492301664551	0.0115139116754621	1.1002900939074756	0.2712142512108654	17490611.8220397	32398	A	512.0	0.7827388860287184	False	Other symptoms of respiratory system	512-512.99	NA	9	respiratory
1.0142450835704273	0.0182343892123409	0.7757087760488834	0.4379269111216258	17490611.8220397	32398	B	512.0	0.8846781343001752	False	Other symptoms of respiratory system	512-512.99	NA	9	respiratory
1.0118658121385846	0.0262124851654895	0.4500132398007411	0.6527041031217433	17490611.8220397	32398	AB	512.0	0.9596170696346268	False	Other symptoms of respiratory system	512-512.99	NA	9	respiratory
0.9794067116487808	0.0116822179315131	-1.7811931811734498	0.0748906234797613	17490611.8220397	32398	0	512.0	0.5051557952368684	False	Other symptoms of respiratory system	512-512.99	NA	9	respiratory
0.9747696533069942	0.0130640386010629	-1.9560634881175905	0.0504666066801804	17269077.927446954	32004	A	729.0	0.4195956144765316	False	Other disorders of soft tissues	725-729.99	NA	14	musculoskeletal
1.0375977979356614	0.0195535936193516	1.8875421300677062	0.0590968399113852	17269077.927446954	32004	B	729.0	0.4502616374200777	False	Other disorders of soft tissues	725-729.99	NA	14	musculoskeletal
1.041072856724335	0.0306815621893371	1.3119206311152969	0.1895568266914448	17269077.927446954	32004	AB	729.0	0.7061851066251824	False	Other disorders of soft tissues	725-729.99	NA	14	musculoskeletal
1.0023513934772892	0.0130644198919178	0.1797732541595401	0.8573317496949043	17269077.927446954	32004	0	729.0	0.9999997115666884	False	Other disorders of soft tissues	725-729.99	NA	14	musculoskeletal
1.052542907136483	0.0126823784928312	4.0378114127343725	5.408131483114849e-05	17299205.968514714	31530	A	574.0	0.004077855463130277	True	Cholelithiasis and cholecystitis	574-576.99	NA	10	digestive
0.9773256698249	0.0200535764709345	-1.1437035159773394	0.2527555125482172	17299205.968514714	31530	B	574.0	0.7661838349410028	False	Cholelithiasis and cholecystitis	574-576.99	NA	10	digestive
0.9908239447773338	0.0431472589688825	-0.2136500617759048	0.8308213908043108	17299205.968514714	31530	AB	574.0	0.9947414352393282	False	Cholelithiasis and cholecystitis	574-576.99	NA	10	digestive
0.9598352358125748	0.0131063114563211	-3.1277784561108977	0.0017629504672928	17299205.968514714	31530	0	574.0	0.061822220529673365	False	Cholelithiasis and cholecystitis	574-576.99	NA	10	digestive
0.9823167880684106	0.0110205263848187	-1.6189270142673104	0.1054730985618952	17429032.098562628	31107	A	599.0	0.5745944307503038	False	Other symptoms/disorders or the urinary system	599-599.99	NA	11	genitourinary
1.0262760863660338	0.0175510977096787	1.4777879426550935	0.1394747748863459	17429032.098562628	31107	B	599.0	0.63471182933382	False	Other symptoms/disorders or the urinary system	599-599.99	NA	11	genitourinary
0.9762306111347626	0.0283137103330225	-0.8496392135080821	0.3955323980624344	17429032.098562628	31107	AB	599.0	0.8715796208564225	False	Other symptoms/disorders or the urinary system	599-599.99	NA	11	genitourinary
1.0116913096636029	0.0111096538141644	1.0462517151228752	0.2954529411142046	17429032.098562628	31107	0	599.0	0.8058585724484328	False	Other symptoms/disorders or the urinary system	599-599.99	NA	11	genitourinary
1.0419667326964943	0.0120276960189678	3.417946077267596	0.000631762969156886	17238738.305270366	31106	A	495.0	0.02800246674100792	True	Asthma	490-498.99	NA	9	respiratory
0.9359862696583101	0.0189916460388809	-3.483345869292983	0.0004958751101635199	17238738.305270366	31106	B	495.0	0.023405124561179703	True	Asthma	490-498.99	NA	9	respiratory
0.9999830949330532	0.028143422124178	-0.0006006806764491009	0.9995207301311956	17238738.305270366	31106	AB	495.0	0.9999997115666884	False	Asthma	490-498.99	NA	9	respiratory
0.9865531911066028	0.0121491965365286	-1.1143153309816314	0.2651525153751173	17238738.305270366	31106	0	495.0	0.7771831837472616	False	Asthma	490-498.99	NA	9	respiratory
1.0388595626532824	0.0130331770437102	2.9251146497900753	0.0034457766782408	17268963.712525666	30907	A	317.0	0.095376772190969	False	Alcohol-related disorders	316-319.99	NA	5	mental disorders
0.9559366466779928	0.020566527544816002	-2.1911155003544653	0.0284508960013842	17268963.712525666	30907	B	317.0	0.3199191224968243	False	Alcohol-related disorders	316-319.99	NA	5	mental disorders
0.9213941090512641	0.0312999063700786	-2.615580347389338	0.0089119941374652	17268963.712525666	30907	AB	317.0	0.16677232821199967	False	Alcohol-related disorders	316-319.99	NA	5	mental disorders
0.9940495705606022	0.013122497679482	-0.4548069990572737	0.6492512587818053	17268963.712525666	30907	0	317.0	0.9579595721117056	False	Alcohol-related disorders	316-319.99	NA	5	mental disorders
1.017546094883205	0.0116652672543665	1.4910879473000465	0.1359485351616209	17272752.613278575	30487	A	727.0	0.6271606122786451	False	Other disorders of synovium, tendon, and bursa	725-729.99	NA	14	musculoskeletal
0.9353169457308064	0.0185297288341473	-3.6087860940261782	0.00030812033882427674	17272752.613278575	30487	B	727.0	0.016253964092820955	True	Other disorders of synovium, tendon, and bursa	725-729.99	NA	14	musculoskeletal
0.9885601985099798	0.0286631815329301	-0.4014118030055155	0.6881197817011577	17272752.613278575	30487	AB	727.0	0.9713078593682036	False	Other disorders of synovium, tendon, and bursa	725-729.99	NA	14	musculoskeletal
1.012224491459484	0.0117928776805461	1.0303147458410202	0.3028702672489581	17272752.613278575	30487	0	727.0	0.809202628167806	False	Other disorders of synovium, tendon, and bursa	725-729.99	NA	14	musculoskeletal
1.0304072442573204	0.0120682831098837	2.4820520532815347	0.0130680500102647	17434569.930184804	30336	A	496.0	0.20557891622862454	False	Chronic airway obstruction	490-498.99	NA	9	respiratory
0.9584527980170998	0.06561738558897	-0.6467030499115115	0.5178289706709769	17434569.930184804	30336	B	496.0	0.9221254080203921	False	Chronic airway obstruction	490-498.99	NA	9	respiratory
0.9754231678520652	0.0325721664890727	-0.7639615817858025	0.4448960665277186	17434569.930184804	30336	AB	496.0	0.8874836890139967	False	Chronic airway obstruction	490-498.99	NA	9	respiratory
0.9905327556028091	0.0406588102516946	-0.2339552870794016	0.8150212274630002	17434569.930184804	30336	0	496.0	0.994102964640906	False	Chronic airway obstruction	490-498.99	NA	9	respiratory
1.0132199734837817	0.0115510555526977	1.136982863583179	0.2555541972002024	17500632.37782341	30316	A	512.7	0.7700724942591587	False	Shortness of breath	512-512.99	Both	9	respiratory
1.0088561510472145	0.0180299547255005	0.4890287015240149	0.6248248583335444	17500632.37782341	30316	B	512.7	0.9517238833417271	False	Shortness of breath	512-512.99	Both	9	respiratory
1.0073902420261964	0.0265683234480369	0.2771370952963048	0.7816767234520492	17500632.37782341	30316	AB	512.7	0.9905029548992754	False	Shortness of breath	512-512.99	Both	9	respiratory
0.9818972802307958	0.0117546103136295	-1.5541628542139996	0.1201557190499021	17500632.37782341	30316	0	512.7	0.5994983439058069	False	Shortness of breath	512-512.99	Both	9	respiratory
0.9987667349087606	0.0122194315974524	-0.1009888372148318	0.9195599723199688	17183189.130732376	29335	A	550.1	0.9999997115666884	False	Inguinal hernia	550-550.99	Both	10	digestive
0.9444924506572964	0.021045399153987003	-2.7135424995353485	0.0066605074977222	17183189.130732376	29335	B	550.1	0.13914945600336825	False	Inguinal hernia	550-550.99	Both	10	digestive
0.9540634989709303	0.0317298654148062	-1.4820437580804282	0.1383390334179556	17183189.130732376	29335	AB	550.1	0.6328480189831163	False	Inguinal hernia	550-550.99	Both	10	digestive
1.0329263733285363	0.0122696023195542	2.640339282746057	0.0082864348752293	17183189.130732376	29335	0	550.1	0.16082548160208346	False	Inguinal hernia	550-550.99	Both	10	digestive
0.9828537208509994	0.0135546155765896	-1.2759475700874616	0.2019835747852443	17433410.286105406	28721	A	563.0	0.7187078812175308	False	Constipation	555-564.99	Both	10	digestive
1.0054451288383517	0.0210164504874747	0.2583860544729447	0.7961107054262211	17433410.286105406	28721	B	563.0	0.9919337293552732	False	Constipation	555-564.99	Both	10	digestive
1.041575485960178	0.0337494833132386	1.2069653580376112	0.2274548791896752	17433410.286105406	28721	AB	563.0	0.7481996764552729	False	Constipation	555-564.99	Both	10	digestive
1.0079069626145047	0.0135510332114356	0.5812004348988996	0.561109575052317	17433410.28610541	28721	0	563.0	0.9331586876394696	False	Constipation	555-564.99	Both	10	digestive
1.0020985758001024	0.0133322177625047	0.1572414209799919	0.8750556046333647	17360544.878850102	27819	A	411.3	0.9999997115666884	False	Angina pectoris	410-414.99	Both	8	circulatory system
1.0425378212851653	0.0197049358181514	2.114087243288274	0.0345158320666823	17360544.878850102	27819	B	411.3	0.34885104748125484	False	Angina pectoris	410-414.99	Both	8	circulatory system
1.002463576145556	0.0381593831610559	0.0644807728220547	0.9485878406727836	17360544.878850102	27819	AB	411.3	0.9999997115666884	False	Angina pectoris	410-414.99	Both	8	circulatory system
0.9806848807469816	0.013957560188215	-1.3973855915287288	0.1623075890097704	17360544.878850102	27819	0	411.3	0.6777452475519375	False	Angina pectoris	410-414.99	Both	8	circulatory system
1.0128968469584525	0.0333138315382191	0.3846567695385393	0.7004968659547843	10268306.458590006	27415	A	646.0	0.9734698075522642	False	Other complications of pregnancy NEC	646-646.99	Female	12	pregnancy complications
0.9815864138796608	0.0447535354870298	-0.415279514117895	0.6779429758454582	10268306.458590006	27415	B	646.0	0.9701106719861314	False	Other complications of pregnancy NEC	646-646.99	Female	12	pregnancy complications
0.9818566940901148	0.0542591482287983	-0.337453030005781	0.7357799591366965	10268306.458590006	27415	AB	646.0	0.9802429999871504	False	Other complications of pregnancy NEC	646-646.99	Female	12	pregnancy complications
0.9990639667687236	0.0350958824992432	-0.0266832322556552	0.9787127208264392	10268306.458590006	27415	0	646.0	0.9999997115666884	False	Other complications of pregnancy NEC	646-646.99	Female	12	pregnancy complications
1.1416188089381978	0.0131743640432598	10.053408464675453	9.646537164772845e-24	17030480.00273785	27077	A	474.2	7.91016047511373e-21	True	Chronic tonsillitis and adenoiditis	470-479.99	Both	9	respiratory
0.8873095467339086	0.0217092293944834	-5.507398430328335	3.670801061003987e-08	17030480.00273785	27077	B	474.2	6.6890152667183745e-06	True	Chronic tonsillitis and adenoiditis	470-479.99	Both	9	respiratory
1.0228140032480555	0.030442085933172	0.7410022914286714	0.4586977718803164	17030480.00273785	27077	AB	474.2	0.8974398530124413	False	Chronic tonsillitis and adenoiditis	470-479.99	Both	9	respiratory
0.9166278410273526	0.0134483924144395	-6.473170208511834	9.739078586653252e-11	17030480.00273785	27077	0	474.2	2.9001394624297083e-08	True	Chronic tonsillitis and adenoiditis	470-479.99	Both	9	respiratory
1.0229506309841436	0.020944460489843005	1.0833999165772041	0.2786393446036396	17470723.3045859	26663	A	411.8	0.791743049751693	False	Other chronic ischemic heart disease, unspecified	410-414.99	Both	8	circulatory system
1.0428139439219921	0.0280578315454308	1.4941559021310333	0.1351451210861743	17470723.3045859	26663	B	411.8	0.6269550891751405	False	Other chronic ischemic heart disease, unspecified	410-414.99	Both	8	circulatory system
0.9945330557288152	0.0432044015788352	-0.1268838937557247	0.8990331341080324	17470723.3045859	26663	AB	411.8	0.9999997115666884	False	Other chronic ischemic heart disease, unspecified	410-414.99	Both	8	circulatory system
0.9615543516713596	0.0240820622606698	-1.627941458138452	0.1035474021401079	17470723.3045859	26663	0	411.8	0.5703366566239361	False	Other chronic ischemic heart disease, unspecified	410-414.99	Both	8	circulatory system
0.9778696510964809	0.0145074082712298	-1.5425842093281499	0.1229418537861989	17504470.46954141	25404	A	38.0	0.6068461706828178	False	Septicemia	010-041.99	NA	1	infectious diseases
0.9966251319187368	0.0227180846994256	-0.1488054930133059	0.8817080901809091	17504470.46954141	25404	B	38.0	0.9999997115666884	False	Septicemia	010-041.99	NA	1	infectious diseases
0.9597677884325044	0.0350575822556567	-1.1713275185283083	0.2414763348180237	17504470.46954141	25404	AB	38.0	0.7658496972369127	False	Septicemia	010-041.99	NA	1	infectious diseases
1.03155166434888	0.0144128356709439	2.155310696967202	0.0311451545273961	17504470.46954141	25404	0	38.0	0.33060228753999743	False	Septicemia	010-041.99	NA	1	infectious diseases
1.0091309535881479	0.0119900837973595	0.7580863171734835	0.448405046234224	17557092.61875428	25968	A	509.0	0.8910740038945189	False	Respiratory failure, insufficiency, arrest	500-509.99	Both	9	respiratory
0.9974995784916706	0.0185020703388763	-0.1353120346585579	0.8923660541406729	17557092.61875428	25968	B	509.0	0.9999997115666884	False	Respiratory failure, insufficiency, arrest	500-509.99	Both	9	respiratory
0.9858488118700396	0.0300231694779722	-0.4747090730826199	0.6349977589651785	17557092.61875428	25968	AB	509.0	0.9545135604504824	False	Respiratory failure, insufficiency, arrest	500-509.99	Both	9	respiratory
0.9942592337315588	0.0120945399589794	-0.4760253655300675	0.6340596398570288	17557092.61875428	25968	0	509.0	0.9543961739847237	False	Respiratory failure, insufficiency, arrest	500-509.99	Both	9	respiratory
1.0310875851202224	0.0158452808248352	1.9320675591092844	0.0533602301229989	17411193.42368241	25905	A	411.2	0.4343279524132287	False	Myocardial infarction	410-414.99	Both	8	circulatory system
1.0632197326657542	0.0241551429923282	2.5378358537263264	0.0111589131805754	17411193.42368241	25905	B	411.2	0.18818115800661855	False	Myocardial infarction	410-414.99	Both	8	circulatory system
1.0271376552310376	0.045463940731868	0.588949347231225	0.5558996368130711	17411193.42368241	25905	AB	411.2	0.9320276518028652	False	Myocardial infarction	410-414.99	Both	8	circulatory system
0.9406612967822244	0.0159680778877216	-3.83090214603686	0.00012792424885257393	17411193.42368241	25905	0	411.2	0.008308743291810744	True	Myocardial infarction	410-414.99	Both	8	circulatory system
1.01916114506978	0.0138734420772885	1.3680730444626141	0.171299089650439	17497863.02806297	25709	A	428.0	0.6881654361444035	False	Congestive heart failure; nonhypertensive	428-429.99	NA	8	circulatory system
0.9981296287033103	0.0456266720605952	-0.041031320949599	0.9672711926912272	17497863.02806297	25709	B	428.0	0.9999997115666884	False	Congestive heart failure; nonhypertensive	428-429.99	NA	8	circulatory system
1.0018507294996657	0.0387193746621101	0.0477543613777775	0.9619123233291188	17497863.02806297	25709	AB	428.0	0.9999997115666884	False	Congestive heart failure; nonhypertensive	428-429.99	NA	8	circulatory system
0.9812552774904671	0.029201151035909	-0.6480097836718307	0.5169833973293194	17497863.02806297	25709	0	428.0	0.9215790995870476	False	Congestive heart failure; nonhypertensive	428-429.99	NA	8	circulatory system
1.0137448640761173	0.0105721104761828	1.2912521300866435	0.1966258482650257	17521134.89117043	25349	A	338.1	0.7135243147382375	False	Acute pain	338-338.9	Both	6	neurological
1.0255314890815173	0.0163100076153755	1.5457383423705162	0.1221780469580891	17521134.89117043	25349	B	338.1	0.6041612937620034	False	Acute pain	338-338.9	Both	6	neurological
0.9876032163628492	0.0276695771358256	-0.4508296136466305	0.6521155713196943	17521134.89117043	25349	AB	338.1	0.9595958160289804	False	Acute pain	338-338.9	Both	6	neurological
0.9778013436951436	0.0105857263342636	-2.1206626666171173	0.033958067618715	17521134.89117043	25349	0	338.1	0.34812936341914136	False	Acute pain	338-338.9	Both	6	neurological
1.0321164458657537	0.0157419687991746	2.0081030675690688	0.0446409587402368	17304683.540041067	25044	A	79.0	0.4000610510054008	False	Viral infection	050-079.99	NA	1	infectious diseases
0.9608136870986655	0.0238922684948751	-1.6731254632949717	0.0943127538018482	17304683.540041067	25044	B	79.0	0.5550780140754044	False	Viral infection	050-079.99	NA	1	infectious diseases
1.01010524560849	0.0378308353235216	0.2657760240061078	0.7904135117257709	17304683.540041067	25044	AB	79.0	0.9917343720126311	False	Viral infection	050-079.99	NA	1	infectious diseases
0.9839930195643952	0.0158130281592864	-1.0204545094793862	0.3075208651396196	17304683.540041067	25044	0	79.0	0.8111585616904927	False	Viral infection	050-079.99	NA	1	infectious diseases
1.0105155407729012	0.0140491760250678	0.7445729923923057	0.4565355219073898	17520418.518822722	24892	A	285.0	0.8968769372778012	False	Other anemias	280-285.99	NA	4	hematopoietic
0.9981573866637479	0.0227736651583132	-0.0809844626955024	0.9354548352845964	17520418.518822722	24892	B	285.0	0.9999997115666884	False	Other anemias	280-285.99	NA	4	hematopoietic
0.99238546797561	0.0349080081997747	-0.2189661048987587	0.826677922552744	17520418.518822722	24892	AB	285.0	0.994102964640906	False	Other anemias	280-285.99	NA	4	hematopoietic
0.9914948187298609	0.0141085300283483	-0.6054179072709149	0.544905762859058	17520418.518822722	24892	0	285.0	0.9287040281515769	False	Other anemias	280-285.99	NA	4	hematopoietic
0.9898996495680444	0.1083522199173368	-0.0936917127458361	0.9253552325445058	10239299.570157424	24129	A	636.0	0.9999997115666884	False	Early or threatened labor; hemorrhage in early pregnancy	634-636.99	Female	12	pregnancy complications
1.044788768263344	0.0869476421760646	0.5039208454063365	0.6143240781858518	10239299.570157424	24129	B	636.0	0.9476768913087128	False	Early or threatened labor; hemorrhage in early pregnancy	634-636.99	Female	12	pregnancy complications
1.0750635241005402	0.1269379014546591	0.5701981141239673	0.5685515551882727	10239299.570157424	24129	AB	636.0	0.9344604522066186	False	Early or threatened labor; hemorrhage in early pregnancy	634-636.99	Female	12	pregnancy complications
0.9763058631847532	0.1029121096330385	-0.2330081206048481	0.8157580891446237	10239299.570157424	24129	0	636.0	0.994102964640906	False	Early or threatened labor; hemorrhage in early pregnancy	634-636.99	Female	12	pregnancy complications
1.0339356532113029	0.0133340068792001	2.5028143089551405	0.012326100552824	17410204.04106776	24109	A	726.1	0.19923717793574824	False	Enthesopathy	725-729.99	Both	14	musculoskeletal
0.9439342935531959	0.0209260204856219	-2.75727148339742	0.005832026767633001	17410204.04106776	24109	B	726.1	0.13057370510468425	False	Enthesopathy	725-729.99	Both	14	musculoskeletal
1.0097481704516842	0.032301315412832994	0.3003271988554257	0.7639296426456005	17410204.04106776	24109	AB	726.1	0.985507640645236	False	Enthesopathy	725-729.99	Both	14	musculoskeletal
0.9881937241647608	0.0134382353217929	-0.8837859347328431	0.3768185948119479	17410204.04106776	24109	0	726.1	0.8583056629137606	False	Enthesopathy	725-729.99	Both	14	musculoskeletal
1.053082393592906	0.0151629383975244	3.411045752593649	0.000647964095671036	17364916.583162215	24028	A	574.1	0.028527815218805343	True	Cholelithiasis	574-576.99	Both	10	digestive
0.9757740749163674	0.023720349961816004	-1.0338886240199765	0.3011963596283986	17364916.583162215	24028	B	574.1	0.8091106139075736	False	Cholelithiasis	574-576.99	Both	10	digestive
0.9855149165070676	0.0611584368394304	-0.2385773292973216	0.8114349554205182	17364916.583162215	24028	AB	574.1	0.994102964640906	False	Cholelithiasis	574-576.99	Both	10	digestive
0.9609130466153502	0.0155912645904194	-2.557288157380602	0.0105538702884613	17364916.583162215	24028	0	574.1	0.18315711400080986	False	Cholelithiasis	574-576.99	Both	10	digestive
1.0075515252219234	0.0122730160249024	0.6129834080900269	0.5398917863985888	17563206.40657084	23903	A	509.1	0.9271404306985468	False	Respiratory failure	500-509.99	Both	9	respiratory
0.9905559150685052	0.0190306625269073	-0.4986144369404927	0.6180545916617	17563206.40657084	23903	B	509.1	0.9486284794807562	False	Respiratory failure	500-509.99	Both	9	respiratory
0.9929649533450696	0.0308081793485319	-0.2291569777895786	0.8187484506632112	17563206.40657084	23903	AB	509.1	0.994102964640906	False	Respiratory failure	500-509.99	Both	9	respiratory
0.9974242061974072	0.0123755951850839	-0.2084034608805774	0.8349153145606801	17563206.40657084	23903	0	509.1	0.9956243819492646	False	Respiratory failure	500-509.99	Both	9	respiratory
1.0015924224811892	0.0132500537620483	0.1200867520619764	0.9044152019287244	17512977.412731007	23713	A	591.0	0.9999997115666884	False	Urinary tract infection	590-593.99	NA	11	genitourinary
1.0029793063232613	0.0206351715429568	0.1441653624915541	0.885370836001945	17512977.412731007	23713	B	591.0	0.9999997115666884	False	Urinary tract infection	590-593.99	NA	11	genitourinary
1.0855131651310426	0.0337663384071875	2.430018838450899	0.015103789988403	17512977.412731007	23713	AB	591.0	0.2231550953241524	False	Urinary tract infection	590-593.99	NA	11	genitourinary
0.9823368442750704	0.0133616843262739	-1.3337398489508263	0.1822988729308252	17512977.412731007	23713	0	591.0	0.6932641196673701	False	Urinary tract infection	590-593.99	NA	11	genitourinary
0.994618961867049	0.0147675800602072	-0.365365756892556	0.7148408800667477	17228779.745379876	23469	A	345.0	0.97613575629431	False	Epilepsy, recurrent seizures, convulsions	330-337.99, 341-349.99	NA	6	neurological
0.96098883605316	0.0224509087614249	-1.7724221104997282	0.0763343930298661	17228779.745379876	23469	B	345.0	0.510452210271072	False	Epilepsy, recurrent seizures, convulsions	330-337.99, 341-349.99	NA	6	neurological
0.968961086494388	0.0350943239569312	-0.8984594304469683	0.3689477791181699	17228779.745379876	23469	AB	345.0	0.8528116643282577	False	Epilepsy, recurrent seizures, convulsions	330-337.99, 341-349.99	NA	6	neurological
1.0285949835751949	0.0147321797158331	1.9137546477446707	0.0556606520863926	17228779.745379876	23469	0	345.0	0.43951798959031785	False	Epilepsy, recurrent seizures, convulsions	330-337.99, 341-349.99	NA	6	neurological
1.0054695480955105	0.1066800043228247	0.0511308981607003	0.9592218564546602	10218314.789869953	23509	A	652.0	0.9999997115666884	False	Malposition and malpresentation of fetus or obstruction	652-654.99	Female	12	pregnancy complications
0.9686729536282424	0.1029440858043906	-0.3091798131702646	0.7571888550705754	10218314.789869953	23509	B	652.0	0.98438389584782	False	Malposition and malpresentation of fetus or obstruction	652-654.99	Female	12	pregnancy complications
0.9611345239998564	0.1567409531880619	-0.2529070779001213	0.8003433556346078	10218314.789869953	23509	AB	652.0	0.994102964640906	False	Malposition and malpresentation of fetus or obstruction	652-654.99	Female	12	pregnancy complications
1.016104901660721	0.1084241200894955	0.1473527613531671	0.8828554514019968	10218314.789869953	23509	0	652.0	0.9999997115666884	False	Malposition and malpresentation of fetus or obstruction	652-654.99	Female	12	pregnancy complications
1.015559014954014	0.0147330406654281	1.0479313051871963	0.2946783949950386	17510976.402464066	23367	A	428.2	0.8047087718614702	False	Heart failure NOS	428-429.99	Both	8	circulatory system
1.0020121717354404	0.0507701628726059	0.0395931373018575	0.9684177557088259	17510976.402464066	23367	B	428.2	0.9999997115666884	False	Heart failure NOS	428-429.99	Both	8	circulatory system
0.9962670012738934	0.0420132148756602	-0.0890192232548731	0.92906721966802	17510976.402464066	23367	AB	428.2	0.9999997115666884	False	Heart failure NOS	428-429.99	Both	8	circulatory system
0.9842397425951934	0.0325409476770813	-0.4881778771277071	0.6254272883425891	17510976.402464066	23367	0	428.2	0.9519639988895356	False	Heart failure NOS	428-429.99	Both	8	circulatory system
1.0735098823553408	0.0147995120665217	4.792965045698066	1.6509141336275422e-06	17144550.973305956	22790	A	381.0	0.00019690903121084862	True	Otitis media and Eustachian tube disorders	381-385.99	NA	7	sense organs
0.944557365584905	0.0235365549069107	-2.42341573149544	0.015381042561902999	17144550.973305956	22790	B	381.0	0.2257262622060037	False	Otitis media and Eustachian tube disorders	381-385.99	NA	7	sense organs
1.013086869021117	0.0358360921068778	0.3628179034530734	0.7167434395406109	17144550.973305956	22790	AB	381.0	0.9764978117105728	False	Otitis media and Eustachian tube disorders	381-385.99	NA	7	sense organs
0.9518285912803645	0.0150029218128274	-3.2907131153484337	0.0010004459879538	17144550.973305956	22790	0	381.0	0.0389567999670009	True	Otitis media and Eustachian tube disorders	381-385.99	NA	7	sense organs
0.9654626000932904	0.0834524874884901	-0.4211727562712744	0.6736346221387968	10405487.540041067	22751	A	649.0	0.9684512647886274	False	Other conditions or status of the mother complicating pregnancy, childbirth, or the puerperium	649-649.99	Female	12	pregnancy complications
1.077693700695978	0.09532343428804	0.784941247926354	0.4324998701994007	10405487.540041067	22751	B	649.0	0.8836397064085758	False	Other conditions or status of the mother complicating pregnancy, childbirth, or the puerperium	649-649.99	Female	12	pregnancy complications
1.0529950162373287	0.1249694669852112	0.4132089338968906	0.6794592284687432	10405487.540041067	22751	AB	649.0	0.9701106719861314	False	Other conditions or status of the mother complicating pregnancy, childbirth, or the puerperium	649-649.99	Female	12	pregnancy complications
0.9894644093752204	0.0729432888714427	-0.1452016085660969	0.8845535302052342	10405487.540041067	22751	0	649.0	0.9999997115666884	False	Other conditions or status of the mother complicating pregnancy, childbirth, or the puerperium	649-649.99	Female	12	pregnancy complications
0.9915401415863422	0.0157371859023834	-0.5398580266885636	0.5892988267698379	17419946.71594798	22354	A	389.3	0.9403165149386806	False	Degenerative and vascular disorders of ear	387-389.99	Both	7	sense organs
1.0036307647665121	0.025035071082174	0.144764496135495	0.8848977670444458	17419946.71594798	22354	B	389.3	0.9999997115666884	False	Degenerative and vascular disorders of ear	387-389.99	Both	7	sense organs
1.018119448595013	0.0402102680315882	0.446583637994449	0.6551789107390726	17419946.71594798	22354	AB	389.3	0.9605316697581012	False	Degenerative and vascular disorders of ear	387-389.99	Both	7	sense organs
1.0040875421101279	0.0158696548485088	0.2570447085421909	0.7971459630836255	17419946.71594798	22354	0	389.3	0.9924610965702378	False	Degenerative and vascular disorders of ear	387-389.99	Both	7	sense organs
1.0223090118502274	0.0215594096592408	1.0233956476740906	0.3061287650840785	17339345.656399727	22021	A	465.0	0.8111585616904927	False	Acute upper respiratory infections of multiple or unspecified sites	460-469.99	NA	9	respiratory
0.9869619780308352	0.0311991388016108	-0.4206450421352589	0.6740172313734825	17339345.656399723	22021	B	465.0	0.968576788129254	False	Acute upper respiratory infections of multiple or unspecified sites	460-469.99	NA	9	respiratory
0.9776330895849108	0.0491233193666691	-0.4604909369765702	0.6451671676871955	17339345.656399723	22021	AB	465.0	0.9568829609542124	False	Acute upper respiratory infections of multiple or unspecified sites	460-469.99	NA	9	respiratory
0.9878066410522144	0.0215560454747264	-0.5691353657090112	0.569268376270085	17339345.656399723	22021	0	465.0	0.9344604522066186	False	Acute upper respiratory infections of multiple or unspecified sites	460-469.99	NA	9	respiratory
0.9952657961030148	0.033147901080411	-0.14315976518527698	0.8861649313973723	17540306.592744693	21599	A	418.0	0.9999997115666884	False	Nonspecific chest pain	418-418.99	Both	8	circulatory system
1.0435364553406776	0.0477154425040598	0.8931151075792887	0.3718025088645482	17540306.592744693	21599	B	418.0	0.8545986188337197	False	Nonspecific chest pain	418-418.99	Both	8	circulatory system
1.0413153524006415	0.0691046633421919	0.5858457878433334	0.5579834990326262	17540306.592744693	21599	AB	418.0	0.9323412515675058	False	Nonspecific chest pain	418-418.99	Both	8	circulatory system
0.9795217737780146	0.0315156145936785	-0.6565257453795381	0.5114907505504442	17540306.592744693	21599	0	418.0	0.9201010230262262	False	Nonspecific chest pain	418-418.99	Both	8	circulatory system
0.9849027508259024	0.0151233670119396	-1.0058853162900392	0.3144785551415187	17385879.375770018	20964	A	594.0	0.8176083969893536	False	Urinary calculus	594-595.99	Both	11	genitourinary
0.9745011523237076	0.0246349522599921	-1.048493103853129	0.2944197016976749	17385879.375770018	20964	B	594.0	0.8044120129682413	False	Urinary calculus	594-595.99	Both	11	genitourinary
1.005357726253305	0.0369437425040081	0.1446368000542148	0.88499859986433	17385879.375770018	20964	AB	594.0	0.9999997115666884	False	Urinary calculus	594-595.99	Both	11	genitourinary
1.0254782136199954	0.0150476803402847	1.6719556166827003	0.0945431014928619	17385879.375770018	20964	0	594.0	0.5550780140754044	False	Urinary calculus	594-595.99	Both	11	genitourinary
1.013003323872014	0.0158737318440819	0.8138921965084825	0.4157129376381826	17539640.69815195	20705	A	480.1	0.8825438868351375	False	Bacterial pneumonia	480-488.99	Both	9	respiratory
1.011680482755228	0.0262145528652695	0.4429902951037111	0.657775865471959	17539640.69815195	20705	B	480.1	0.9605316697581012	False	Bacterial pneumonia	480-488.99	Both	9	respiratory
0.9923952045133932	0.036417396646237	-0.20962122750662698	0.8339647151871513	17539640.69815195	20705	AB	480.1	0.9956243819492646	False	Bacterial pneumonia	480-488.99	Both	9	respiratory
0.9836022611779336	0.016011874191552	-1.0325880384388062	0.3018047357075139	17539640.69815195	20705	0	480.1	0.809202628167806	False	Bacterial pneumonia	480-488.99	Both	9	respiratory
0.9642815248365808	0.0161607206242817	-2.2506415177785675	0.0244151983262671	17502199.813826147	20111	A	578.0	0.29550498343231024	False	Gastrointestinal hemorrhage	578-579.99	NA	10	digestive
0.9438808290124012	0.0285585747828555	-2.0223474629857905	0.0431490910954386	17502199.813826144	20111	B	578.0	0.3925908981776383	False	Gastrointestinal hemorrhage	578-579.99	NA	10	digestive
0.9124163653470764	0.0386952746318571	-2.3687350202888835	0.0178552492008504	17502199.813826144	20111	AB	578.0	0.24921369097357154	False	Gastrointestinal hemorrhage	578-579.99	NA	10	digestive
1.0780408044622918	0.0162329275439088	4.629191103885021	3.68574091179016e-06	17502199.813826147	20111	0	578.0	0.00039636820297284347	True	Gastrointestinal hemorrhage	578-579.99	NA	10	digestive
1.0244406075253782	0.0191386759825851	1.261671125085043	0.207076600686978	17513534.69130732	19973	A	41.0	0.7252656169282304	False	Bacterial infection NOS	010-041.99	NA	1	infectious diseases
0.9805047358258012	0.0291470933757888	-0.6754636934994827	0.4993862791415435	17513534.69130732	19973	B	41.0	0.9181862524086076	False	Bacterial infection NOS	010-041.99	NA	1	infectious diseases
1.0056415649107395	0.0490292182225677	0.1147420066462399	0.9086503747947228	17513534.69130732	19973	AB	41.0	0.9999997115666884	False	Bacterial infection NOS	010-041.99	NA	1	infectious diseases
0.9829971670430179	0.0194358336716243	-0.8823414050046408	0.3775990093309498	17513534.69130732	19973	0	41.0	0.8583056629137606	False	Bacterial infection NOS	010-041.99	NA	1	infectious diseases
0.9875577214872302	0.0145133124644296	-0.8626791304079184	0.388320552818591	17413050.247775495	19885	A	686.1	0.8649060733622429	False	Carbuncle and furuncle	680-686.99	Both	13	dermatologic
1.0399269496014971	0.0218623775047697	1.7907690922430657	0.0733401693353807	17413050.247775495	19885	B	686.1	0.5022040822965527	False	Carbuncle and furuncle	680-686.99	Both	13	dermatologic
1.0024685180957942	0.0349417422577379	0.0705596272672313	0.943748706988744	17413050.247775495	19885	AB	686.1	0.9999997115666884	False	Carbuncle and furuncle	680-686.99	Both	13	dermatologic
0.9952873707351462	0.0147455304681584	-0.3203525789405139	0.7487032147456296	17413050.247775495	19885	0	686.1	0.9834568797681532	False	Carbuncle and furuncle	680-686.99	Both	13	dermatologic
0.9961884927354674	0.0163039412590293	-0.2342249342005471	0.8148133704227886	10152172.3504449	19463	A	614.0	0.994102964640906	False	Inflammatory diseases of female pelvic organs	614-616.99	Female	11	genitourinary
0.9969852049297451	0.0251537492085427	-0.1200357328204253	0.9044563790968324	10152172.3504449	19463	B	614.0	0.9999997115666884	False	Inflammatory diseases of female pelvic organs	614-616.99	Female	11	genitourinary
1.038238433388533	0.0370896800155873	1.0117494398196851	0.3116735780207599	10152172.3504449	19463	AB	614.0	0.8132771168719908	False	Inflammatory diseases of female pelvic organs	614-616.99	Female	11	genitourinary
0.9982908061759108	0.0163061127834962	-0.1049088881625978	0.916449424969189	10152172.3504449	19463	0	614.0	0.9999997115666884	False	Inflammatory diseases of female pelvic organs	614-616.99	Female	11	genitourinary
0.9978485524236822	0.0130396040598745	-0.1651710630643559	0.8688104126932494	17524677.724845994	19440	A	318.0	0.9999997115666884	False	Tobacco use disorder	316-319.99	Both	5	mental disorders
1.0000362223054935	0.0205849931759842	0.0017596143546022	0.9985960429879082	17524677.724845994	19440	B	318.0	0.9999997115666884	False	Tobacco use disorder	316-319.99	Both	5	mental disorders
0.9553284851828121	0.031752422167480004	-1.4392613533558385	0.1500867791602224	17524677.724845994	19440	AB	318.0	0.6562656731143187	False	Tobacco use disorder	316-319.99	Both	5	mental disorders
1.01021847831117	0.0130750942393418	0.7775563551504754	0.4368364946316591	17524677.724845994	19440	0	318.0	0.8846781343001752	False	Tobacco use disorder	316-319.99	Both	5	mental disorders
1.0094353512038678	0.0163253205310874	0.5752485098213883	0.5651273953835516	17393047.917864475	18641	A	369.0	0.9344604522066186	False	Infection of the eye	369-374.99	NA	7	sense organs
0.9961413981010512	0.0285799809718173	-0.1352718013582407	0.8923978630944371	17393047.917864475	18641	B	369.0	0.9999997115666884	False	Infection of the eye	369-374.99	NA	7	sense organs
0.9920084136330741	0.0388798227327337	-0.2063715748766273	0.8365020543239914	17393047.917864475	18641	AB	369.0	0.9956243819492646	False	Infection of the eye	369-374.99	NA	7	sense organs
0.9936330829193418	0.0164539484845686	-0.3881908557926163	0.6978774481008879	17393047.917864475	18641	0	369.0	0.9734698075522642	False	Infection of the eye	369-374.99	NA	7	sense organs
1.0116531980273047	0.0161001789968921	0.7196082999846638	0.4717716089031684	17484223.983572893	18937	A	362.0	0.9057131268378064	False	Other retinal disorders	250.70-250.79,360-365.99	NA	7	sense organs
0.9893615182846404	0.0258436776051605	-0.4138526683390974	0.6789848947444083	17484223.983572893	18937	B	362.0	0.9701106719861314	False	Other retinal disorders	250.70-250.79,360-365.99	NA	7	sense organs
1.0762735258240987	0.039767364878073	1.8483657596190608	0.0645591682979372	17484223.983572893	18937	AB	362.0	0.4742532408000762	False	Other retinal disorders	250.70-250.79,360-365.99	NA	7	sense organs
0.9795096163834484	0.016118890257929	-1.284407528637138	0.1990089532210347	17484223.983572893	18937	0	362.0	0.7161265678167787	False	Other retinal disorders	250.70-250.79,360-365.99	NA	7	sense organs
1.0121880189752583	0.0138781706562147	0.8729063368564649	0.3827208619255615	17465195.63039014	18968	A	351.0	0.8617349183488376	False	Other peripheral nerve disorders	351-355.99	NA	6	neurological
0.9840982723889274	0.0234439923618342	-0.6837366415771461	0.4941466226830456	17465195.63039014	18968	B	351.0	0.916197499177116	False	Other peripheral nerve disorders	351-355.99	NA	6	neurological
0.9745671439769976	0.0339524914060153	-0.7587620345370096	0.4480008000758186	17465195.63039014	18968	AB	351.0	0.8910740038945189	False	Other peripheral nerve disorders	351-355.99	NA	6	neurological
0.9988588377994791	0.013906021625033	-0.082109308663341	0.9345603175704581	17465195.63039014	18968	0	351.0	0.9999997115666884	False	Other peripheral nerve disorders	351-355.99	NA	6	neurological
0.9749046381827716	0.0804232636410174	-0.3160232326952238	0.7519890166474037	10282571.885010267	18844	A	636.3	0.9842203453309162	False	Hemorrhage in early pregnancy	634-636.99	Female	12	pregnancy complications
1.058725034123477	0.0690828376150028	0.8260428806240907	0.408792330265178	10282571.885010267	18844	B	636.3	0.8784758840899016	False	Hemorrhage in early pregnancy	634-636.99	Female	12	pregnancy complications
1.0770166936416508	0.101508473970394	0.730923195705702	0.4648370558247584	10282571.885010267	18844	AB	636.3	0.9003044246266356	False	Hemorrhage in early pregnancy	634-636.99	Female	12	pregnancy complications
0.9849823629390666	0.0760970513750159	-0.1988453342482836	0.8423862662433266	10282571.885010267	18844	0	636.3	0.9980345877344275	False	Hemorrhage in early pregnancy	634-636.99	Female	12	pregnancy complications
0.9852568551198754	0.0202953112207724	-0.7318392422279569	0.4642722040207769	17505790.85284052	18529	A	208.0	0.8998113276779675	False	Benign neoplasm of colon	153-153.99, 208-208.99	NA	2	neoplasms
0.9853653315367908	0.0291087520713266	-0.5064735024451632	0.6125279106737205	17505790.85284052	18529	B	208.0	0.9466389012828924	False	Benign neoplasm of colon	153-153.99, 208-208.99	NA	2	neoplasms
0.9671319939616404	0.0471013964473881	-0.7095393545728755	0.477995278827126	17505790.85284052	18529	AB	208.0	0.906074541207342	False	Benign neoplasm of colon	153-153.99, 208-208.99	NA	2	neoplasms
1.0270120314927909	0.0185810641290359	1.4344520785008408	0.1514533190481772	17505790.85284052	18529	0	208.0	0.6584054161405184	False	Benign neoplasm of colon	153-153.99, 208-208.99	NA	2	neoplasms
1.0001410450966584	0.0158317687985122	0.0089083634639205	0.9928923599625792	10183854.206707736	18307	A	218.0	0.9999997115666884	False	Benign neoplasm of uterus	217-223.99, 180-184.99	Female	2	neoplasms
0.9884489794994342	0.0251055748751697	-0.4627757708623456	0.6435315200723454	10183854.206707736	18307	B	218.0	0.9567359258680588	False	Benign neoplasm of uterus	217-223.99, 180-184.99	Female	2	neoplasms
1.0212494101619742	0.036671211633904	0.5733868255308502	0.5663910823195835	10183854.206707736	18307	AB	218.0	0.9344604522066186	False	Benign neoplasm of uterus	217-223.99, 180-184.99	Female	2	neoplasms
1.0008456622522623	0.0162005090812155	0.0521776739956007	0.9583877756015898	10183854.206707736	18307	0	218.0	0.9999997115666884	False	Benign neoplasm of uterus	217-223.99, 180-184.99	Female	2	neoplasms
1.0420457507980716	0.0183127592501338	2.2490247657792004	0.0245178782536483	17350104.260095824	18161	A	474.1	0.2957454849566833	False	Acute tonsillitis	470-479.99	Both	9	respiratory
0.9596923820572012	0.0278163532293304	-1.4790753082734855	0.1391304102024095	17350104.260095824	18161	B	474.1	0.63471182933382	False	Acute tonsillitis	470-479.99	Both	9	respiratory
0.9853315612430698	0.0424726147806295	-0.3479202805828225	0.7279024618782712	17350104.260095824	18161	AB	474.1	0.9793198594766116	False	Acute tonsillitis	470-479.99	Both	9	respiratory
0.9796995586352596	0.0183641486764563	-1.116813390213464	0.2640827221661839	17350104.260095824	18161	0	474.1	0.7767736825765599	False	Acute tonsillitis	470-479.99	Both	9	respiratory
1.0125143057028143	0.0191388168616428	0.6498128425517669	0.5158179165400951	17499607.76454483	18006	A	411.4	0.9215790995870476	False	Coronary atherosclerosis	410-414.99	Both	8	circulatory system
1.0556380155980216	0.0266203711857912	2.033981340132314	0.0419620278665417	17499607.76454483	18006	B	411.4	0.3877054969077656	False	Coronary atherosclerosis	410-414.99	Both	8	circulatory system
1.0153405707097705	0.0434638090812959	0.3502705855854108	0.7261380647651434	17499607.76454483	18006	AB	411.4	0.9786544338270794	False	Coronary atherosclerosis	410-414.99	Both	8	circulatory system
0.963268822775513	0.0197343075790195	-1.8963297604042664	0.0579256841116095	17499607.76454483	18006	0	411.4	0.4466656604754477	False	Coronary atherosclerosis	410-414.99	Both	8	circulatory system
1.0204561002209898	0.0125359398636186	1.6153303741840297	0.1062492997310192	17532568.202600956	17990	A	433.2	0.5745944307503038	False	Occlusion of cerebral arteries	430-438.99	Both	8	circulatory system
1.0021943366434718	0.0200974619844543	0.1090651448785893	0.9131515305827228	17532568.202600956	17990	B	433.2	0.9999997115666884	False	Occlusion of cerebral arteries	430-438.99	Both	8	circulatory system
1.05814134721379	0.0317319911434479	1.7809762632887447	0.0749263092630294	17532568.202600956	17990	AB	433.2	0.5051557952368684	False	Occlusion of cerebral arteries	430-438.99	Both	8	circulatory system
0.9688924674773716	0.0126041638389626	-2.507238586281781	0.0121728952473437	17532568.202600956	17990	0	433.2	0.19878073946993674	False	Occlusion of cerebral arteries	430-438.99	Both	8	circulatory system
0.9628770621873904	0.0153892906168152	-2.458172865488674	0.0139699992032125	17489392.194387406	17852	A	530.0	0.2134394568114916	False	Diseases of esophagus	530-530.99, 532-532.99	NA	10	digestive
1.0571035907770523	0.0235443772231743	2.3586398603380943	0.018348255939358002	17489392.194387406	17852	B	530.0	0.2530151915830961	False	Diseases of esophagus	530-530.99, 532-532.99	NA	10	digestive
1.0139237616623464	0.0363529398750666	0.3803740949863409	0.7036703983216186	17489392.194387406	17852	AB	530.0	0.974267161880502	False	Diseases of esophagus	530-530.99, 532-532.99	NA	10	digestive
1.0123062629497577	0.0152960488884964	0.7996284886427891	0.4239321658004639	17489392.194387406	17852	0	530.0	0.8829996376550492	False	Diseases of esophagus	530-530.99, 532-532.99	NA	10	digestive
0.9696731493025113	0.0156866088697906	-1.963217417217921	0.04962980383480099	17419254.406570844	17792	A	535.0	0.4163318582561312	False	Gastritis and duodenitis	535-537.99	NA	10	digestive
1.0635650362386024	0.0242769121121543	2.538482098769652	0.0111383316580929	17419254.406570844	17792	B	535.0	0.18818115800661855	False	Gastritis and duodenitis	535-537.99	NA	10	digestive
0.9860043080785592	0.0376833299514301	-0.3740262646422534	0.7083873835098444	17419254.406570844	17792	AB	535.0	0.9745928281253574	False	Gastritis and duodenitis	535-537.99	NA	10	digestive
1.0074968091810723	0.016234565790655	0.4600583633750142	0.6454775374724839	17419254.406570844	17792	0	535.0	0.9568829609542124	False	Gastritis and duodenitis	535-537.99	NA	10	digestive
0.9954715121927692	0.0158935802288686	-0.2855726905982608	0.7752073237847493	17508296.65160849	17775	A	172.0	0.987448552238438	False	Skin cancer	172-173.99	NA	2	neoplasms
0.9856417083487716	0.0242135327204673	-0.5972845656689014	0.5503218009863182	17508296.651608486	17775	B	172.0	0.929864043810906	False	Skin cancer	172-173.99	NA	2	neoplasms
0.9915976395858708	0.0411922817819153	-0.2048407825081681	0.8376978953219889	17508296.651608486	17775	AB	172.0	0.9959868954973008	False	Skin cancer	172-173.99	NA	2	neoplasms
1.0119227978459902	0.0164980747480862	0.7184039000199648	0.4725136715602227	17508296.651608486	17775	0	172.0	0.905762253591433	False	Skin cancer	172-173.99	NA	2	neoplasms
1.0278803737163151	0.0150338704114023	1.829122609743928	0.0673907988455456	17451803.819301847	17488	A	722.0	0.4813349792635402	False	Intervertebral disc disorders	720-724.99	NA	14	musculoskeletal
0.9997278334650468	0.0223418369014663	-0.0121835809735134	0.9902792282272525	17451803.819301847	17488	B	722.0	0.9999997115666884	False	Intervertebral disc disorders	720-724.99	NA	14	musculoskeletal
1.0014920580432765	0.0338550383001113	0.0440391181201743	0.9648735114508328	17451803.819301847	17488	AB	722.0	0.9999997115666884	False	Intervertebral disc disorders	720-724.99	NA	14	musculoskeletal
0.9722543470558768	0.0148531321216711	-1.8944041294492509	0.0581806270574253	17451803.819301847	17488	0	722.0	0.4474383511098592	False	Intervertebral disc disorders	720-724.99	NA	14	musculoskeletal
0.9924206051814002	0.0162986542897215	-0.4668032258827784	0.6406470556352358	10208867.567419576	17472	A	218.1	0.9564507703612078	False	Uterine leiomyoma	217-223.99, 180-184.99	Female	2	neoplasms
0.9952455567656768	0.0248221869923605	-0.1919968435318824	0.8477471633639707	10208867.567419576	17472	B	218.1	0.998665973386026	False	Uterine leiomyoma	217-223.99, 180-184.99	Female	2	neoplasms
1.0255896305726842	0.0371562129565703	0.6800396091666587	0.4964894829195162	10208867.567419576	17472	AB	218.1	0.9173257805459691	False	Uterine leiomyoma	217-223.99, 180-184.99	Female	2	neoplasms
1.0051138084494398	0.016756846204423	0.3043996033408103	0.7608274406717727	10208867.567419576	17472	0	218.1	0.9850065148622121	False	Uterine leiomyoma	217-223.99, 180-184.99	Female	2	neoplasms
0.976836422849864	0.0134592473239226	-1.7412614826779944	0.0816476299389915	17530656.52566735	17400	A	599.9	0.5287062221956054	False	Other abnormality of urination	599-599.99	Both	11	genitourinary
1.0383021542259585	0.0221313474562493	1.6983527623871781	0.089451300451102	17530656.52566735	17400	B	599.9	0.5413289030989198	False	Other abnormality of urination	599-599.99	Both	11	genitourinary
1.0333300455181609	0.0344695065451684	0.9511781382291421	0.3415215177911298	17530656.52566735	17400	AB	599.9	0.8383246079781587	False	Other abnormality of urination	599-599.99	Both	11	genitourinary
1.002650805041524	0.0135955938338433	0.1947173390687607	0.8456155050911011	17530656.52566735	17400	0	599.9	0.9986620224705572	False	Other abnormality of urination	599-599.99	Both	11	genitourinary
1.017862572274109	0.0172101677241748	1.0287471646392752	0.3036064903307986	17411352.755646814	16933	A	369.5	0.809202628167806	False	Conjunctivitis, infectious	369-374.99	Both	7	sense organs
0.9979059510514396	0.027862687896247004	-0.0752348281153346	0.9400283624978798	17411352.755646814	16933	B	369.5	0.9999997115666884	False	Conjunctivitis, infectious	369-374.99	Both	7	sense organs
0.9769321697243591	0.0410901199765948	-0.5679724581416704	0.5700578625515624	17411352.755646814	16933	AB	369.5	0.9344604522066186	False	Conjunctivitis, infectious	369-374.99	Both	7	sense organs
0.9872388583191686	0.0173629281047176	-0.7396946167993399	0.4594908804553611	17411352.755646814	16933	0	369.5	0.8974398530124413	False	Conjunctivitis, infectious	369-374.99	Both	7	sense organs
1.012110761488042	0.0134491311011267	0.8950773768553127	0.3707526446410332	17541983.184120465	17384	A	433.8	0.8540635493314456	False	Late effects of cerebrovascular disease	430-438.99	Both	8	circulatory system
0.9916840650156784	0.0221078643518299	-0.3777255522243102	0.7056370855568783	17541983.184120465	17384	B	433.8	0.9745928281253574	False	Late effects of cerebrovascular disease	430-438.99	Both	8	circulatory system
1.028735309113723	0.0336527166690277	0.8418396903561803	0.3998843147775958	17541983.184120465	17384	AB	433.8	0.8721187997423223	False	Late effects of cerebrovascular disease	430-438.99	Both	8	circulatory system
0.9861785147464884	0.0137185451352759	-1.0145311467872509	0.3103372432572752	17541983.184120465	17384	0	433.8	0.8111585616904927	False	Late effects of cerebrovascular disease	430-438.99	Both	8	circulatory system
1.0067349676580977	0.0172727413385108	0.3886116831420674	0.6975660797586065	17525973.357973993	17192	A	592.1	0.9734698075522642	False	Cystitis	590-593.99	Both	11	genitourinary
1.004935270855891	0.0262990734103838	0.18719793855178896	0.8515066738284671	17525973.357973993	17192	B	592.1	0.9998002112609172	False	Cystitis	590-593.99	Both	11	genitourinary
1.005198721693597	0.0403892485522965	0.1283820615325649	0.8978474756270038	17525973.357973993	17192	AB	592.1	0.9999997115666884	False	Cystitis	590-593.99	Both	11	genitourinary
0.9902888814723568	0.0172391556188014	-0.5660705876461638	0.5713498690428422	17525973.357973993	17192	0	592.1	0.9347676326073628	False	Cystitis	590-593.99	Both	11	genitourinary
0.9896175143544522	0.0183694467466359	-0.5681586270085118	0.5699352753574227	10144182.622861054	17006	A	626.14	0.9344604522066186	False	Irregular menstrual bleeding	626-628.99	Female	11	genitourinary
0.9939828185919088	0.0291670680434535	-0.2069236984932762	0.8360721341880483	10144182.622861054	17006	B	626.14	0.9956243819492646	False	Irregular menstrual bleeding	626-628.99	Female	11	genitourinary
0.9663626323198338	0.0438345281284186	-0.7805746040317529	0.4350645892757618	10144182.622861054	17006	AB	626.14	0.8836397064085758	False	Irregular menstrual bleeding	626-628.99	Female	11	genitourinary
1.0192397171314491	0.0185780804791229	1.0257773415256175	0.3050121029748332	10144182.622861054	17006	0	626.14	0.8104225603311553	False	Irregular menstrual bleeding	626-628.99	Female	11	genitourinary
1.2162002443993485	0.0155828450352873	12.56070019395517	4.2483402670496736e-36	17479709.49760438	16748	A	451.0	5.57382243036917e-33	True	Phlebitis and thrombophlebitis	450-457.99	NA	8	circulatory system
1.1457638189503836	0.0231399252637918	5.880377911130417	4.1354785788476515e-09	17479709.49760438	16748	B	451.0	9.042913159080194e-07	True	Phlebitis and thrombophlebitis	450-457.99	NA	8	circulatory system
1.2895132389434083	0.0381554146599715	6.6639247739452765	2.7116550242225872e-11	17479709.49760438	16748	AB	451.0	9.882476088277876e-09	True	Phlebitis and thrombophlebitis	450-457.99	NA	8	circulatory system
0.7266206018559873	0.0162632375797063	-19.63636110292466	2.4803802424501496e-85	17479709.49760438	16748	0	451.0	5.423764796824326e-82	True	Phlebitis and thrombophlebitis	450-457.99	NA	8	circulatory system
0.9664929163947216	0.0162530992605166	-2.096911422584824	0.036009461493262	17405825.815195072	16717	A	565.0	0.35683091751631224	False	Anal and rectal conditions	565-569.99	NA	10	digestive
1.0353545670860076	0.0250551017011172	1.3867014135652065	0.1655428619703745	17405825.815195072	16717	B	565.0	0.6804721396309086	False	Anal and rectal conditions	565-569.99	NA	10	digestive
0.9951390677008916	0.0385172582418886	-0.1265091358739919	0.8993297542867582	17405825.815195072	16717	AB	565.0	0.9999997115666884	False	Anal and rectal conditions	565-569.99	NA	10	digestive
1.0207231184673198	0.0164810873233042	1.2445365641619923	0.2133115003551232	17405825.815195072	16717	0	565.0	0.7320253203460734	False	Anal and rectal conditions	565-569.99	NA	10	digestive
0.9041185699030364	0.016932823593198	-5.9526259893352655	2.666974098635949e-09	17443704.177960306	16678	A	531.0	6.248339316804223e-07	True	Peptic ulcer (excl. esophageal)	531-531.99	NA	10	digestive
1.0014172571703408	0.0266356095197624	0.0531714435987824	0.9575956531453178	17443704.177960306	16678	B	531.0	0.9999997115666884	False	Peptic ulcer (excl. esophageal)	531-531.99	NA	10	digestive
0.9238995968389008	0.042698172094759	-1.8537532355866413	0.0637841598840049	17443704.177960306	16678	AB	531.0	0.4714465820441958	False	Peptic ulcer (excl. esophageal)	531-531.99	NA	10	digestive
1.120244978151414	0.0168014771211934	6.7581791209346225	1.4219509189943705e-11	17443704.177960306	16678	0	531.0	5.487057663884158e-09	True	Peptic ulcer (excl. esophageal)	531-531.99	NA	10	digestive
1.0343591128096379	0.0161255338793896	2.094939646695705	0.0361844142739916	17438176.476386037	16652	A	742.0	0.3574845747550977	False	Derangement of joint, non-traumatic	741-742.99	NA	14	musculoskeletal
0.8978713658557084	0.0264967057470908	-4.065730552254669	4.8001064564729326e-05	17438176.476386037	16652	B	742.0	0.0038587696238805732	True	Derangement of joint, non-traumatic	741-742.99	NA	14	musculoskeletal
0.9751090797005564	0.03928856969747701	-0.6415590544563678	0.5211643603512927	17438176.476386037	16652	AB	742.0	0.9235034563662128	False	Derangement of joint, non-traumatic	741-742.99	NA	14	musculoskeletal
1.0154363596059592	0.0161272850218113	0.9498456206133524	0.3421980582057959	17438176.476386037	16652	0	742.0	0.8383246079781587	False	Derangement of joint, non-traumatic	741-742.99	NA	14	musculoskeletal
0.9436367769555892	0.0229050838307646	-2.532798285414548	0.011320471506694	17515567.972621493	16569	A	562.1	0.1899291383220272	False	Diverticulosis	555-564.99	Both	10	digestive
0.9162969267644092	0.0321504062934543	-2.7189333217422123	0.0065529469597266	17515567.972621493	16569	B	562.1	0.13777991043527724	False	Diverticulosis	555-564.99	Both	10	digestive
0.90850599709932	0.052494636414689	-1.8278779818519024	0.0675776701069696	17515567.972621493	16569	AB	562.1	0.4813349792635402	False	Diverticulosis	555-564.99	Both	10	digestive
1.113759454949968	0.0212215858765975	5.0769621877581725	3.857200259756229e-07	17515567.972621493	16569	0	562.1	5.271507021666846e-05	True	Diverticulosis	555-564.99	Both	10	digestive
0.9436367769555892	0.0229050838307646	-2.532798285414548	0.011320471506694	17515567.972621493	16569	A	562.0	0.1899291383220272	False	Diverticulosis and diverticulitis	555-564.99	NA	10	digestive
0.9162969267644092	0.0321504062934543	-2.7189333217422123	0.0065529469597266	17515567.972621493	16569	B	562.0	0.13777991043527724	False	Diverticulosis and diverticulitis	555-564.99	NA	10	digestive
0.90850599709932	0.052494636414689	-1.8278779818519024	0.0675776701069696	17515567.972621493	16569	AB	562.0	0.4813349792635402	False	Diverticulosis and diverticulitis	555-564.99	NA	10	digestive
1.113759454949968	0.0212215858765975	5.0769621877581725	3.857200259756229e-07	17515567.972621493	16569	0	562.0	5.271507021666846e-05	True	Diverticulosis and diverticulitis	555-564.99	NA	10	digestive
1.0975231677868684	0.027658902223382006	3.3644131858027766	0.0007679913865242271	17381970.61738535	16500	A	454.0	0.03208932162801866	True	Varicose veins	450-457.99	NA	8	circulatory system
0.9798541103368458	0.0395626026888978	-0.5144147255064504	0.6069657554648179	17381970.61738535	16500	B	454.0	0.9460910349494424	False	Varicose veins	450-457.99	NA	8	circulatory system
1.0353586663877252	0.0581148529879833	0.5979177864722833	0.5498992431099539	17381970.61738535	16500	AB	454.0	0.929864043810906	False	Varicose veins	450-457.99	NA	8	circulatory system
0.9106645666408244	0.029235419037436	-3.2009342118100044	0.0013711998536974	17381970.61738535	16500	0	454.0	0.04997261689030525	True	Varicose veins	450-457.99	NA	8	circulatory system
1.0130063640217253	0.0177851751292972	0.7265887180770871	0.4674834054598463	17561666.71047228	15761	A	276.0	0.9017352802403542	False	Disorders of fluid, electrolyte, and acid-base balance	276-276.99	Both	3	endocrine/metabolic
1.0474046324424646	0.0290784141239608	1.5927734386646284	0.1112212912035559	17561666.71047228	15761	B	276.0	0.5829437547808102	False	Disorders of fluid, electrolyte, and acid-base balance	276-276.99	Both	3	endocrine/metabolic
0.9398252628862592	0.0404741157979322	-1.5333580566466656	0.1251980651266454	17561666.71047228	15761	AB	276.0	0.6080340508400408	False	Disorders of fluid, electrolyte, and acid-base balance	276-276.99	Both	3	endocrine/metabolic
0.9786711723634124	0.0181254084068612	-1.1894669366296298	0.2342650315615078	17561666.71047228	15761	0	276.0	0.758154221531076	False	Disorders of fluid, electrolyte, and acid-base balance	276-276.99	Both	3	endocrine/metabolic
1.0183385883917335	0.32686408426375896	0.0555963939360721	0.9556640349107379	10334122.85284052	16184	A	626.8	0.9999997115666884	False	Infertility, female	626-628.99	Female	11	genitourinary
1.01617088592765	0.5189340018207166	0.0309124662626172	0.9753397412933259	10334122.85284052	16184	B	626.8	0.9999997115666884	False	Infertility, female	626-628.99	Female	11	genitourinary
0.9816138008143629	0.7695072935006775	-0.0241158548225225	0.980760505444872	10334122.85284052	16184	AB	626.8	0.9999997115666884	False	Infertility, female	626-628.99	Female	11	genitourinary
0.977996489914748	0.3377775540271118	-0.0658693798114231	0.9474826443242034	10334122.85284052	16184	0	626.8	0.9999997115666884	False	Infertility, female	626-628.99	Female	11	genitourinary
1.008801783812603	0.1398510583659814	0.0626614772986727	0.9500368603470536	10395026.874743326	16102	A	647.0	0.9999997115666884	False	Infectious and parasitic complications affecting pregnancy	647-647.99	Female	12	pregnancy complications
1.0120545785354131	0.1254173250846295	0.0955410328042694	0.9238863202080796	10395026.874743326	16102	B	647.0	0.9999997115666884	False	Infectious and parasitic complications affecting pregnancy	647-647.99	Female	12	pregnancy complications
0.981981225916322	0.1947143451490815	-0.0933834074114542	0.9256001723310856	10395026.874743326	16102	AB	647.0	0.9999997115666884	False	Infectious and parasitic complications affecting pregnancy	647-647.99	Female	12	pregnancy complications
0.9890274699520178	0.1317644959342253	-0.0837340300557193	0.9332689506325104	10395026.874743326	16102	0	647.0	0.9999997115666884	False	Infectious and parasitic complications affecting pregnancy	647-647.99	Female	12	pregnancy complications
1.0522190915586769	0.0158611013444956	3.2091942081677582	0.0013324240053537	17536423.79739904	15875	A	743.0	0.04883073449787861	True	Osteoporosis, osteopenia and pathological fracture	743-744.99	NA	14	musculoskeletal
0.9410895180733938	0.0259869119856218	-2.3364458680197817	0.0194743924969606	17536423.79739904	15875	B	743.0	0.2595944940932393	False	Osteoporosis, osteopenia and pathological fracture	743-744.99	NA	14	musculoskeletal
0.9205402406431888	0.0414743026834665	-1.9962858405503832	0.0459117245753477	17536423.79739904	15875	AB	743.0	0.4054757189193335	False	Osteoporosis, osteopenia and pathological fracture	743-744.99	NA	14	musculoskeletal
0.9858775690567124	0.0160308510611022	-0.8872330825491623	0.3749602664952801	17536423.79739904	15875	0	743.0	0.8575120303776451	False	Osteoporosis, osteopenia and pathological fracture	743-744.99	NA	14	musculoskeletal
1.2304273081576225	0.015781488903463002	13.13954059264166	2.4870061845183077e-39	17489528.016427107	15650	A	451.2	4.0786901426100246e-36	True	Phlebitis and thrombophlebitis of lower extremities	450-457.99	Both	8	circulatory system
1.13983419315408	0.0235427665429239	5.559363934055834	2.7300000978367893e-08	17489528.016427103	15650	B	451.2	5.1168001833740965e-06	True	Phlebitis and thrombophlebitis of lower extremities	450-457.99	Both	8	circulatory system
1.3072118520617295	0.0385980692515981	6.94067130899547	3.9807248334952576e-12	17489528.016427103	15650	AB	451.2	2.0087349929022228e-09	True	Phlebitis and thrombophlebitis of lower extremities	450-457.99	Both	8	circulatory system
0.7167698178322669	0.0164551635018203	-20.236840854842878	1.7697673263950967e-90	17489528.016427103	15650	0	451.2	5.804836830575918e-87	True	Phlebitis and thrombophlebitis of lower extremities	450-457.99	Both	8	circulatory system
0.9881519703076826	0.0161504733585441	-0.7379831350611111	0.4605302582200256	17484156.922655717	15599	A	564.0	0.8974398530124413	False	Functional digestive disorders	555-564.99	NA	10	digestive
0.9625206945779188	0.025259689445802997	-1.5122795659512633	0.1304730130393221	17484156.922655717	15599	B	564.0	0.6215434294262059	False	Functional digestive disorders	555-564.99	NA	10	digestive
1.0329719097963197	0.0372241636607168	0.8714768509907973	0.3835007191393773	17484156.922655717	15599	AB	564.0	0.8619355533113551	False	Functional digestive disorders	555-564.99	NA	10	digestive
1.0223399720853372	0.0161916862542027	1.3645329968430189	0.1724097183021735	17484156.922655717	15599	0	564.0	0.6881654361444035	False	Functional digestive disorders	555-564.99	NA	10	digestive
1.0392951199820086	0.0181280452758517	2.126137348473139	0.0334996814618796	17468668.45722108	15585	A	716.2	0.3466213097632968	False	Unspecified monoarthritis	710-716.99	Both	14	musculoskeletal
0.9749845856401892	0.0293187125530174	-0.8640767449545349	0.3875524715761843	17468668.45722108	15585	B	716.2	0.8642719511829254	False	Unspecified monoarthritis	710-716.99	Both	14	musculoskeletal
1.0567004985625843	0.0419170655844369	1.315724645957079	0.1882764153458108	17468668.45722108	15585	AB	716.2	0.7049619204728989	False	Unspecified monoarthritis	710-716.99	Both	14	musculoskeletal
0.9616740382197522	0.0182901212567421	-2.13665742264358	0.0326336352725427	17468668.45722108	15585	0	716.2	0.3419754750605113	False	Unspecified monoarthritis	710-716.99	Both	14	musculoskeletal
1.016416282530047	0.0162923656953812	0.999424665836793	0.3175967821363618	17456650.88843258	15301	A	939.0	0.819927151048616	False	Atopic/contact dermatitis due to other or unspecified	930-949.99	NA	13	dermatologic
0.9811789162209504	0.0265637085826437	-0.7152786862677666	0.47444227742646394	17456650.88843258	15301	B	939.0	0.906074541207342	False	Atopic/contact dermatitis due to other or unspecified	930-949.99	NA	13	dermatologic
1.0122400990247415	0.0374200706813031	0.3251141567800409	0.7450969114862913	17456650.88843258	15301	AB	939.0	0.9816940402487464	False	Atopic/contact dermatitis due to other or unspecified	930-949.99	NA	13	dermatologic
0.98950126696214	0.0164561535981929	-0.6413548263846964	0.5212968876526831	17456650.88843258	15301	0	939.0	0.9235034563662128	False	Atopic/contact dermatitis due to other or unspecified	930-949.99	NA	13	dermatologic
1.072491575602806	0.0205227331281823	3.4100973021610765	0.0006792101411687441	482914.0	15297	A	747.0	0.02936458261885402	True	Cardiac and circulatory congenital anomalies	747-747.99	NA	15	congenital anomalies
0.9415869322631124	0.0325671597164336	-1.848137875138179	0.064923973621949	482914.0	15297	B	747.0	0.4753362354464123	False	Cardiac and circulatory congenital anomalies	747-747.99	NA	15	congenital anomalies
1.0214458076541246	0.0481687392153611	0.4405156223785271	0.6596754409756258	482914.0	15297	AB	747.0	0.961446543612554	False	Cardiac and circulatory congenital anomalies	747-747.99	NA	15	congenital anomalies
0.9508811846454952	0.0206766531564035	-2.4358952651748904	0.0150538495358692	482914.0	15297	0	747.0	0.22312802169839605	False	Cardiac and circulatory congenital anomalies	747-747.99	NA	15	congenital anomalies
0.9927828819291408	0.019029880411926003	-0.3806270611482541	0.7034825947668837	17516607.904175222	15268	A	379.0	0.974267161880502	False	Other disorders of eye	375-379.99	Both	7	sense organs
1.026949464708647	0.0281817618486264	0.9436146387295266	0.3453740105057775	17516607.904175222	15268	B	379.0	0.8398994404923738	False	Other disorders of eye	375-379.99	Both	7	sense organs
1.0373690983875192	0.0446621622848142	0.8214513820384534	0.4113956465617743	17516607.904175222	15268	AB	379.0	0.8798269922657397	False	Other disorders of eye	375-379.99	Both	7	sense organs
0.9895469205662364	0.0217656914926246	-0.4827825758363718	0.6292535152089848	17516607.904175222	15268	0	379.0	0.9529489679760296	False	Other disorders of eye	375-379.99	Both	7	sense organs
1.0390563635519463	0.016272898938267	2.354402781921277	0.0185586697210979	17441078.105407253	15197	A	727.1	0.2546963878041888	False	Synovitis and tenosynovitis	725-729.99	Both	14	musculoskeletal
0.9407292232756232	0.0260421983972724	-2.3461895995660145	0.0189727589654077	17441078.105407253	15197	B	727.1	0.2580089715091249	False	Synovitis and tenosynovitis	725-729.99	Both	14	musculoskeletal
0.966370264472422	0.0404797589229678	-0.8450697969514491	0.3980785189471573	17441078.105407253	15197	AB	727.1	0.8721187997423223	False	Synovitis and tenosynovitis	725-729.99	Both	14	musculoskeletal
0.9924271013051492	0.0165174666036483	-0.4602230394862377	0.6453593430576459	17441078.105407253	15197	0	727.1	0.9568829609542124	False	Synovitis and tenosynovitis	725-729.99	Both	14	musculoskeletal
1.0594049649438846	0.0219531310401466	2.6286636094811024	0.0085763185751082	17323239.849418204	15140	A	483.0	0.1644321797310072	False	Acute bronchitis and bronchiolitis	480-488.99	NA	9	respiratory
0.9105638561535132	0.0341260156861175	-2.7454493976915897	0.0060463113816176	17323239.849418204	15140	B	483.0	0.13221267554470487	False	Acute bronchitis and bronchiolitis	480-488.99	NA	9	respiratory
0.9403810990203756	0.0503320675781542	-1.2212902101663026	0.2219856262130015	17323239.849418204	15140	AB	483.0	0.7396267633946201	False	Acute bronchitis and bronchiolitis	480-488.99	NA	9	respiratory
0.993881876018324	0.0223237119482813	-0.2749057327542639	0.7833904831304338	17323239.849418204	15140	0	483.0	0.9911478726251322	False	Acute bronchitis and bronchiolitis	480-488.99	NA	9	respiratory
1.026761934660215	0.0142763286252785	1.8499222178010768	0.0643432786754427	10370424.019164957	15015	A	634.1	0.47346057065282793	False	Missed abortion/Hydatidiform mole	634-636.99	Female	12	pregnancy complications
0.9694797780335536	0.0212079973752787	-1.4615082276840714	0.1438960494374289	10370424.019164957	15015	B	634.1	0.6443399892897839	False	Missed abortion/Hydatidiform mole	634-636.99	Female	12	pregnancy complications
0.9904580731568192	0.0311206579063311	-0.3080829054663841	0.7580233659953498	10370424.019164957	15015	AB	634.1	0.98438389584782	False	Missed abortion/Hydatidiform mole	634-636.99	Female	12	pregnancy complications
0.9892476422554201	0.014172406721030002	-0.7627908440677248	0.4455994203094837	10370424.019164957	15015	0	634.1	0.887732224267067	False	Missed abortion/Hydatidiform mole	634-636.99	Female	12	pregnancy complications
0.9894933889716048	0.0186025686962075	-0.5677815421685604	0.5701874072642091	17593917.544147845	15007	A	198.0	0.9344604522066186	False	Secondary malignant neoplasm	195-199.99	NA	2	neoplasms
1.0004318010027764	0.0275047595328815	0.0156957490588289	0.9874772199503938	17593917.544147845	15007	B	198.0	0.9999997115666884	False	Secondary malignant neoplasm	195-199.99	NA	2	neoplasms
0.9776178627112648	0.0448111302890268	-0.5051517018556947	0.6134559506264481	17593917.544147845	15007	AB	198.0	0.9474814027334584	False	Secondary malignant neoplasm	195-199.99	NA	2	neoplasms
1.014544986370305	0.0182502481463309	0.7912343205388305	0.4288132816788956	17593917.544147845	15007	0	198.0	0.8836397064085758	False	Secondary malignant neoplasm	195-199.99	NA	2	neoplasms
1.0125493120264406	0.0156042597042799	0.7992190776703807	0.4241694875378826	17531167.74811773	14969	A	720.0	0.8830694504120945	False	Spinal stenosis	720-724.99	NA	14	musculoskeletal
1.021528643767028	0.0245438049690846	0.867843262166087	0.385486902251193	17531167.74811773	14969	B	720.0	0.8630816767723672	False	Spinal stenosis	720-724.99	NA	14	musculoskeletal
1.0412581845016042	0.0350891388071101	1.1522019664237997	0.2492471471303656	17531167.74811773	14969	AB	720.0	0.7661838349410028	False	Spinal stenosis	720-724.99	NA	14	musculoskeletal
0.9719314682260384	0.0153641400311031	-1.8530150656016962	0.0638896358898308	17531167.74811773	14969	0	720.0	0.4714465820441958	False	Spinal stenosis	720-724.99	NA	14	musculoskeletal
0.9931673813427392	0.0164190293581594	-0.4175684031389742	0.6762655809868771	17495230.934976045	14782	A	721.0	0.9701076342169064	False	Spondylosis and allied disorders	720-724.99	NA	14	musculoskeletal
1.0082176066073816	0.0259632472934146	0.3152158059760989	0.7525999398798976	17495230.934976045	14782	B	721.0	0.9842203453309162	False	Spondylosis and allied disorders	720-724.99	NA	14	musculoskeletal
0.9851210388727752	0.0388722750751338	-0.3856415202382793	0.6997648759343755	17495230.934976045	14782	AB	721.0	0.9734698075522642	False	Spondylosis and allied disorders	720-724.99	NA	14	musculoskeletal
1.0062515605123408	0.0165460766020287	0.376651258122843	0.7064353510710901	17495230.934976045	14782	0	721.0	0.9745928281253574	False	Spondylosis and allied disorders	720-724.99	NA	14	musculoskeletal
0.9682939821071832	0.0213986351726327	-1.5056818824821925	0.1321589993271443	17538651.37577002	14511	A	244.0	0.6237995558473265	False	Hypothyroidism	240-246.99	Both	3	endocrine/metabolic
1.0174677800713632	0.0321691735083021	0.5383095108502726	0.5903672753255451	17538651.37577002	14511	B	244.0	0.9403165149386806	False	Hypothyroidism	240-246.99	Both	3	endocrine/metabolic
1.010240105460836	0.0500541518162566	0.2035401741846866	0.8387142102898522	17538651.37577002	14511	AB	244.0	0.9965978131181628	False	Hypothyroidism	240-246.99	Both	3	endocrine/metabolic
1.0234875844259588	0.0209305686468759	1.109190864815483	0.2673564025661168	17538651.37577002	14511	0	244.0	0.7794924448149894	False	Hypothyroidism	240-246.99	Both	3	endocrine/metabolic
0.9942992106459174	0.0197773133160215	-0.2890736868180582	0.7725269132189334	17351675.71526352	14391	A	345.3	0.98652453780732	False	Convulsions	330-337.99, 341-349.99	Both	6	neurological
0.963779303586602	0.0296916398672068	-1.2425365838704574	0.2140481067654109	17351675.71526352	14391	B	345.3	0.7324755244554488	False	Convulsions	330-337.99, 341-349.99	Both	6	neurological
0.9973007292408532	0.0463651282471099	-0.0582964064079042	0.9535129129934594	17351675.71526352	14391	AB	345.3	0.9999997115666884	False	Convulsions	330-337.99, 341-349.99	Both	6	neurological
1.0226295433414434	0.0197034934134879	1.1357018369707077	0.2560900947948463	17351675.71526352	14391	0	345.3	0.7700724942591587	False	Convulsions	330-337.99, 341-349.99	Both	6	neurological
0.97970525024793	0.0148411095999351	-1.3815353543121425	0.1671243250643757	17538153.14168378	14393	A	327.0	0.6830751230045511	False	Sleep disorders	327-328.99	Both	6	neurological
0.9731355800990664	0.0236294380066734	-1.1524550077481612	0.2491430879057073	17538153.14168378	14393	B	327.0	0.7661838349410028	False	Sleep disorders	327-328.99	Both	6	neurological
1.0115472552300608	0.0341435685517575	0.336259359954591	0.7366776131402873	17538153.14168378	14393	AB	327.0	0.9805734098397728	False	Sleep disorders	327-328.99	Both	6	neurological
1.0302922831707328	0.0151262292621804	1.972899626063514	0.0485158120690941	17538153.14168378	14393	0	327.0	0.4122587139549965	False	Sleep disorders	327-328.99	Both	6	neurological
0.9727782793910033	0.0171228220819234	-1.6118310297283955	0.107008847500401	17580941.95482546	14334	A	585.0	0.5745944307503038	False	Renal failure	580-590.99	NA	11	genitourinary
1.0360076245498742	0.0272568133489122	1.2978224182522322	0.1943580805175572	17580941.95482546	14334	B	585.0	0.7110925868350113	False	Renal failure	580-590.99	NA	11	genitourinary
1.0130894820864331	0.0443576750911449	0.2931748583834083	0.7693905011015074	17580941.95482546	14334	AB	585.0	0.98652453780732	False	Renal failure	580-590.99	NA	11	genitourinary
1.0113149113932016	0.0171193218621325	0.6572326103285244	0.511036208521226	17580941.95482546	14334	0	585.0	0.9201010230262262	False	Renal failure	580-590.99	NA	11	genitourinary
1.0156630641919306	0.0166340591004295	0.9343278347638546	0.3501420542617343	17464827.737166326	14277	A	735.0	0.8413805075495179	False	Acquired foot deformities	735-739.99	NA	14	musculoskeletal
0.9879231396130598	0.0266641591098613	-0.4556820308571485	0.6486218565884738	17464827.737166326	14277	B	735.0	0.9579595721117056	False	Acquired foot deformities	735-739.99	NA	14	musculoskeletal
0.9880053579365576	0.0398696533530578	-0.3026652408889846	0.7621470597647104	17464827.737166326	14277	AB	735.0	0.9852815116387011	False	Acquired foot deformities	735-739.99	NA	14	musculoskeletal
0.9914789089617532	0.0167701686003098	-0.5102872428688765	0.6098538487921528	17464827.737166326	14277	0	735.0	0.9466389012828924	False	Acquired foot deformities	735-739.99	NA	14	musculoskeletal
0.9853651104042834	0.0186013448731932	-0.7925790382724986	0.4280291656551354	17552077.552361395	13805	A	426.0	0.8836397064085758	False	Cardiac conduction disorders	426-427.99	NA	8	circulatory system
0.9979126195703836	0.1172307030043937	-0.0178243582187053	0.9857790883600132	17552077.552361395	13805	B	426.0	0.9999997115666884	False	Cardiac conduction disorders	426-427.99	NA	8	circulatory system
0.9949904679399648	0.0484908578788421	-0.1035684260694049	0.917512529059615	17552077.552361395	13805	AB	426.0	0.9999997115666884	False	Cardiac conduction disorders	426-427.99	NA	8	circulatory system
1.016811946367037	0.0741808735304734	0.2247505187620045	0.8221748350633732	17552077.552361395	13805	0	426.0	0.994102964640906	False	Cardiac conduction disorders	426-427.99	NA	8	circulatory system
1.0475337838184475	0.0174186753104817	2.6660250174966533	0.0076793598523698	17546796.284736484	13791	A	443.0	0.15265636555013906	False	Peripheral vascular disease	440-449.99	NA	8	circulatory system
1.0114239266362066	0.0276712520348844	0.41050424160840293	0.6814389469663699	17546796.28473648	13791	B	443.0	0.9701106719861314	False	Peripheral vascular disease	440-449.99	NA	8	circulatory system
1.033628641795766	0.0392907959672098	0.841814566586701	0.3998983764672112	17546796.28473648	13791	AB	443.0	0.8721187997423223	False	Peripheral vascular disease	440-449.99	NA	8	circulatory system
0.9436415908422066	0.0173926210818493	-3.3352566801073236	0.0008532003616736865	17546796.28473648	13791	0	443.0	0.03454934797888508	True	Peripheral vascular disease	440-449.99	NA	8	circulatory system
1.0209737362494649	0.0201758315560401	1.0287960244987298	0.303583525001544	17495014.68309377	13763	A	174.0	0.809202628167806	False	Breast cancer	174-184.99, 610-610.99	Both	2	neoplasms
0.9381261361912252	0.0323660022908146	-1.9733937139151487	0.0484596461589496	17495014.68309377	13763	B	174.0	0.4122587139549965	False	Breast cancer	174-184.99, 610-610.99	Both	2	neoplasms
0.9773137679867859	0.0440362801147393	-0.5211049593065014	0.6022974543608829	17495014.68309377	13763	AB	174.0	0.9447803205660912	False	Breast cancer	174-184.99, 610-610.99	Both	2	neoplasms
1.008121063919903	0.0209693401130281	0.3857186486995967	0.6997076803819466	17495014.68309377	13763	0	174.0	0.9734698075522642	False	Breast cancer	174-184.99, 610-610.99	Both	2	neoplasms
1.021471086076406	0.0178237547088425	1.191882959767594	0.2333162220159285	17490181.894592743	13669	A	742.9	0.7565765775701883	False	Other derangement of joint	741-742.99	Both	14	musculoskeletal
0.9056544502619788	0.0283426631179225	-3.4964056396443604	0.0004722345550528119	17490181.894592743	13669	B	742.9	0.02277837265548857	True	Other derangement of joint	741-742.99	Both	14	musculoskeletal
0.9844965609140216	0.0420266200459718	-0.3717851714705164	0.7100553950013431	17490181.894592743	13669	AB	742.9	0.9745928281253574	False	Other derangement of joint	741-742.99	Both	14	musculoskeletal
1.0230212482435843	0.0176678497839055	1.288230178191021	0.1976754026357783	17490181.894592743	13669	0	742.9	0.714109192245457	False	Other derangement of joint	741-742.99	Both	14	musculoskeletal
1.0591962072667098	0.0140213913532617	4.101613313010393	4.1132129969679074e-05	17553976.435318276	13633	A	743.11	0.003415528767102465	True	Osteoporosis NOS	743-744.99	Both	14	musculoskeletal
0.9297849704497336	0.0221294071709363	-3.289827584483976	0.0010036126820767	17553976.435318276	13633	B	743.11	0.0389567999670009	True	Osteoporosis NOS	743-744.99	Both	14	musculoskeletal
0.9374863999803372	0.036546893804645	-1.7663068241993742	0.0773544229958438	17553976.435318276	13633	AB	743.11	0.5137618302637257	False	Osteoporosis NOS	743-744.99	Both	14	musculoskeletal
0.9806968891928616	0.014045751646628	-1.3877398025072891	0.1652262031959083	17553976.435318276	13633	0	743.11	0.6804721396309086	False	Osteoporosis NOS	743-744.99	Both	14	musculoskeletal
0.9731822759974604	0.0208450516165742	-1.3040927326586222	0.19221160506793397	17549153.15537303	13472	A	244.4	0.7083753535087904	False	Hypothyroidism NOS	240-246.99	Both	3	endocrine/metabolic
1.0250276312603184	0.0331534915219443	0.745609841358859	0.4559088245041068	17549153.15537303	13472	B	244.4	0.8968769372778012	False	Hypothyroidism NOS	240-246.99	Both	3	endocrine/metabolic
1.0112958679783235	0.0499245822174995	0.2249902866918597	0.8219883424546085	17549153.15537303	13472	AB	244.4	0.994102964640906	False	Hypothyroidism NOS	240-246.99	Both	3	endocrine/metabolic
1.0148758699934042	0.0207690670326824	0.7109760596756766	0.4771043864483305	17549153.15537303	13472	0	244.4	0.906074541207342	False	Hypothyroidism NOS	240-246.99	Both	3	endocrine/metabolic
0.9918221623102732	0.0200101134305406	-0.410365471516869	0.6815433945751938	10297964.684462696	13132	A	627.0	0.9701106719861314	False	Menopausal and postmenopausal disorders	626-628.99	Female	11	genitourinary
0.9523946848324808	0.0307912728451326	-1.5840769377934751	0.1131963735749478	10297964.684462696	13132	B	627.0	0.5832502419448051	False	Menopausal and postmenopausal disorders	626-628.99	Female	11	genitourinary
0.8983924515192941	0.046604107630889006	-2.299116605337652	0.0215114832364174	10297964.684462696	13132	AB	627.0	0.2750786160446358	False	Menopausal and postmenopausal disorders	626-628.99	Female	11	genitourinary
1.0465577722886037	0.0197837618639994	2.3001928014356	0.0214501444591589	10297964.684462696	13132	0	627.0	0.2750786160446358	False	Menopausal and postmenopausal disorders	626-628.99	Female	11	genitourinary
1.0158630546067529	0.0194238766493131	0.8102682890103013	0.4177921875595713	17495430.61738535	12993	A	216.0	0.8825438868351375	False	Benign neoplasm of skin	216-217.99	NA	2	neoplasms
0.8980246688110511	0.0295145873811748	-3.6442230694879134	0.0002686412507161999	17495430.61738535	12993	B	216.0	0.014444972169657962	True	Benign neoplasm of skin	216-217.99	NA	2	neoplasms
0.9902500928379904	0.0436616785931928	-0.2244015586146002	0.8224463656752536	17495430.61738535	12993	AB	216.0	0.994102964640906	False	Benign neoplasm of skin	216-217.99	NA	2	neoplasms
1.0307376436431912	0.0191257146355516	1.5829319518735443	0.1134471105900097	17495430.61738535	12993	0	216.0	0.5832502419448051	False	Benign neoplasm of skin	216-217.99	NA	2	neoplasms
1.0244239660587346	0.0215603862413656	1.1192039889688807	0.2630700110394227	10388823.397672826	12875	A	174.11	0.7766603386222379	False	Malignant neoplasm of female breast	174-184.99, 610-610.99	Female	2	neoplasms
0.9421951677511724	0.0330895582490431	-1.7994450384662342	0.071967531270905	10388823.397672826	12875	B	174.11	0.5001133528995093	False	Malignant neoplasm of female breast	174-184.99, 610-610.99	Female	2	neoplasms
0.9789391963888652	0.0502512416689567	-0.423586473686926	0.6718732799320997	10388823.397672826	12875	AB	174.11	0.9671908528318134	False	Malignant neoplasm of female breast	174-184.99, 610-610.99	Female	2	neoplasms
1.0027162870079922	0.0241162086029689	0.1124805566233564	0.9104438014006168	10388823.397672826	12875	0	174.11	0.9999997115666884	False	Malignant neoplasm of female breast	174-184.99, 610-610.99	Female	2	neoplasms
0.9840704473217232	0.0223834301463142	-0.7173963767363473	0.4731349366684156	17566839.583846673	12977	A	290.0	0.906074541207342	False	Delirium dementia and amnestic and other cognitive disorders	290-292.99	NA	5	mental disorders
1.0289517877191503	0.0325714708315672	0.8762454226681237	0.3809034598145479	17566839.583846673	12977	B	290.0	0.8610360773202737	False	Delirium dementia and amnestic and other cognitive disorders	290-292.99	NA	5	mental disorders
0.9592374868193444	0.0522527586358905	-0.7964478006711652	0.4257780234947836	17566839.583846673	12977	AB	290.0	0.8836397064085758	False	Delirium dementia and amnestic and other cognitive disorders	290-292.99	NA	5	mental disorders
1.0119649515640792	0.0218766832538007	0.5436810180838271	0.5866648826395339	17566839.583846673	12977	0	290.0	0.9403165149386806	False	Delirium dementia and amnestic and other cognitive disorders	290-292.99	NA	5	mental disorders
1.0211754099960422	0.020644356080669998	1.0150147815326145	0.3101066660639934	17547177.029431894	12598	A	300.0	0.8111585616904927	False	Anxiety disorders	295-306.99	Both	5	mental disorders
0.9488179877206726	0.0303368929259202	-1.7318283931193608	0.0833141283584758	17547177.029431894	12598	B	300.0	0.5309118383537615	False	Anxiety disorders	295-306.99	Both	5	mental disorders
0.9654298039116698	0.0558304688323121	-0.6301556279619859	0.528597501848011	17547177.029431894	12598	AB	300.0	0.9258252147475926	False	Anxiety disorders	295-306.99	Both	5	mental disorders
1.00682372938192	0.0208117382101424	0.3267652631687022	0.7438476261966189	17547177.029431894	12598	0	300.0	0.9816940402487464	False	Anxiety disorders	295-306.99	Both	5	mental disorders
1.0066196755490098	0.0165238310866513	0.3992937035198275	0.6896795437865817	17595490.43942505	12520	A	509.2	0.97211792801111	False	Respiratory insufficiency	500-509.99	Both	9	respiratory
0.9742447141973676	0.0257309388785446	-1.01406172587413	0.3105612613545529	17595490.43942505	12520	B	509.2	0.8111585616904927	False	Respiratory insufficiency	500-509.99	Both	9	respiratory
0.9722364263071416	0.0420453159901197	-0.6696647770258042	0.5030765938050321	17595490.43942505	12520	AB	509.2	0.9187590354568514	False	Respiratory insufficiency	500-509.99	Both	9	respiratory
1.008736657884162	0.0166728555539784	0.5217291124139251	0.6018626551744035	17595490.43942505	12520	0	509.2	0.9447160846859276	False	Respiratory insufficiency	500-509.99	Both	9	respiratory
1.0529369043913859	0.0182584213844959	2.8251791550906087	0.0047312969570978	10308859.537303217	12538	A	180.0	0.11846300778076932	False	Cervical cancer and dysplasia	174-184.99, 218-218.99, 792-792.99	Female	2	neoplasms
0.8976080366500327	0.028776855537983	-3.75377325796053	0.0001748209323420561	10308859.537303217	12538	B	180.0	0.01042568469239898	True	Cervical cancer and dysplasia	174-184.99, 218-218.99, 792-792.99	Female	2	neoplasms
0.9595665796204238	0.0436222581981182	-0.9461586294420116	0.3440823533540823	10308859.537303217	12538	AB	180.0	0.8391004602240819	False	Cervical cancer and dysplasia	174-184.99, 218-218.99, 792-792.99	Female	2	neoplasms
1.0001401104387104	0.0182673623329024	0.0076694501158115	0.9938808200449559	10308859.537303217	12538	0	180.0	0.9999997115666884	False	Cervical cancer and dysplasia	174-184.99, 218-218.99, 792-792.99	Female	2	neoplasms
1.0210921394442505	0.019728561919309	1.0579980188008395	0.2900723975360611	10360641.32511978	12515	A	628.0	0.8027095133864505	False	Ovarian cyst	626-628.99	Female	11	genitourinary
0.9467627249241296	0.0311906684951758	-1.753946750481143	0.0794591589618442	10360641.32511978	12515	B	628.0	0.5217738566463443	False	Ovarian cyst	626-628.99	Female	11	genitourinary
0.9424729814683332	0.0475482154048496	-1.246062053927917	0.2127603458237957	10360641.32511978	12515	AB	628.0	0.7320253203460734	False	Ovarian cyst	626-628.99	Female	11	genitourinary
1.0128362822555388	0.020169678881145	0.6323648260988864	0.5271575746178434	10360641.32511978	12515	0	628.0	0.9248346515004972	False	Ovarian cyst	626-628.99	Female	11	genitourinary
1.110181719190857	0.0360534043098148	2.8991357379076006	0.0037445411308499	17415171.526351813	12511	A	454.1	0.10165793922511193	False	Varicose veins of lower extremity	450-457.99	Both	8	circulatory system
1.0005904164040555	0.0536649391024315	0.0109986554859982	0.9912245907323696	17415171.526351813	12511	B	454.1	0.9999997115666884	False	Varicose veins of lower extremity	450-457.99	Both	8	circulatory system
1.04320819115068	0.0835308929802303	0.5064086183781598	0.6125734963332132	17415171.526351813	12511	AB	454.1	0.9466389012828924	False	Varicose veins of lower extremity	450-457.99	Both	8	circulatory system
0.8908072552823342	0.0385314007298796	-3.0008563602741587	0.0026943425268581	17415171.526351813	12511	0	454.1	0.08182818044532007	False	Varicose veins of lower extremity	450-457.99	Both	8	circulatory system
1.013524137578248	0.0174419024689488	0.7701856326541103	0.4411956267626572	17513735.47980835	12504	A	250.1	0.8867167008465171	False	Type 1 diabetes	249-250.99	Both	3	endocrine/metabolic
1.0636455370297178	0.0273256204378846	2.2580344942674433	0.0239504743810588	17513735.47980835	12504	B	250.1	0.2933291933389988	False	Type 1 diabetes	249-250.99	Both	3	endocrine/metabolic
1.0388424991315504	0.0420522541803938	0.9061847567448482	0.3648452484312553	17513735.47980835	12504	AB	250.1	0.8493411780328931	False	Type 1 diabetes	249-250.99	Both	3	endocrine/metabolic
0.9546258033728672	0.0176670478307179	-2.6283873038831156	0.0085832790305899	17513735.47980835	12504	0	250.1	0.1644321797310072	False	Type 1 diabetes	249-250.99	Both	3	endocrine/metabolic
1.0255089422311126	0.0196599793889709	1.2812332031603555	0.2001213062327684	17570622.628336754	12484	A	496.21	0.7167082926220119	False	Obstructive chronic bronchitis	490-498.99	Both	9	respiratory
0.9211713204726312	0.0291316931734188	-2.818553793724836	0.004827126548323	17570622.628336754	12484	B	496.21	0.11994678089772302	False	Obstructive chronic bronchitis	490-498.99	Both	9	respiratory
1.0397378511892779	0.0790784432330234	0.4927842990064933	0.6221685638680423	17570622.628336754	12484	AB	496.21	0.9501454561703588	False	Obstructive chronic bronchitis	490-498.99	Both	9	respiratory
0.9990550527291476	0.0202701416539634	-0.0466397340047699	0.9628006618113759	17570622.628336754	12484	0	496.21	0.9999997115666884	False	Obstructive chronic bronchitis	490-498.99	Both	9	respiratory
1.0362526705093498	0.01838772908695	1.9366722440545048	0.05279445390646599	17473751.09650924	12365	A	340.0	0.4326191154022824	False	Migraine	339-340.99	NA	6	neurological
1.0055907867962546	0.028720121059405	0.1941223138745407	0.8460813896484418	17473751.09650924	12365	B	340.0	0.9986620224705572	False	Migraine	339-340.99	NA	6	neurological
0.9604773058644528	0.0427721760787401	-0.9427840285002954	0.345798871059174	17473751.09650924	12365	AB	340.0	0.8401631830178451	False	Migraine	339-340.99	NA	6	neurological
0.969160394597094	0.0189395085093406	-1.6539581728759318	0.0981460708916862	17473751.09650924	12365	0	340.0	0.5624479349050829	False	Migraine	339-340.99	NA	6	neurological
0.9325795446794174	0.0178021718822236	-3.920916445405922	8.840169059775663e-05	17506793.55509925	12337	A	477.0	0.00630342489479656	True	Epistaxis or throat hemorrhage	470-479.99	Both	9	respiratory
0.9220789592749914	0.0286734594946886	-2.8292512098340445	0.0046687216256339	17506793.55509925	12337	B	477.0	0.11782892662759713	False	Epistaxis or throat hemorrhage	470-479.99	Both	9	respiratory
0.936627192302424	0.0450109859170933	-1.4545326729895516	0.1458090096555282	17506793.55509925	12337	AB	477.0	0.648206862256299	False	Epistaxis or throat hemorrhage	470-479.99	Both	9	respiratory
1.1196146445995123	0.017550550534417002	6.437664650965344	1.2308666246840403e-10	17506793.55509925	12337	0	477.0	3.364368774136377e-08	True	Epistaxis or throat hemorrhage	470-479.99	Both	9	respiratory
1.0856556114595264	0.0180678316247512	4.548639615797064	5.419726796646398e-06	17364091.279945243	12313	A	381.1	0.00056433980612699	True	Otitis media	381-385.99	Both	7	sense organs
0.9472533368034411	0.0286828372692559	-1.8892380122372472	0.0588693267635599	17364091.279945243	12313	B	381.1	0.4490497483359918	False	Otitis media	381-385.99	Both	7	sense organs
0.9829468320339269	0.0446828445151613	-0.3849407515827133	0.7002840052619137	17364091.279945243	12313	AB	381.1	0.9734698075522642	False	Otitis media	381-385.99	Both	7	sense organs
0.9447288951059956	0.0183885160571217	-3.0919991562359885	0.0019898868624564	17364091.279945243	12313	0	381.1	0.06728689596759785	False	Otitis media	381-385.99	Both	7	sense organs
1.0813916324704511	0.0338507233324299	2.3115831081414524	0.0210329589843118	482914.0	12313	A	656.0	0.2716067144430815	False	Other perinatal conditions of fetus or newborn	656-656.99	Both	12	pregnancy complications
0.9904691886358332	0.0503770094636834	-0.1900970365020676	0.8492777449172886	482914.0	12313	B	656.0	0.9996881404373612	False	Other perinatal conditions of fetus or newborn	656-656.99	Both	12	pregnancy complications
0.9834677441689404	0.0783435392997794	-0.2127863869963468	0.8315444822492192	482914.0	12313	AB	656.0	0.9952438977476512	False	Other perinatal conditions of fetus or newborn	656-656.99	Both	12	pregnancy complications
0.9302849429397404	0.0345214690274431	-2.093316175146335	0.0366086585875457	482914.0	12313	0	656.0	0.3600469084125011	False	Other perinatal conditions of fetus or newborn	656-656.99	Both	12	pregnancy complications
1.0137188593375601	0.0186942692464162	0.7288654886723634	0.4660894309164025	17508444.309377138	12259	A	8.0	0.9012388300940588	False	Intestinal infection	001-009.99	NA	1	infectious diseases
1.0383230858442425	0.0290291816172447	1.2954893061605235	0.1951611981168793	17508444.309377138	12259	B	8.0	0.7120337670230811	False	Intestinal infection	001-009.99	NA	1	infectious diseases
0.9841472506211656	0.0499376843505273	-0.3199937761069424	0.7489752482743461	17508444.309377138	12259	AB	8.0	0.9834568797681532	False	Intestinal infection	001-009.99	NA	1	infectious diseases
0.973189391898944	0.018844670981268997	-1.4421354655824656	0.1492742038713256	17508444.309377138	12259	0	8.0	0.6536974481948571	False	Intestinal infection	001-009.99	NA	1	infectious diseases
1.0037998035511675	0.0183621581645309	0.2065444867396031	0.836366969079549	17526056.547570158	12202	A	433.31	0.9956243819492646	False	Transient cerebral ischemia	430-438.99	Both	8	circulatory system
0.9800182511262968	0.0310709347735191	-0.6496130238693888	0.5159470634731961	17526056.547570158	12202	B	433.31	0.9215790995870476	False	Transient cerebral ischemia	430-438.99	Both	8	circulatory system
0.9981407710736372	0.0418611856139637	-0.0444554880719787	0.9645416243261008	17526056.547570158	12202	AB	433.31	0.9999997115666884	False	Transient cerebral ischemia	430-438.99	Both	8	circulatory system
1.0044699315868968	0.0186012900124905	0.23976676404878103	0.8105126498192501	17526056.547570158	12202	0	433.31	0.994102964640906	False	Transient cerebral ischemia	430-438.99	Both	8	circulatory system
1.0106450099827042	0.0430776915924974	0.2458059003072751	0.8058356593042624	10366245.023956196	12139	A	618.0	0.994102964640906	False	Genital prolapse	617-618.99	Female	11	genitourinary
1.0493408606627703	0.0680611851246913	0.7076311588290151	0.4791848573225429	10366245.023956196	12139	B	618.0	0.9064165697912	False	Genital prolapse	617-618.99	Female	11	genitourinary
1.0662067757874625	0.1027664642270182	0.6238151808532257	0.5327581233615851	10366245.023956196	12139	AB	618.0	0.9261442605004676	False	Genital prolapse	617-618.99	Female	11	genitourinary
0.9586034303237628	0.0508827862670251	-0.8308863741976715	0.4060502817546518	10366245.023956196	12139	0	618.0	0.8773681977307364	False	Genital prolapse	617-618.99	Female	11	genitourinary
0.9889119907435446	0.0188148866353997	-0.5926126296166118	0.5534447284871256	17524027.575633127	11954	A	367.0	0.9300586562126908	False	Disorders of refraction and accommodation; blindness and low vision	367-367.99	NA	7	sense organs
1.0623233095776987	0.0276831360077597	2.1839401107801626	0.0289741645544288	17524027.575633127	11954	B	367.0	0.3199191224968243	False	Disorders of refraction and accommodation; blindness and low vision	367-367.99	NA	7	sense organs
1.0123877832682933	0.0462685901069226	0.2660915858447769	0.790170478964573	17524027.575633127	11954	AB	367.0	0.9917343720126311	False	Disorders of refraction and accommodation; blindness and low vision	367-367.99	NA	7	sense organs
0.9824823772748112	0.0187134303139879	-0.9443951065637473	0.344975094705178	17524027.575633127	11954	0	367.0	0.8398994404923738	False	Disorders of refraction and accommodation; blindness and low vision	367-367.99	NA	7	sense organs
0.9746006324353153	0.0223127046232474	-1.153042631519825	0.2489017355374449	17528015.668720055	11784	A	80.0	0.7661838349410028	False	Postoperative infection	080-082.99	NA	1	infectious diseases
0.9850586691820312	0.0355960769823182	-0.4229139343067828	0.6723610077341038	17528015.668720055	11784	B	80.0	0.9676806078840984	False	Postoperative infection	080-082.99	NA	1	infectious diseases
1.015852377382876	0.0543968730227078	0.289135015931322	0.7724800292434509	17528015.668720055	11784	AB	80.0	0.98652453780732	False	Postoperative infection	080-082.99	NA	1	infectious diseases
1.029880020099573	0.0225091917723298	1.3080127627049078	0.1908786165880067	17528015.668720055	11784	0	80.0	0.7070376763508323	False	Postoperative infection	080-082.99	NA	1	infectious diseases
0.9777068338080204	0.0200160674325745	-1.126365850487301	0.2600193738640167	17482574.685831625	11775	A	594.3	0.7721716127423945	False	Calculus of ureter	594-595.99	Both	11	genitourinary
0.988072873169602	0.0311005444018921	-0.3858075772049433	0.6996418465982671	17482574.685831625	11775	B	594.3	0.9734698075522642	False	Calculus of ureter	594-595.99	Both	11	genitourinary
0.984183308208846	0.0469297811198936	-0.3397226679714171	0.7340677377373463	17482574.685831625	11775	AB	594.3	0.9799857285883397	False	Calculus of ureter	594-595.99	Both	11	genitourinary
1.031063871548893	0.01986543082496	1.5399189904982948	0.1235902417582197	17482574.685831625	11775	0	594.3	0.6073048583774692	False	Calculus of ureter	594-595.99	Both	11	genitourinary
0.9836108323897192	0.0210600863528313	-0.7846575470262824	0.4326603495023861	17493925.08145106	11762	A	401.0	0.8836397064085758	False	Hypertension	401-405.99	NA	8	circulatory system
0.9824831351290554	0.0318716298750671	-0.5544774684685408	0.5792561464590726	17493925.08145106	11762	B	401.0	0.9389936442598976	False	Hypertension	401-405.99	NA	8	circulatory system
1.0528780181764503	0.0495503354618004	1.0398998064045637	0.2983947288285879	17493925.08145106	11762	AB	401.0	0.8088716616179904	False	Hypertension	401-405.99	NA	8	circulatory system
1.0147466754087835	0.0210285288477488	0.6961495295844942	0.4863403776591629	17493925.08145106	11762	0	401.0	0.9123228131095534	False	Hypertension	401-405.99	NA	8	circulatory system
1.033401276142792	0.0224245300491016	1.4651621102189147	0.1428868033514456	17545346.425735798	11754	A	362.29	0.6415725051235339	False	Macular degeneration (senile) of retina NOS	250.70-250.79,360-365.99	Both	7	sense organs
0.9936682756460836	0.0329550968963381	-0.1927427116629977	0.8471617432670127	17545346.425735794	11754	B	362.29	0.998665973386026	False	Macular degeneration (senile) of retina NOS	250.70-250.79,360-365.99	Both	7	sense organs
1.0052665289219096	0.1192688907228645	0.0440408997392487	0.9648720917901312	17545346.425735794	11754	AB	362.29	0.9999997115666884	False	Macular degeneration (senile) of retina NOS	250.70-250.79,360-365.99	Both	7	sense organs
0.9685512089746592	0.0230450197052453	-1.3865869250489788	0.1655776799462607	17545346.425735794	11754	0	362.29	0.6804721396309086	False	Macular degeneration (senile) of retina NOS	250.70-250.79,360-365.99	Both	7	sense organs
0.9898125455168092	0.0215952561839771	-0.4741644024814368	0.6353860037189167	17556859.40862423	11667	A	172.2	0.9545135604504824	False	Other non-epithelial cancer of skin	172-173.99	Both	2	neoplasms
1.014474862402706	0.0313464773775857	0.4584598611149767	0.6466253301692109	17556859.40862423	11667	B	172.2	0.9568829609542124	False	Other non-epithelial cancer of skin	172-173.99	Both	2	neoplasms
0.9437540771718196	0.0463203565445245	-1.2497671124471714	0.2113942622672515	17556859.40862423	11667	AB	172.2	0.7298665055121947	False	Other non-epithelial cancer of skin	172-173.99	Both	2	neoplasms
1.0145392347099942	0.0218203326196914	0.6615184894470089	0.5082847545838889	17556859.40862423	11667	0	172.2	0.9197794660744084	False	Other non-epithelial cancer of skin	172-173.99	Both	2	neoplasms
1.0176437127658695	0.0232432809550488	0.7524699048467958	0.4517742085290199	17477060.459958933	11597	A	540.0	0.8940086901811072	False	Appendiceal conditions	540-540.99	NA	10	digestive
0.9834545120642536	0.0374511933100704	-0.4454836235269887	0.6559734213724877	17477060.459958933	11597	B	540.0	0.9605316697581012	False	Appendiceal conditions	540-540.99	NA	10	digestive
0.9391673093347728	0.0549109357399332	-1.1429715519268941	0.2530593992310487	17477060.459958933	11597	AB	540.0	0.7661838349410028	False	Appendiceal conditions	540-540.99	NA	10	digestive
1.0008814065424203	0.0228924781747194	0.0384850571898441	0.9693011915053208	17477060.459958933	11597	0	540.0	0.9999997115666884	False	Appendiceal conditions	540-540.99	NA	10	digestive
1.0496518487756479	0.0184394615347597	2.627980025399126	0.0085975972023987	10305206.652977413	11509	A	610.0	0.1644321797310072	False	Benign mammary dysplasias	610-613.99	Female	11	genitourinary
0.9363127218573916	0.0294940567141231	-2.23115302158604	0.0256850728361833	10305206.652977413	11509	B	610.0	0.3041455353915476	False	Benign mammary dysplasias	610-613.99	Female	11	genitourinary
0.9215022092904964	0.0505519703196035	-1.6171497147298104	0.1058662098284035	10305206.652977413	11509	AB	610.0	0.5745944307503038	False	Benign mammary dysplasias	610-613.99	Female	11	genitourinary
0.9916763755896701	0.0186710233282167	-0.4476701175355419	0.6543973702885513	10305206.652977413	11509	0	610.0	0.9605316697581012	False	Benign mammary dysplasias	610-613.99	Female	11	genitourinary
1.06656077753092	0.0213108254977229	3.0237798696252214	0.0024984118367751	17406851.498973306	11469	A	381.11	0.07694639271945848	False	Suppurative and unspecified otitis media	381-385.99	Both	7	sense organs
0.9558272634497166	0.0343648221665777	-1.3146603467243978	0.1886338633478824	17406851.498973306	11469	B	381.11	0.7054949507195601	False	Suppurative and unspecified otitis media	381-385.99	Both	7	sense organs
1.0537456470659698	0.0495997380795037	1.0554712878369013	0.2912182216295673	17406851.498973306	11469	AB	381.11	0.8033606113919097	False	Suppurative and unspecified otitis media	381-385.99	Both	7	sense organs
0.946131842772318	0.021720411523878002	-2.5493693293609976	0.0107965356666692	17406851.498973306	11469	0	381.11	0.1847384469548311	False	Suppurative and unspecified otitis media	381-385.99	Both	7	sense organs
1.0186752418400862	0.0236502069538058	0.7823610454490855	0.4340083682613394	17480207.86584531	11416	A	540.11	0.8836397064085758	False	Acute appendicitis	540-540.99	Both	10	digestive
0.9753078359426941	0.0382861714577889	-0.6530328756383372	0.5137399561772515	17480207.86584531	11416	B	540.11	0.9212056841632316	False	Acute appendicitis	540-540.99	Both	10	digestive
0.9407522557389112	0.05588455239802401	-1.0928861211479322	0.2744524587018001	17480207.86584531	11416	AB	540.11	0.7869820419168971	False	Acute appendicitis	540-540.99	Both	10	digestive
1.0032122413208535	0.023287243519498	0.1377188799938846	0.8904634861560208	17480207.86584531	11416	0	540.11	0.9999997115666884	False	Acute appendicitis	540-540.99	Both	10	digestive
0.9785535464766458	0.0207813052184023	-1.0432343105402109	0.2968478834050468	17527685.210130047	11345	A	594.1	0.8073474772541903	False	Calculus of kidney	594-595.99	Both	11	genitourinary
0.9968753460277661	0.0331657810570535	-0.09436068733347999	0.9248232568766862	17527685.210130047	11345	B	594.1	0.9999997115666884	False	Calculus of kidney	594-595.99	Both	11	genitourinary
1.0069487846264615	0.0489923056099307	0.14134368649938098	0.8875993752708591	17527685.210130047	11345	AB	594.1	0.9999997115666884	False	Calculus of kidney	594-595.99	Both	11	genitourinary
1.0222519404021368	0.0206936421424111	1.0635140144619204	0.2875571436558964	17527685.210130047	11345	0	594.1	0.8005719278769371	False	Calculus of kidney	594-595.99	Both	11	genitourinary
1.0752796404791882	0.0188288622680844	3.854760707068794	0.00011607540416176793	17510762.67761807	11338	A	728.0	0.007691461124254522	True	Disorders of muscle, ligament, and fascia	725-729.99	Both	14	musculoskeletal
0.926766568040943	0.0303888498857259	-2.502679759974802	0.0123308375368771	17510762.67761807	11338	B	728.0	0.19923717793574824	False	Disorders of muscle, ligament, and fascia	725-729.99	Both	14	musculoskeletal
0.8822060961143013	0.0476466540013105	-2.6303962751388275	0.0085328356174385	17510762.67761807	11338	AB	728.0	0.1644321797310072	False	Disorders of muscle, ligament, and fascia	725-729.99	Both	14	musculoskeletal
0.9780729248444109	0.0190188983078605	-1.165737682998435	0.2437294306919837	17510762.67761807	11338	0	728.0	0.7661838349410028	False	Disorders of muscle, ligament, and fascia	725-729.99	Both	14	musculoskeletal
0.959309301158403	0.0210788447489038	-1.9707783763098503	0.0487580723868693	17555331.315537304	11095	A	578.8	0.4132467117026649	False	Hemorrhage of rectum and anus	578-579.99	Both	10	digestive
0.9306331341801204	0.0356544899420915	-2.0162996341446866	0.0437773127067452	17555331.315537304	11095	B	578.8	0.3950194929246885	False	Hemorrhage of rectum and anus	578-579.99	Both	10	digestive
0.9155496509298756	0.0494680487544504	-1.7835893042936173	0.0745003930280333	17555331.315537304	11095	AB	578.8	0.5051557952368684	False	Hemorrhage of rectum and anus	578-579.99	Both	10	digestive
1.0890137571324854	0.0210416279996939	4.052560794462764	5.07827122453486e-05	17555331.315537304	11095	0	578.8	0.004013669787102251	True	Hemorrhage of rectum and anus	578-579.99	Both	10	digestive
1.0156092754652726	0.0191272052906246	0.8097734907928021	0.4180765574886177	17503254.420260094	11035	A	947.0	0.8825438868351375	False	Urticaria	930-949.99	Both	13	dermatologic
0.9949049986389422	0.0310219359937873	-0.1646584899725698	0.8692138715626948	17503254.420260094	11035	B	947.0	0.9999997115666884	False	Urticaria	930-949.99	Both	13	dermatologic
1.0464071126529753	0.0446518742612573	1.0159147786806657	0.3096780517711289	17503254.420260094	11035	AB	947.0	0.8111585616904927	False	Urticaria	930-949.99	Both	13	dermatologic
0.9783478247578588	0.019127689814885	-1.1444154182042097	0.2524601758321708	17503254.420260094	11035	0	947.0	0.7661838349410028	False	Urticaria	930-949.99	Both	13	dermatologic
1.0356979247013625	0.0152568535226402	2.2990010878969755	0.0215114641030153	17571080.28199863	11033	A	338.2	0.2750786160446358	False	Chronic pain	338-338.9	Both	6	neurological
0.9882227410594204	0.024050025368557004	-0.4926048952349661	0.6222952983308433	17571080.28199863	11033	B	338.2	0.9501454561703588	False	Chronic pain	338-338.9	Both	6	neurological
0.9746376470067074	0.0366506510545551	-0.7009294628495786	0.4833523986764545	17571080.28199863	11033	AB	338.2	0.9098398092733262	False	Chronic pain	338-338.9	Both	6	neurological
0.9742629901246682	0.0152600391963159	-1.7086457679090652	0.0875265307905942	17571080.28199863	11033	0	338.2	0.5382382806466277	False	Chronic pain	338-338.9	Both	6	neurological
0.9772469236730008	0.0222977772311097	-1.0322070230664744	0.3019831605848848	17606901.932922654	11019	A	165.0	0.809202628167806	False	Cancer within the respiratory system	160-165.99	NA	2	neoplasms
1.013189881315879	0.0336101366211758	0.3898720313340701	0.696633870855456	17606901.932922654	11019	B	165.0	0.9734698075522642	False	Cancer within the respiratory system	160-165.99	NA	2	neoplasms
0.8883554969656013	0.0540125007676269	-2.191775607483871	0.0284032671631235	17606901.932922654	11019	AB	165.0	0.3199191224968243	False	Cancer within the respiratory system	160-165.99	NA	2	neoplasms
1.0381863442666528	0.0226708045739855	1.6530198972014416	0.0983368747335299	17606901.932922654	11019	0	165.0	0.5624479349050829	False	Cancer within the respiratory system	160-165.99	NA	2	neoplasms
1.015543784067134	0.0190121336547198	0.8112827924325469	0.4172094890556427	17542347.017111566	10961	A	740.9	0.8825438868351375	False	Osteoarthrosis NOS	740-740.99	Both	14	musculoskeletal
0.9434404014116632	0.0303436998627173	-1.918753612357884	0.0550247511151139	17542347.017111566	10961	B	740.9	0.4393524865013722	False	Osteoarthrosis NOS	740-740.99	Both	14	musculoskeletal
1.0962184300744724	0.0404653642319672	2.2702493336101943	0.0231994237657486	17542347.017111566	10961	AB	740.9	0.2882352649683917	False	Osteoarthrosis NOS	740-740.99	Both	14	musculoskeletal
0.9909053906317418	0.0188572151554904	-0.4844945406709425	0.6280383387143345	17542347.017111566	10961	0	740.9	0.952891926374338	False	Osteoarthrosis NOS	740-740.99	Both	14	musculoskeletal
0.9847054606020728	0.0148644746853161	-1.0368820710202251	0.2997988706794313	17584779.88774812	10929	A	349.0	0.8091106139075736	False	Other and unspecified disorders of the nervous system	330-337.99, 341-349.99	NA	6	neurological
1.0296038809150716	0.0247984811339475	1.1764489315948847	0.2394246163464832	17584779.88774812	10929	B	349.0	0.7648858922678684	False	Other and unspecified disorders of the nervous system	330-337.99, 341-349.99	NA	6	neurological
1.014229607980325	0.0360251770290102	0.3922067440460328	0.694908209666907	17584779.88774812	10929	AB	349.0	0.9734698075522642	False	Other and unspecified disorders of the nervous system	330-337.99, 341-349.99	NA	6	neurological
1.000867087666869	0.0148917992065015	0.0582006211272583	0.9535891986723396	17584779.88774812	10929	0	349.0	0.9999997115666884	False	Other and unspecified disorders of the nervous system	330-337.99, 341-349.99	NA	6	neurological
0.996947689406386	0.021913027337527	-0.1395050691678653	0.8890519530246401	17523892.648870636	10926	A	740.1	0.9999997115666884	False	Osteoarthritis; localized	740-740.99	Both	14	musculoskeletal
0.9631306718042404	0.0405406288809837	-0.9266305186274768	0.3541256652087546	17523892.648870636	10926	B	740.1	0.8447506777343383	False	Osteoarthritis; localized	740-740.99	Both	14	musculoskeletal
1.0212673811850244	0.0535896203037808	0.39269519821509496	0.6945473714959385	17523892.648870636	10926	AB	740.1	0.9734698075522642	False	Osteoarthritis; localized	740-740.99	Both	14	musculoskeletal
1.01429822278196	0.0220596033141937	0.6435730975733995	0.5198570364906339	17523892.648870636	10926	0	740.1	0.9231678204903068	False	Osteoarthritis; localized	740-740.99	Both	14	musculoskeletal
1.0486234415915852	0.0222951155187737	2.129538014665401	0.033217592245319	17554703.86584531	10901	A	440.0	0.3451496333528823	False	Atherosclerosis	440-449.99	NA	8	circulatory system
1.0978372738732	0.0357965212848196	2.6075754417678962	0.0091229928007898	17554703.865845308	10901	B	440.0	0.1685826275300876	False	Atherosclerosis	440-449.99	NA	8	circulatory system
1.1152034518526257	0.0486771642806541	2.2400001706634254	0.0250981057125404	17554703.865845308	10901	AB	440.0	0.30044447714281936	False	Atherosclerosis	440-449.99	NA	8	circulatory system
0.8979246840639433	0.0225780011526011	-4.768760716345722	1.861987883473381e-06	17554703.865845308	10901	0	440.0	0.0002142919388699189	True	Atherosclerosis	440-449.99	NA	8	circulatory system
1.0553725303476411	0.0189578943382202	2.8428164527325746	0.0044773707380512	10327106.554414785	10895	A	180.3	0.11476223722849507	False	Cervical intraepithelial neoplasia [CIN] [Cervical dysplasia]	174-184.99, 218-218.99, 792-792.99	Female	2	neoplasms
0.8907748317288373	0.0303702895160946	-3.8084456684771615	0.00014037587443301803	10327106.554414785	10895	B	180.3	0.008854478233467291	True	Cervical intraepithelial neoplasia [CIN] [Cervical dysplasia]	174-184.99, 218-218.99, 792-792.99	Female	2	neoplasms
0.9455734775405218	0.0483176831023921	-1.1582442993245143	0.2467821043980343	10327106.554414785	10895	AB	180.3	0.7661838349410028	False	Cervical intraepithelial neoplasia [CIN] [Cervical dysplasia]	174-184.99, 218-218.99, 792-792.99	Female	2	neoplasms
1.0036950643228817	0.0195711081026936	0.1884540376426458	0.8505231394880823	10327106.554414785	10895	0	180.3	0.9997190100415374	False	Cervical intraepithelial neoplasia [CIN] [Cervical dysplasia]	174-184.99, 218-218.99, 792-792.99	Female	2	neoplasms
1.2033187173799311	0.0219141278815595	8.445845455570021	3.147769277532748e-17	17565369.04312115	10870	A	415.0	2.2088830695579564e-14	True	Pulmonary heart disease	415-417.99	NA	8	circulatory system
1.0664301126700344	0.0349021311768766	1.8427736359513798	0.0653716681635687	17565369.04312115	10870	B	415.0	0.4754303139168632	False	Pulmonary heart disease	415-417.99	NA	8	circulatory system
1.1448083354711722	0.0483922903059477	2.794602808379169	0.0051996050381832	17565369.04312115	10870	AB	415.0	0.1249428902948051	False	Pulmonary heart disease	415-417.99	NA	8	circulatory system
0.7806792991901116	0.0227130769035892	-10.900805864485324	1.2813344726217063e-27	17565369.04312115	10870	0	415.0	1.4009256900663992e-24	True	Pulmonary heart disease	415-417.99	NA	8	circulatory system
1.0352630900623423	0.0172374317828592	2.010484400994164	0.0443885492905192	17533723.835728955	10783	A	722.6	0.3983851723413931	False	Degeneration of intervertebral disc	720-724.99	Both	14	musculoskeletal
0.9858476933093696	0.0264543346928878	-0.5387928192808755	0.5900337117086129	17533723.835728955	10783	B	722.6	0.9403165149386806	False	Degeneration of intervertebral disc	720-724.99	Both	14	musculoskeletal
1.0142630894444806	0.0388768546949211	0.3642868918488429	0.7156463196047211	17533723.835728955	10783	AB	722.6	0.9763840491311498	False	Degeneration of intervertebral disc	720-724.99	Both	14	musculoskeletal
0.9685648192059864	0.0171411782883785	-1.863341622003544	0.062423605631312	17533723.835728955	10783	0	722.6	0.4671096777873873	False	Degeneration of intervertebral disc	720-724.99	Both	14	musculoskeletal
0.9248420172171079	0.0226944508457934	-3.4427952799996286	0.0005772152897411758	10375822.830937713	10504	A	626.12	0.02647924685805673	True	Excessive or frequent menstruation	626-628.99	Female	11	genitourinary
0.9585514003119272	0.0354864188926681	-1.192909667228213	0.23292279505416397	10375822.830937713	10504	B	626.12	0.7565765775701883	False	Excessive or frequent menstruation	626-628.99	Female	11	genitourinary
1.0158551465961256	0.0568798982885222	0.2765610913050365	0.7821208120096395	10375822.830937713	10504	AB	626.12	0.9906762940303602	False	Excessive or frequent menstruation	626-628.99	Female	11	genitourinary
1.0971134196299916	0.0227993760364421	4.065136104152677	4.823462029850717e-05	10375822.830937713	10504	0	626.12	0.0038587696238805732	True	Excessive or frequent menstruation	626-628.99	Female	11	genitourinary
0.9797567323587612	0.0173434777404176	-1.1791735616883892	0.2383380787898295	17552401.248459958	10411	A	327.3	0.7637996076508458	False	Sleep apnea	327-328.99	Both	6	neurological
0.9522274461887682	0.0280425185704803	-1.7456120618883872	0.0808883508520038	17552401.248459958	10411	B	327.3	0.5264162515765327	False	Sleep apnea	327-328.99	Both	6	neurological
1.0360498366029034	0.0395905808113636	0.8945372051521754	0.3710416112579014	17552401.248459958	10411	AB	327.3	0.8540635493314456	False	Sleep apnea	327-328.99	Both	6	neurological
1.0348051760736097	0.017617904953214	1.941954699605768	0.052151572617892	17552401.248459958	10411	0	327.3	0.4287146821721448	False	Sleep apnea	327-328.99	Both	6	neurological
1.0045365522368737	0.0202707924897401	0.2232913736240228	0.8233117375057313	6989610.168377822	10409	A	603.0	0.994102964640906	False	Other disorders of testis	600-609.99	Male	11	genitourinary
0.9951682192452744	0.0318693168126417	-0.1519797733257788	0.8792049163376605	6989610.168377822	10409	B	603.0	0.9999997115666884	False	Other disorders of testis	600-609.99	Male	11	genitourinary
0.9721629515336558	0.0536146512371644	-0.5265695534791858	0.5985004331183787	6989610.168377822	10409	AB	603.0	0.941300129766618	False	Other disorders of testis	600-609.99	Male	11	genitourinary
1.0023655326266092	0.0202525583564045	0.1166637378457681	0.9071280642465596	6989610.168377822	10409	0	603.0	0.9999997115666884	False	Other disorders of testis	600-609.99	Male	11	genitourinary
0.9755377607823033	0.0229078869025654	-1.081130294419986	0.2796475302003285	17608543.13483915	10403	A	165.1	0.7935186973261575	False	Cancer of bronchus; lung	160-165.99	Both	2	neoplasms
1.0123153538208896	0.0346485595499129	0.3532653862121622	0.7238919089883341	17608543.13483915	10403	B	165.1	0.9775606494876508	False	Cancer of bronchus; lung	160-165.99	Both	2	neoplasms
0.9048395919028559	0.0558003036502189	-1.7920618879646504	0.0731329891229528	17608543.13483915	10403	AB	165.1	0.5022040822965527	False	Cancer of bronchus; lung	160-165.99	Both	2	neoplasms
1.0373821266403287	0.0231781851669781	1.5834006643358707	0.1133403065692676	17608543.13483915	10403	0	165.1	0.5832502419448051	False	Cancer of bronchus; lung	160-165.99	Both	2	neoplasms
0.985502163238148	0.0225962000277108	-0.6463014713645527	0.5180888982921497	17524953.806981526	10381	A	558.0	0.922197738246917	False	Noninfectious gastroenteritis	555-564.99	Both	10	digestive
1.0062918880828986	0.0338884368407844	0.1850830955159585	0.8531650786692516	17524953.806981526	10381	B	558.0	0.9998144747536978	False	Noninfectious gastroenteritis	555-564.99	Both	10	digestive
0.9246392581630859	0.0609441909138146	-1.2856288275594994	0.1985824244120327	17524953.806981526	10381	AB	558.0	0.7149839210444207	False	Noninfectious gastroenteritis	555-564.99	Both	10	digestive
1.0259575832424284	0.0245757964647772	1.0427496851110991	0.2970723273922523	17524953.806981526	10381	0	558.0	0.807623069910143	False	Noninfectious gastroenteritis	555-564.99	Both	10	digestive
1.0271776575655984	0.0207481092782534	1.2924022398901565	0.1962274694810973	17502098.146475013	10271	A	289.0	0.7131591134603869	False	Other diseases of blood and blood-forming organs	288-289.99	NA	4	hematopoietic
0.9975980867237378	0.0315952876109506	-0.0761126952516833	0.9393299342005592	17502098.146475013	10271	B	289.0	0.9999997115666884	False	Other diseases of blood and blood-forming organs	288-289.99	NA	4	hematopoietic
0.9464067678261764	0.0524593689432643	-1.050009108507236	0.2937222686433596	17502098.146475013	10271	AB	289.0	0.8044120129682413	False	Other diseases of blood and blood-forming organs	288-289.99	NA	4	hematopoietic
0.9837746957923004	0.0207133147633777	-0.7897517140357145	0.4296787848852347	17502098.146475013	10271	0	289.0	0.8836397064085758	False	Other diseases of blood and blood-forming organs	288-289.99	NA	4	hematopoietic
1.0124274927137542	0.0253811659553279	0.4866169395629869	0.6265332416691454	17555684.03559206	10103	A	560.0	0.9522246858149498	False	Intestinal obstruction without mention of hernia	555-564.99	NA	10	digestive
0.9596926810045724	0.0395144411106666	-1.04119325917355	0.2977940333771493	17555684.03559206	10103	B	560.0	0.8082385960902971	False	Intestinal obstruction without mention of hernia	555-564.99	NA	10	digestive
0.8823510867475706	0.0613014993198661	-2.0417974442876097	0.0411802380744646	17555684.03559206	10103	AB	560.0	0.3815570081475816	False	Intestinal obstruction without mention of hernia	555-564.99	NA	10	digestive
1.025286509275675	0.0255207746342865	0.9785006581500341	0.3278343541276889	17555684.03559206	10103	0	560.0	0.8288006853109136	False	Intestinal obstruction without mention of hernia	555-564.99	NA	10	digestive
0.9824562284133824	0.0209901583329306	-0.8432279158460118	0.3991074650645381	17513914.480492815	10107	A	473.0	0.8721187997423223	False	Diseases of the larynx and vocal cords	470-479.99	NA	9	respiratory
0.9573853325590588	0.032854749599594	-1.325510702349315	0.1850116497788361	17513914.48049281	10107	B	473.0	0.6975151853730832	False	Diseases of the larynx and vocal cords	470-479.99	NA	9	respiratory
1.0174711031116532	0.046903844574120994	0.369271180184187	0.7119281756671818	17513914.48049281	10107	AB	473.0	0.9745928281253574	False	Diseases of the larynx and vocal cords	470-479.99	NA	9	respiratory
1.0331342172014326	0.0298052790470089	1.0936690501377142	0.2741085999045224	17513914.48049281	10107	0	473.0	0.7869820419168971	False	Diseases of the larynx and vocal cords	470-479.99	NA	9	respiratory
0.999836981979238	0.0440407223336297	-0.0037018309647306	0.9970463966888184	17491042.22587269	10075	A	681.0	0.9999997115666884	False	Superficial cellulitis and abscess	680-686.99	Both	13	dermatologic
0.9991381109914612	0.0311615188905721	-0.0276706874095357	0.977924981985944	17491042.22587269	10075	B	681.0	0.9999997115666884	False	Superficial cellulitis and abscess	680-686.99	Both	13	dermatologic
0.9839764649793274	0.0479301984584159	-0.3370171716244088	0.7361062809063863	17491042.22587269	10075	AB	681.0	0.9803851170333268	False	Superficial cellulitis and abscess	680-686.99	Both	13	dermatologic
1.0034477774078543	0.0441547802913666	0.0779495997222537	0.9378686445533342	17491042.22587269	10075	0	681.0	0.9999997115666884	False	Superficial cellulitis and abscess	680-686.99	Both	13	dermatologic
0.9897286976265768	0.0206355511895425	-0.5003218046708329	0.6168520382711662	17542827.38124572	10019	A	721.1	0.9479117550571324	False	Spondylosis without myelopathy	720-724.99	Both	14	musculoskeletal
1.0332336070239767	0.0320033628124336	1.0215585476326403	0.3069979050895053	17542827.38124572	10019	B	721.1	0.8111585616904927	False	Spondylosis without myelopathy	720-724.99	Both	14	musculoskeletal
1.023527204936808	0.0471151093965394	0.4935721547412737	0.6216119339714942	17542827.38124572	10019	AB	721.1	0.9501454561703588	False	Spondylosis without myelopathy	720-724.99	Both	14	musculoskeletal
0.9929260149293336	0.0206378900374147	-0.3439849866839797	0.7308598947860494	17542827.38124572	10019	0	721.1	0.9793198594766116	False	Spondylosis without myelopathy	720-724.99	Both	14	musculoskeletal
1.017299788379228	0.5507247458324965	0.0311441440126774	0.9751549752830956	10430617.415468857	9991	A	647.1	0.9999997115666884	False	Infections of genitourinary tract during pregnancy	647-647.99	Female	12	pregnancy complications
1.0160667336373541	0.3828879012158616	0.0416284496391544	0.9667954231503784	10430617.415468857	9991	B	647.1	0.9999997115666884	False	Infections of genitourinary tract during pregnancy	647-647.99	Female	12	pregnancy complications
0.9697874627376428	0.5566026665057092	-0.0551171309783395	0.9560458548911976	10430617.415468857	9991	AB	647.1	0.9999997115666884	False	Infections of genitourinary tract during pregnancy	647-647.99	Female	12	pregnancy complications
0.9811042615034706	0.5274810460342099	-0.0361653643636808	0.9711509556099148	10430617.415468857	9991	0	647.1	0.9999997115666884	False	Infections of genitourinary tract during pregnancy	647-647.99	Female	12	pregnancy complications
1.0246931453434094	0.0197250654298293	1.2366598965267015	0.2162226993854504	17537071.312799454	9954	A	386.0	0.7340655239484256	False	Vertiginous syndromes and other disorders of vestibular system	386-386.99	NA	7	sense organs
0.9352526573335348	0.0308640234922178	-2.16882171783444	0.0301038465940967	17537071.312799454	9954	B	386.0	0.3268338346171861	False	Vertiginous syndromes and other disorders of vestibular system	386-386.99	NA	7	sense organs
0.9573810253957014	0.04833558635265099	-0.9010715374657928	0.3675574212498379	17537071.312799454	9954	AB	386.0	0.8514350128892108	False	Vertiginous syndromes and other disorders of vestibular system	386-386.99	NA	7	sense organs
1.009678907899354	0.0197326736768633	0.4881430410762807	0.6254519565874845	17537071.312799454	9954	0	386.0	0.9519639988895356	False	Vertiginous syndromes and other disorders of vestibular system	386-386.99	NA	7	sense organs
0.9842036536654624	0.0451909153014669	-0.3523371485355315	0.7245900952522144	10363381.889117043	9932	A	653.0	0.9776452128454394	False	Problems associated with amniotic cavity and membranes	652-654.99	Female	12	pregnancy complications
1.0726967912525052	0.050444226657692	1.3911570854606528	0.1641975269027682	10363381.889117043	9932	B	653.0	0.6791524441879946	False	Problems associated with amniotic cavity and membranes	652-654.99	Female	12	pregnancy complications
1.0846202637417317	0.0749133773449548	1.084318198920753	0.2782405133703148	10363381.889117043	9932	AB	653.0	0.791743049751693	False	Problems associated with amniotic cavity and membranes	652-654.99	Female	12	pregnancy complications
0.9686845468391084	0.0486845430082539	-0.6535188210548047	0.5134312781526965	10363381.889117043	9932	0	653.0	0.9212056841632316	False	Problems associated with amniotic cavity and membranes	652-654.99	Female	12	pregnancy complications
1.064688111804614	0.0204108874283014	3.0710033420256466	0.0021352453280563	17576545.46201232	9899	A	443.9	0.06934262055469964	False	Peripheral vascular disease, unspecified	440-449.99	Both	8	circulatory system
0.9815307054081795	0.0319109550877526	-0.5841875161197791	0.5590984363199949	17576545.46201232	9899	B	443.9	0.9331348312489056	False	Peripheral vascular disease, unspecified	440-449.99	Both	8	circulatory system
1.0368740476252205	0.0455306554890824	0.7952985316875517	0.4264460743012945	17576545.46201232	9899	AB	443.9	0.8836397064085758	False	Peripheral vascular disease, unspecified	440-449.99	Both	8	circulatory system
0.938655141584924	0.0204535689653224	-3.0951629368979217	0.0019687887043901	17576545.46201232	9899	0	443.9	0.0669184139937775	False	Peripheral vascular disease, unspecified	440-449.99	Both	8	circulatory system
1.0719677438077346	0.0248783083988685	2.7934364085411447	0.0053293981814526	482914.0	9896	A	747.13	0.12621246234775832	False	Congenital anomalies of great vessels	747-747.99	Both	15	congenital anomalies
0.9586073724860747	0.0389967349499493	-1.0840318157805542	0.2786530952213994	482914.0	9896	B	747.13	0.791743049751693	False	Congenital anomalies of great vessels	747-747.99	Both	15	congenital anomalies
0.9822289425517792	0.0577687625963004	-0.3103902167837081	0.7563401440238071	482914.0	9896	AB	747.13	0.98438389584782	False	Congenital anomalies of great vessels	747-747.99	Both	15	congenital anomalies
0.950310930045094	0.025087401164306	-2.0315397684559136	0.0425023648012172	482914.0	9896	0	747.13	0.3883224416378617	False	Congenital anomalies of great vessels	747-747.99	Both	15	congenital anomalies
0.9342064091770544	0.0244657290781542	-2.7817634257047	0.005409695525148	17527425.938398354	9744	A	242.0	0.1272961425217146	False	Thyrotoxicosis with or without goiter	240-246.99	NA	3	endocrine/metabolic
0.9892624507088222	0.0365878968910689	-0.2950596701290325	0.7679502861463325	17527425.938398354	9744	B	242.0	0.98652453780732	False	Thyrotoxicosis with or without goiter	240-246.99	NA	3	endocrine/metabolic
0.8991159195477418	0.0596894070573733	-1.7816110981546776	0.0748226556831459	17527425.938398354	9744	AB	242.0	0.5051557952368684	False	Thyrotoxicosis with or without goiter	240-246.99	NA	3	endocrine/metabolic
1.0945510315403584	0.0245731614921623	3.6765420826808883	0.0002368134149531436	17527425.938398354	9744	0	242.0	0.012945800017438516	True	Thyrotoxicosis with or without goiter	240-246.99	NA	3	endocrine/metabolic
1.072868448481032	0.025685388906944998	2.7383605046888064	0.0061814994223147	10377939.255304586	9706	A	619.0	0.13427362983571006	False	Noninflammatory female genital disorders	619-619.99	Female	11	genitourinary
0.9279264604781366	0.0392124923456841	-1.907626627019436	0.0564577326823067	10377939.255304586	9706	B	619.0	0.4403837412555671	False	Noninflammatory female genital disorders	619-619.99	Female	11	genitourinary
0.9744301024352756	0.0626707778581416	-0.4133104787444985	0.6793848403414141	10377939.255304586	9706	AB	619.0	0.9701106719861314	False	Noninflammatory female genital disorders	619-619.99	Female	11	genitourinary
0.9662889512034144	0.0258454051430904	-1.3268264892363666	0.1845850779411939	10377939.255304586	9706	0	619.0	0.6967077740473141	False	Noninflammatory female genital disorders	619-619.99	Female	11	genitourinary
1.0050991426622626	0.0615798691690895	0.0825949474937385	0.9341746574458536	10399196.950034223	9644	A	618.1	0.9999997115666884	False	Prolapse of vaginal walls	617-618.99	Female	11	genitourinary
1.043530438406566	0.0958073877526228	0.4447424947191135	0.6565119941180222	10399196.950034222	9644	B	618.1	0.9605316697581012	False	Prolapse of vaginal walls	617-618.99	Female	11	genitourinary
1.0660745845346429	0.1430345670953679	0.4473274630451297	0.6546448694853703	10399196.950034222	9644	AB	618.1	0.9605316697581012	False	Prolapse of vaginal walls	617-618.99	Female	11	genitourinary
0.9664558467635926	0.0738708441267501	-0.4618827010698167	0.6441717489743354	10399196.950034223	9644	0	618.1	0.9568829609542124	False	Prolapse of vaginal walls	617-618.99	Female	11	genitourinary
0.9918379824041692	0.0176927846938747	-0.4632119458445111	0.6432156922365438	17584725.078713212	9546	A	426.91	0.9567359258680588	False	Cardiac pacemaker in situ	426-427.99	Both	8	circulatory system
1.0030364536456466	0.0284702267398522	0.1064920542735399	0.9151926528408784	17584725.078713212	9546	B	426.91	0.9999997115666884	False	Cardiac pacemaker in situ	426-427.99	Both	8	circulatory system
0.988267620813842	0.0469324954346655	-0.2514621593182983	0.8014585144394707	17584725.078713212	9546	AB	426.91	0.994102964640906	False	Cardiac pacemaker in situ	426-427.99	Both	8	circulatory system
1.009179674092033	0.0176865762651315	0.5166515458189644	0.6054030887882229	17584725.078713212	9546	0	426.91	0.9453822140375874	False	Cardiac pacemaker in situ	426-427.99	Both	8	circulatory system
0.9884895906374072	0.0263670017212632	-0.4390778675639609	0.6606081618771797	17583178.105407257	9507	A	153.0	0.961524193901553	False	Colorectal cancer	150-159.99, 208-208.99	Both	2	neoplasms
1.0268402976880942	0.0431073207557025	0.6144296300129326	0.5389359980754969	17583178.105407257	9507	B	153.0	0.9271404306985468	False	Colorectal cancer	150-159.99, 208-208.99	Both	2	neoplasms
0.8922111237352215	0.0571845322117908	-1.9944639607012289	0.0461102859709115	17583178.105407257	9507	AB	153.0	0.4057028539409285	False	Colorectal cancer	150-159.99, 208-208.99	Both	2	neoplasms
1.0200954581920043	0.0263738983237267	0.7543901601414051	0.450620672349	17583178.105407257	9507	0	153.0	0.8927564428104448	False	Colorectal cancer	150-159.99, 208-208.99	Both	2	neoplasms
0.9931159080311645	0.0201042070992104	-0.3436045305247704	0.7311460365738337	17522846.179329228	9443	A	564.1	0.9793198594766116	False	Irritable Bowel Syndrome	555-564.99	NA	10	digestive
0.9396117776104562	0.0313269737294666	-1.9883341463846842	0.0467835779742324	17522846.179329228	9443	B	564.1	0.40794513861936543	False	Irritable Bowel Syndrome	555-564.99	NA	10	digestive
1.0098995898270546	0.0454939910648724	0.2165321104539836	0.8285744504885401	17522846.179329228	9443	AB	564.1	0.994102964640906	False	Irritable Bowel Syndrome	555-564.99	NA	10	digestive
1.0317368447623745	0.0205880166678286	1.5175643026385266	0.1291344038349461	17522846.179329228	9443	0	564.1	0.6167119049519725	False	Irritable Bowel Syndrome	555-564.99	NA	10	digestive
0.9920426206485022	0.0200890021249131	-0.3976906472068505	0.6908609579678467	17482561.445585214	9299	A	470.0	0.9725424644354238	False	Septal Deviations/Turbinate Hypertrophy	470-479.99	NA	9	respiratory
1.0720165281421146	0.0294656811376704	2.3600839311284543	0.0182769968076777	17482561.445585214	9299	B	470.0	0.2529474663678601	False	Septal Deviations/Turbinate Hypertrophy	470-479.99	NA	9	respiratory
1.1063628192576591	0.0500780475791713	2.0184072769607484	0.0435576224524008	17482561.445585214	9299	AB	470.0	0.3940348288759974	False	Septal Deviations/Turbinate Hypertrophy	470-479.99	NA	9	respiratory
0.9592797973652512	0.0204454304454052	-2.033338806843993	0.0420267505108396	17482561.445585214	9299	0	470.0	0.3877573605500813	False	Septal Deviations/Turbinate Hypertrophy	470-479.99	NA	9	respiratory
0.9868991007012621	0.0178291332503996	-0.7396586729881482	0.4595127058370052	17596842.47775496	9217	A	585.3	0.8974398530124413	False	Chronic renal failure [CKD]	580-590.99	Both	11	genitourinary
1.0343578253591417	0.0292031351486503	1.156751677211793	0.2473827983310622	17596842.47775496	9217	B	585.3	0.7661838349410028	False	Chronic renal failure [CKD]	580-590.99	Both	11	genitourinary
0.9853774392585152	0.0422810099126483	-0.3483957496146033	0.7275454061959612	17596842.47775496	9217	AB	585.3	0.9793198594766116	False	Chronic renal failure [CKD]	580-590.99	Both	11	genitourinary
1.0021904327524025	0.0181050385639271	0.1208523938979101	0.9038087281109516	17596842.47775496	9217	0	585.3	0.9999997115666884	False	Chronic renal failure [CKD]	580-590.99	Both	11	genitourinary
0.9821142280816744	0.0215192941557647	-0.8386732104904645	0.4016591541137387	17538769.15811088	9172	A	389.1	0.8734202175080117	False	Sensorineural hearing loss	387-389.99	Both	7	sense organs
1.0213246482873308	0.0338364291084101	0.6236018425985377	0.5328937167383354	17538769.15811088	9172	B	389.1	0.9261442605004676	False	Sensorineural hearing loss	387-389.99	Both	7	sense organs
1.0241251804416454	0.0507998801064487	0.4692681482891251	0.6388813439443365	17538769.15811088	9172	AB	389.1	0.9556232653835364	False	Sensorineural hearing loss	387-389.99	Both	7	sense organs
1.0053940910372023	0.0216457022213042	0.2485294761189864	0.8037264025458281	17538769.15811088	9172	0	389.1	0.994102964640906	False	Sensorineural hearing loss	387-389.99	Both	7	sense organs
0.9830241011320102	0.0208469088287816	-0.8213035965770449	0.4114796469633532	17542061.59890486	9088	A	427.11	0.8798269922657397	False	Paroxysmal supraventricular tachycardia	426-427.99	Both	8	circulatory system
0.951413715523268	0.0348514537277179	-1.4291019057317536	0.1529850842265848	17542061.59890486	9088	B	427.11	0.6619935043050107	False	Paroxysmal supraventricular tachycardia	426-427.99	Both	8	circulatory system
1.0248969101848835	0.0509020459062786	0.4831246301616426	0.6290107246500709	17542061.59890486	9088	AB	427.11	0.9529489679760296	False	Paroxysmal supraventricular tachycardia	426-427.99	Both	8	circulatory system
1.0336343350944397	0.0208054552453214	1.5900191580773697	0.1118406192670253	17542061.59890486	9088	0	427.11	0.5832502419448051	False	Paroxysmal supraventricular tachycardia	426-427.99	Both	8	circulatory system
0.9995699336614428	0.0362370899684971	-0.0118706784673385	0.9905289401146982	10434001.377138946	9045	A	622.0	0.9999997115666884	False	Polyp of female genital organs	620-623.99	Female	11	genitourinary
1.0002850895419038	0.048899912073722	0.0058292315776057	0.9953490465865836	10434001.377138946	9045	B	622.0	0.9999997115666884	False	Polyp of female genital organs	620-623.99	Female	11	genitourinary
1.0840559583207416	0.0661845411750861	1.219461861020921	0.2226873989223147	10434001.377138946	9045	AB	622.0	0.7400351250913803	False	Polyp of female genital organs	620-623.99	Female	11	genitourinary
0.9854785031424872	0.0395114598477098	-0.3702208380002785	0.7112228666997025	10434001.377138946	9045	0	622.0	0.9745928281253574	False	Polyp of female genital organs	620-623.99	Female	11	genitourinary
1.007649481919212	0.0248540358139871	0.3066050536300183	0.7591460562643477	17567317.83709788	8958	A	280.0	0.98438389584782	False	Iron deficiency anemias	280-285.99	NA	4	hematopoietic
1.0690703029843684	0.0395674465122534	1.6879885096019367	0.0914235546218813	17567317.83709788	8958	B	280.0	0.5502188241463681	False	Iron deficiency anemias	280-285.99	NA	4	hematopoietic
0.9363552824177482	0.1006669456404149	-0.6532461958989004	0.5136025156619275	17567317.83709788	8958	AB	280.0	0.9212056841632316	False	Iron deficiency anemias	280-285.99	NA	4	hematopoietic
0.9755109852225492	0.0257209693886883	-0.9639550316984627	0.3350759425501168	17567317.83709788	8958	0	280.0	0.8333763139248697	False	Iron deficiency anemias	280-285.99	NA	4	hematopoietic
0.9544699181631948	0.0255020586838649	-1.82727020969599	0.0676687169892173	17523961.705681033	9001	A	455.0	0.4814607195762098	False	Hemorrhoids	450-457.99	NA	8	circulatory system
0.9130842459487362	0.0397306145972485	-2.28859104746931	0.0221098609519263	17523961.705681033	9001	B	455.0	0.27941033654361924	False	Hemorrhoids	450-457.99	NA	8	circulatory system
0.9106792674571559	0.0566094007206675	-1.6528087027696134	0.0983801239178498	17523961.705681033	9001	AB	455.0	0.5624479349050829	False	Hemorrhoids	450-457.99	NA	8	circulatory system
1.1038950385636532	0.0248573398281788	3.9764862311713336	7.009864767638575e-05	17523961.705681033	9001	0	455.0	0.005166821671427985	True	Hemorrhoids	450-457.99	NA	8	circulatory system
1.0069390127614506	0.0221059287599836	0.3128142084412904	0.754423914369995	17519286.318959616	8992	A	241.0	0.98438389584782	False	Nontoxic nodular goiter	240-246.99	Both	3	endocrine/metabolic
0.9482288704155892	0.0336225737625298	-1.5810622277685908	0.1138740731571687	17519286.318959616	8992	B	241.0	0.5833845267097267	False	Nontoxic nodular goiter	240-246.99	Both	3	endocrine/metabolic
0.934787308877016	0.0496385209669092	-1.3585467776554994	0.1743003255826568	17519286.318959616	8992	AB	241.0	0.6881654361444035	False	Nontoxic nodular goiter	240-246.99	Both	3	endocrine/metabolic
1.0263978100696358	0.021938209053408	1.1876721864735382	0.2349716266026122	17519286.318959616	8992	0	241.0	0.7593171775926778	False	Nontoxic nodular goiter	240-246.99	Both	3	endocrine/metabolic
1.0047219446368505	0.0294020339150319	0.1602212704318102	0.8727438812961577	482914.0	8973	A	751.0	0.9999997115666884	False	Genitourinary congenital anomalies	750-751.99	Both	15	congenital anomalies
0.9406997373250541	0.045253165349886	-1.3508730000456484	0.1770897794084213	482914.0	8973	B	751.0	0.6881654361444035	False	Genitourinary congenital anomalies	750-751.99	Both	15	congenital anomalies
0.9593139798567498	0.0743773752154709	-0.5584608782869486	0.5766764421104549	482914.0	8973	AB	751.0	0.9377032498739086	False	Genitourinary congenital anomalies	750-751.99	Both	15	congenital anomalies
1.0292053726130503	0.0292330636531435	0.9847418641124168	0.3250234047821296	482914.0	8973	0	751.0	0.8265370810580549	False	Genitourinary congenital anomalies	750-751.99	Both	15	congenital anomalies
0.9900566346434324	0.0208419783489592	-0.4794713156250966	0.6316067370096206	17559955.76180698	8936	A	599.4	0.953657566719304	False	Urinary incontinence	599-599.99	Both	11	genitourinary
1.0376046540570811	0.0316650867968074	1.1657899330180184	0.243708413578317	17559955.76180698	8936	B	599.4	0.7661838349410028	False	Urinary incontinence	599-599.99	Both	11	genitourinary
0.8758035063906603	0.0505510283577679	-2.62335950994234	0.0087110796982194	17559955.76180698	8936	AB	599.4	0.16611826401255606	False	Urinary incontinence	599-599.99	Both	11	genitourinary
1.0170491493741147	0.0206327279812415	0.8193508737929147	0.4125925143954295	17559955.76180698	8936	0	599.4	0.8801341026845341	False	Urinary incontinence	599-599.99	Both	11	genitourinary
0.9928402653007968	0.0228463276020952	-0.3145139440289076	0.7531328344292614	17528614.414784394	8903	A	555.0	0.98438389584782	False	Inflammatory bowel disease and other gastroenteritis and colitis	555-564.99	NA	10	digestive
0.9967725170381796	0.035016425489307	-0.09231960354306	0.9264447136940668	17528614.414784394	8903	B	555.0	0.9999997115666884	False	Inflammatory bowel disease and other gastroenteritis and colitis	555-564.99	NA	10	digestive
0.9764315694918172	0.0539100155702704	-0.4424151652335038	0.6581919531182279	17528614.414784394	8903	AB	555.0	0.9605316697581012	False	Inflammatory bowel disease and other gastroenteritis and colitis	555-564.99	NA	10	digestive
1.0130638809180186	0.0228671008804916	0.5675964115225588	0.5703131284122189	17528614.414784394	8903	0	555.0	0.9344604522066186	False	Inflammatory bowel disease and other gastroenteritis and colitis	555-564.99	NA	10	digestive
0.9820031052594088	0.0274759966689719	-0.6609699612664243	0.5086364675457693	17587020.919917867	8870	A	153.2	0.9199490562724696	False	Colon cancer	150-159.99, 208-208.99	Both	2	neoplasms
1.0239038699560492	0.0443728623234819	0.5323669463181847	0.5944757125039978	17587020.919917867	8870	B	153.2	0.9403811608454848	False	Colon cancer	150-159.99, 208-208.99	Both	2	neoplasms
0.9012205680864676	0.0591209352588289	-1.7591948982270706	0.078554465305769	17587020.919917867	8870	AB	153.2	0.516867896094127	False	Colon cancer	150-159.99, 208-208.99	Both	2	neoplasms
1.0264699424454813	0.0272349010075951	0.9592719080759251	0.3374292173647931	17587020.919917867	8870	0	153.2	0.8356118029116809	False	Colon cancer	150-159.99, 208-208.99	Both	2	neoplasms
0.9905315585929644	0.0412945070573124	-0.2303829916848153	0.8177956895692783	17563611.92060233	8841	A	411.1	0.994102964640906	False	Unstable angina (intermediate coronary syndrome)	410-414.99	Both	8	circulatory system
1.102986099784634	0.0495822237613041	1.976941140720708	0.0480571842635776	17563611.92060233	8841	B	411.1	0.4115602203251554	False	Unstable angina (intermediate coronary syndrome)	410-414.99	Both	8	circulatory system
1.0250533463891516	0.0732260177976262	0.3379216464038699	0.7354245670345869	17563611.920602325	8841	AB	411.1	0.9801621037652728	False	Unstable angina (intermediate coronary syndrome)	410-414.99	Both	8	circulatory system
0.9650603761682268	0.0395854634427845	-0.8984261021545741	0.368965359196218	17563611.920602325	8841	0	411.1	0.8528116643282577	False	Unstable angina (intermediate coronary syndrome)	410-414.99	Both	8	circulatory system
1.0330773648082243	0.0226590543168031	1.4361623484609238	0.1509757977980202	10400533.500342233	8724	A	642.0	0.6573743092737483	False	Hypertension complicating pregnancy, childbirth, and the puerperium	642-642.99	Female	12	pregnancy complications
0.9710260076383436	0.0320961363273767	-0.9160612468767769	0.3596488538737545	10400533.500342233	8724	B	642.0	0.8462124355970095	False	Hypertension complicating pregnancy, childbirth, and the puerperium	642-642.99	Female	12	pregnancy complications
0.9873694001032216	0.0758384430471045	-0.1676068693182558	0.8668947415308641	10400533.500342233	8724	AB	642.0	0.9999997115666884	False	Hypertension complicating pregnancy, childbirth, and the puerperium	642-642.99	Female	12	pregnancy complications
0.9828329168191244	0.0219897894920785	-0.787463018019047	0.4310225674475064	10400533.500342233	8724	0	642.0	0.8836397064085758	False	Hypertension complicating pregnancy, childbirth, and the puerperium	642-642.99	Female	12	pregnancy complications
1.042762334288701	0.0241791094057532	1.7317959043764117	0.0833198104432653	17571683.893223822	8676	A	272.1	0.5309118383537615	False	Hyperlipidemia	272-272.99	NA	3	endocrine/metabolic
1.0547814134392868	0.0375798854716605	1.4192048149909615	0.1558494297210691	17571683.893223822	8676	B	272.1	0.6677807047486697	False	Hyperlipidemia	272-272.99	NA	3	endocrine/metabolic
1.036865781319343	0.1259130858868739	0.2875196873843572	0.7737163888568701	17571683.893223822	8676	AB	272.1	0.987448552238438	False	Hyperlipidemia	272-272.99	NA	3	endocrine/metabolic
0.9311386106082676	0.0234590262995408	-3.0413508344797537	0.0023571469770071	17571683.893223822	8676	0	272.1	0.07364194417563602	False	Hyperlipidemia	272-272.99	NA	3	endocrine/metabolic
1.0410944905232922	0.7375754333098492	0.0546012688185274	0.956456478104044	17507343.698836412	8674	A	78.0	0.9999997115666884	False	Viral warts & HPV	050-079.99	NA	1	infectious diseases
0.8916671106897028	0.6813237510726996	-0.1682935758073531	0.8663534320047325	17507343.698836412	8674	B	78.0	0.9999997115666884	False	Viral warts & HPV	050-079.99	NA	1	infectious diseases
0.975676641332312	0.7905068703709318	-0.0311497072291681	0.9751503526339078	17507343.698836412	8674	AB	78.0	0.9999997115666884	False	Viral warts & HPV	050-079.99	NA	1	infectious diseases
1.0135332157892505	0.6302348029981576	0.0213292881604968	0.982983116962963	17507343.698836412	8674	0	78.0	0.9999997115666884	False	Viral warts & HPV	050-079.99	NA	1	infectious diseases
1.0243156390691466	0.0226044593888113	1.0628310098443836	0.2878668344132631	17543445.130732376	8639	A	214.0	0.8005719278769371	False	Lipoma	214-215.99	NA	2	neoplasms
1.071416528052012	0.0339805964403791	2.0300300219868186	0.0423620601028776	17543445.130732376	8639	B	214.0	0.3883224416378617	False	Lipoma	214-215.99	NA	2	neoplasms
1.066835452344597	0.0492427070883014	1.3138340480861812	0.1889119663714007	17543445.130732376	8639	AB	214.0	0.7057303527314286	False	Lipoma	214-215.99	NA	2	neoplasms
0.9360686161452748	0.0229753741804429	-2.8755352067412825	0.0040361604813481	17543445.130732376	8639	0	214.0	0.10633418778170096	False	Lipoma	214-215.99	NA	2	neoplasms
0.9495266414391221	0.0379044067179473	-1.3663765039541398	0.1718306875961776	17596000.82956879	8633	A	292.0	0.6881654361444035	False	Neurological disorders	290-292.99	Both	5	mental disorders
1.0970125206656622	0.0571147265206965	1.621133469764641	0.1049992519444535	17596000.82956879	8633	B	292.0	0.5745944307503038	False	Neurological disorders	290-292.99	Both	5	mental disorders
0.9938944025975124	0.0911908811108141	-0.0671592675236212	0.9464553534156406	17596000.82956879	8633	AB	292.0	0.9999997115666884	False	Neurological disorders	290-292.99	Both	5	mental disorders
1.0151610342012078	0.0555373635757959	0.2709392979082451	0.7864395134450992	17596000.82956879	8633	0	292.0	0.9917343720126311	False	Neurological disorders	290-292.99	Both	5	mental disorders
1.0165497686895535	0.0157011863506078	1.0454186936549237	0.2958453722223139	10367686.028747434	8583	A	644.0	0.8062556535455915	False	Anemia during pregnancy	644-644.99	Female	12	pregnancy complications
1.0191143222020924	0.0243925922670833	0.7762167432404476	0.4376327244091513	10367686.028747434	8583	B	644.0	0.8846781343001752	False	Anemia during pregnancy	644-644.99	Female	12	pregnancy complications
1.044329292968334	0.0376963768079256	1.1506372262065274	0.2498991664012582	10367686.028747434	8583	AB	644.0	0.7661838349410028	False	Anemia during pregnancy	644-644.99	Female	12	pregnancy complications
0.9672594380992662	0.0159372520153349	-2.0887244397195692	0.0367483457147128	10367686.028747434	8583	0	644.0	0.3600469084125011	False	Anemia during pregnancy	644-644.99	Female	12	pregnancy complications
1.0439137554915956	0.0224884729895184	1.9110624534502825	0.0560057252013558	17516797.037645448	8566	A	289.4	0.43951798959031785	False	Lymphadenitis	288-289.99	Both	4	hematopoietic
0.9729834664172616	0.0345723432443416	-0.7921993925564074	0.4282505211071011	17516797.037645448	8566	B	289.4	0.8836397064085758	False	Lymphadenitis	288-289.99	Both	4	hematopoietic
0.948535156126912	0.0561084020882819	-0.9416847273212494	0.346361556264479	17516797.037645448	8566	AB	289.4	0.8405963037717286	False	Lymphadenitis	288-289.99	Both	4	hematopoietic
0.9778558102170236	0.0224856404007577	-0.9958823824226692	0.3193150191430601	17516797.037645448	8566	0	289.4	0.8217758044638973	False	Lymphadenitis	288-289.99	Both	4	hematopoietic
0.9639026563460724	0.1204956971210488	-0.305114367092172	0.7602830377688531	10450698.154688567	8454	A	654.0	0.9849111946286162	False	Other and unspecified complications of birth; puerperium affecting management of mother	652-654.99	Female	12	pregnancy complications
1.0492613060572282	0.1630791333071591	0.2948654286332415	0.7681005843165654	10450698.154688567	8454	B	654.0	0.98652453780732	False	Other and unspecified complications of birth; puerperium affecting management of mother	652-654.99	Female	12	pregnancy complications
0.9350979658408444	0.168389924680594	-0.3985035269124292	0.6902645185625437	10450698.154688567	8454	AB	654.0	0.9725376378372608	False	Other and unspecified complications of birth; puerperium affecting management of mother	652-654.99	Female	12	pregnancy complications
1.026617753093548	0.110507463153101	0.2377184611984998	0.8121025167205276	10450698.154688567	8454	0	654.0	0.994102964640906	False	Other and unspecified complications of birth; puerperium affecting management of mother	652-654.99	Female	12	pregnancy complications
0.9828795577985002	0.0235981886510627	-0.7317803805122585	0.4643081317362683	17555590.620123204	8444	A	745.0	0.8998113276779675	False	Pain in joint	745-745.99	NA	14	musculoskeletal
1.0047055292338367	0.0349333930814765	0.134384107150598	0.8930997259050628	17555590.620123204	8444	B	745.0	0.9999997115666884	False	Pain in joint	745-745.99	NA	14	musculoskeletal
1.0416344689503692	0.0507843679473145	0.8032212644097384	0.4218531337410024	17555590.620123204	8444	AB	745.0	0.8825438868351375	False	Pain in joint	745-745.99	NA	14	musculoskeletal
1.0080331796811657	0.023865992689055	0.3352504780359659	0.7374384008008729	17555590.620123204	8444	0	745.0	0.9805734098397728	False	Pain in joint	745-745.99	NA	14	musculoskeletal
1.0828054562531009	0.0233536314804199	3.4065501904527027	0.000658725610678189	17577657.76865161	8422	A	394.0	0.0288082667069928	True	Rheumatic disease of the heart valves	394-399.99	NA	8	circulatory system
0.975099618557351	0.0394210061459299	-0.639649841277631	0.5224050267163887	17577657.76865161	8422	B	394.0	0.9238462515893576	False	Rheumatic disease of the heart valves	394-399.99	NA	8	circulatory system
0.9344652646512288	0.0558342720223778	-1.2139644756684242	0.2247707160105677	17577657.76865161	8422	AB	394.0	0.7443189788133892	False	Rheumatic disease of the heart valves	394-399.99	NA	8	circulatory system
0.9417946838739872	0.0239928682803226	-2.499408788156745	0.0124451678494953	17577657.76865161	8422	0	394.0	0.2003498827712921	False	Rheumatic disease of the heart valves	394-399.99	NA	8	circulatory system
1.0726498839695422	0.0215169050466191	3.2593959891835405	0.0011176945067792	17560936.895277206	8401	A	574.2	0.042138367611905474	True	Calculus of bile duct	574-576.99	Both	10	digestive
0.9529003211967484	0.0333412645346442	-1.4470049720231817	0.1479057048223739	17560936.895277206	8401	B	574.2	0.6511887166451479	False	Calculus of bile duct	574-576.99	Both	10	digestive
0.9755666683041953	0.0510786316710172	-0.4842881992845024	0.6281848371481129	17560936.895277206	8401	AB	574.2	0.952891926374338	False	Calculus of bile duct	574-576.99	Both	10	digestive
0.9537617420817616	0.0219291967691964	-2.1588289561827536	0.0308710389890717	17560936.895277206	8401	0	574.2	0.33015195128605895	False	Calculus of bile duct	574-576.99	Both	10	digestive
1.032394551634534	0.0177141655811267	1.7997410786290648	0.0719112061132254	17595327.64681725	8357	A	428.1	0.5001133528995093	False	Congestive heart failure (CHF) NOS	428-429.99	Both	8	circulatory system
1.0196705070932437	0.0272919522218711	0.7137467737791106	0.4753891838533201	17595327.64681725	8357	B	428.1	0.906074541207342	False	Congestive heart failure (CHF) NOS	428-429.99	Both	8	circulatory system
1.1190781567219403	0.0415300523569815	2.709008673354184	0.0067522350284603	17595327.64681725	8357	AB	428.1	0.13973079427980936	False	Congestive heart failure (CHF) NOS	428-429.99	Both	8	circulatory system
0.9406819315953288	0.0178459890901625	-3.426551887007248	0.0006120847069816405	17595327.64681725	8357	0	428.1	0.027691556398617662	True	Congestive heart failure (CHF) NOS	428-429.99	Both	8	circulatory system
1.0617564040309937	0.0255307900068578	2.3471471802412607	0.018924007503507	17570335.600273784	8348	A	440.2	0.2580089715091249	False	Atherosclerosis of the extremities	440-449.99	Both	8	circulatory system
1.0863395803063505	0.0415268516433273	1.9942244212058728	0.0461363306463312	17570335.600273784	8348	B	440.2	0.4057028539409285	False	Atherosclerosis of the extremities	440-449.99	Both	8	circulatory system
1.0810453832359883	0.0566657470890672	1.3752315008804932	0.1690698152444173	17570335.600273784	8348	AB	440.2	0.6861855025907365	False	Atherosclerosis of the extremities	440-449.99	Both	8	circulatory system
0.8957362462406551	0.0258892269380334	-4.253092517614139	2.1145179675500588e-05	17570335.600273784	8348	0	440.2	0.0019265608148789427	True	Atherosclerosis of the extremities	440-449.99	Both	8	circulatory system
1.0128497694756726	0.0215186735476223	0.5933410184286915	0.55295726141865	17546505.801505815	8334	A	371.0	0.929864043810906	False	Inflammation of the eye	369-374.99	NA	7	sense organs
0.9464005313083772	0.0345387646080773	-1.5950021821524536	0.1107220027075637	17546505.801505815	8334	B	371.0	0.5829437547808102	False	Inflammation of the eye	369-374.99	NA	7	sense organs
1.0610860864884195	0.0507955127379665	1.167288019517392	0.2431032263059672	17546505.801505815	8334	AB	371.0	0.7661838349410028	False	Inflammation of the eye	369-374.99	NA	7	sense organs
0.9992567400534323	0.0216498052500536	-0.0343437870501767	0.9726032281160826	17546505.801505815	8334	0	371.0	0.9999997115666884	False	Inflammation of the eye	369-374.99	NA	7	sense organs
1.024714197388004	0.0221059293538402	1.1043978971519797	0.2694291043696789	17536672.229979467	8313	A	714.0	0.7807076709911801	False	Rheumatoid arthritis and other inflammatory polyarthropathies	714-716.00, 696-696.99	NA	14	musculoskeletal
0.9535039018239738	0.0347211515815795	-1.3712610231611202	0.1703035864571804	17536672.229979467	8313	B	714.0	0.6881654361444035	False	Rheumatoid arthritis and other inflammatory polyarthropathies	714-716.00, 696-696.99	NA	14	musculoskeletal
0.9923320192160956	0.0522156039842103	-0.1474182106109303	0.8828029098093396	17536672.229979467	8313	AB	714.0	0.9999997115666884	False	Rheumatoid arthritis and other inflammatory polyarthropathies	714-716.00, 696-696.99	NA	14	musculoskeletal
0.9959139404624512	0.0223717441163384	-0.1830179295619028	0.8547851396228722	17536672.229979467	8313	0	714.0	0.9998144747536978	False	Rheumatoid arthritis and other inflammatory polyarthropathies	714-716.00, 696-696.99	NA	14	musculoskeletal
0.9996291568012059	0.0217223328707231	-0.0170751447528715	0.9863767770072382	17573838.910335388	8183	A	523.0	0.9999997115666884	False	Gingival and periodontal diseases	520-526.99	NA	10	digestive
0.9776524242146276	0.0336269525831676	-0.6721116498015083	0.5015176594747008	17573838.910335388	8183	B	523.0	0.9186578695607072	False	Gingival and periodontal diseases	520-526.99	NA	10	digestive
0.9792954557765988	0.0540451939730062	-0.3871183912068467	0.69867127140761	17573838.910335388	8183	AB	523.0	0.9734698075522642	False	Gingival and periodontal diseases	520-526.99	NA	10	digestive
1.0133385518349878	0.0217752405202211	0.6085065541119735	0.542855989968027	17573838.910335388	8183	0	523.0	0.9279939090279072	False	Gingival and periodontal diseases	520-526.99	NA	10	digestive
1.0618887427649697	0.0214248101456478	2.8027858791771125	0.0050724534712665	10345726.015058177	8117	A	610.2	0.12324183248706755	False	Fibroadenosis of breast	610-613.99	Female	11	genitourinary
0.9570992756400828	0.0342417886765722	-1.2805451555862872	0.2003724098580442	10345726.015058177	8117	B	610.2	0.7167082926220119	False	Fibroadenosis of breast	610-613.99	Female	11	genitourinary
0.9077547740459241	0.0525137947176198	-1.842963549179595	0.065353314693178	10345726.015058177	8117	AB	610.2	0.4754303139168632	False	Fibroadenosis of breast	610-613.99	Female	11	genitourinary
0.9736491329145709	0.0216853319957499	-1.2314440651238348	0.2181749773887465	10345726.015058177	8117	0	610.2	0.7354716606732667	False	Fibroadenosis of breast	610-613.99	Female	11	genitourinary
1.0111578126918723	0.0212658207274176	0.5217773458517825	0.6018290749317889	17524434.524298426	8115	A	735.3	0.9447160846859276	False	Hallux valgus (Bunion)	735-739.99	Both	14	musculoskeletal
1.0037485772468813	0.032364973029384	0.1156054984722387	0.9079659582613822	17524434.524298422	8115	B	735.3	0.9999997115666884	False	Hallux valgus (Bunion)	735-739.99	Both	14	musculoskeletal
0.9732591446582572	0.0508521153731322	-0.5330141398354322	0.5940276866779897	17524434.524298422	8115	AB	735.3	0.9403527086408332	False	Hallux valgus (Bunion)	735-739.99	Both	14	musculoskeletal
0.9920193983947796	0.021565326435762002	-0.3715509282402027	0.7102297538336929	17524434.524298422	8115	0	735.3	0.9745928281253574	False	Hallux valgus (Bunion)	735-739.99	Both	14	musculoskeletal
0.9882203713263842	0.0210175865158709	-0.5637925265875595	0.5728993982344259	17568914.61738535	8028	A	274.0	0.9351918450802816	False	Gout and other crystal arthropathies	274-274.99	NA	3	endocrine/metabolic
1.025359955302	0.0348232267474816	0.7191673255479532	0.4720432839403894	17568914.61738535	8028	B	274.0	0.905762253591433	False	Gout and other crystal arthropathies	274-274.99	NA	3	endocrine/metabolic
0.9609145339091321	0.0538275597860992	-0.7406950763332812	0.4588840663844425	17568914.61738535	8028	AB	274.0	0.8974398530124413	False	Gout and other crystal arthropathies	274-274.99	NA	3	endocrine/metabolic
1.0086928713025909	0.0213616113729366	0.4051803812884032	0.6853477027692155	17568914.61738535	8028	0	274.0	0.9707004177184848	False	Gout and other crystal arthropathies	274-274.99	NA	3	endocrine/metabolic
1.0293286289332322	0.0179389844289791	1.6113940709148071	0.107103991434645	17603188.438056126	7985	A	300.1	0.5745944307503038	False	Anxiety disorder	295-306.99	Both	5	mental disorders
0.9667366879964088	0.0274619312278038	-1.2318550418051928	0.2180126376986774	17603188.438056126	7985	B	300.1	0.7353022639091639	False	Anxiety disorder	295-306.99	Both	5	mental disorders
0.9635056429441372	0.0418508754794764	-0.8883191571199601	0.3743761226493353	17603188.438056126	7985	AB	300.1	0.8575095546716618	False	Anxiety disorder	295-306.99	Both	5	mental disorders
0.9912489239925178	0.0182160280432097	-0.4825196534873261	0.6294402253414841	17603188.438056126	7985	0	300.1	0.9529489679760296	False	Anxiety disorder	295-306.99	Both	5	mental disorders
1.0265382615137295	0.024514191120511	1.0684517556608248	0.2853329810084285	10406112.739219712	7923	A	642.1	0.7995809156376572	False	Preeclampsia and eclampsia	642-642.99	Female	12	pregnancy complications
0.9816327202519451	0.0337072116221069	-0.5499728888528927	0.582345798961678	10406112.739219712	7923	B	642.1	0.9396470841428464	False	Preeclampsia and eclampsia	642-642.99	Female	12	pregnancy complications
0.9839274422070334	0.1186704957400691	-0.1365387592093875	0.8913971497338141	10406112.739219712	7923	AB	642.1	0.9999997115666884	False	Preeclampsia and eclampsia	642-642.99	Female	12	pregnancy complications
0.9849923673093208	0.0257521851855077	-0.5871884912169721	0.5570854302925358	10406112.739219712	7923	0	642.1	0.9320276518028652	False	Preeclampsia and eclampsia	642-642.99	Female	12	pregnancy complications
1.0543773234843383	0.0235088329540982	2.2523609776531206	0.0243064031866827	17584882.25598905	7798	A	395.0	0.29473198688472924	False	Heart valve disorders	394-399.99	Both	8	circulatory system
0.9704515732416262	0.0406225696470627	-0.7383525131669815	0.4603058860642042	17584882.25598905	7798	B	395.0	0.8974398530124413	False	Heart valve disorders	394-399.99	Both	8	circulatory system
0.9500028886673796	0.0585927486939904	-0.8753686221061213	0.3813802797154348	17584882.25598905	7798	AB	395.0	0.8611030650667278	False	Heart valve disorders	394-399.99	Both	8	circulatory system
0.9671474732130116	0.0236928439705875	-1.4098893864400632	0.1585823149194516	17584882.25598905	7798	0	395.0	0.6724628221535892	False	Heart valve disorders	394-399.99	Both	8	circulatory system
0.9796449490873652	0.0344350888488915	-0.5972126252599572	0.5503739250235886	10445585.648186173	7801	A	622.1	0.929864043810906	False	Polyp of corpus uteri	620-623.99	Female	11	genitourinary
1.004698752730022	0.0498090352254282	0.0941144117510502	0.9250194742602008	10445585.648186173	7801	B	622.1	0.9999997115666884	False	Polyp of corpus uteri	620-623.99	Female	11	genitourinary
1.0785155240696354	0.0632219886772675	1.1955584197093851	0.2318871175948812	10445585.648186173	7801	AB	622.1	0.7549277873064122	False	Polyp of corpus uteri	620-623.99	Female	11	genitourinary
1.0048475140097328	0.0349252947581616	0.138461326647784	0.8898775797607835	10445585.648186173	7801	0	622.1	0.9999997115666884	False	Polyp of corpus uteri	620-623.99	Female	11	genitourinary
0.9978518617323752	0.0247058497321918	-0.0870420912241305	0.9306386146391848	17577866.286105406	7796	A	430.0	0.9999997115666884	False	Intracranial hemorrhage	430-438.99	NA	8	circulatory system
0.9545257590261568	0.038719482923544	-1.2019956294569665	0.2293744598166965	17577866.286105406	7796	B	430.0	0.7509146071505151	False	Intracranial hemorrhage	430-438.99	NA	8	circulatory system
0.9460798520220896	0.0607058210466588	-0.9130640582004838	0.3612160894143602	17577866.286105406	7796	AB	430.0	0.8462124355970095	False	Intracranial hemorrhage	430-438.99	NA	8	circulatory system
1.030726981988563	0.0248697730766927	1.2169134370043924	0.2236463569073597	17577866.286105406	7796	0	430.0	0.7420941331877995	False	Intracranial hemorrhage	430-438.99	NA	8	circulatory system
1.020624349389119	0.024340386961945997	0.8387108763350031	0.4016380101939416	17542149.508555785	7756	A	722.9	0.8734202175080117	False	Other and unspecified disc disorder	720-724.99	Both	14	musculoskeletal
1.0010562700168462	0.0345912298071097	0.0305196595228628	0.9756528123020272	17542149.508555785	7756	B	722.9	0.9999997115666884	False	Other and unspecified disc disorder	720-724.99	Both	14	musculoskeletal
0.9801429624797571	0.0542974410119032	-0.3693882713773238	0.7118409104390601	17542149.508555785	7756	AB	722.9	0.9745928281253574	False	Other and unspecified disc disorder	720-724.99	Both	14	musculoskeletal
0.982491282177096	0.0236986803296473	-0.7453498732662209	0.4560658531092808	17542149.508555785	7756	0	722.9	0.8968769372778012	False	Other and unspecified disc disorder	720-724.99	Both	14	musculoskeletal
0.9992664736014656	0.0278913076863664	-0.0263091128213723	0.9790109550102106	17573823.460643396	7666	A	280.1	0.9999997115666884	False	Iron deficiency anemias, unspecified or not due to blood loss	280-285.99	Both	4	hematopoietic
1.0923450451407162	0.0450345010800812	1.961314119135472	0.0498513828681386	17573823.460643396	7666	B	280.1	0.4167298249833326	False	Iron deficiency anemias, unspecified or not due to blood loss	280-285.99	Both	4	hematopoietic
0.9270746938335159	0.1247709913305356	-0.6068809743569473	0.543934439628307	17573823.460643396	7666	AB	280.1	0.9279939090279072	False	Iron deficiency anemias, unspecified or not due to blood loss	280-285.99	Both	4	hematopoietic
0.9760239340520542	0.028938491081625	-0.8386121517859669	0.4016934140581816	17573823.460643396	7666	0	280.1	0.8734202175080117	False	Iron deficiency anemias, unspecified or not due to blood loss	280-285.99	Both	4	hematopoietic
1.0087779841652906	0.0250900838831879	0.3483321014677378	0.7275931424942917	17578858.182067078	7396	A	350.0	0.9793198594766116	False	Abnormal movement	350-350.99	Both	6	neurological
0.9963151707720802	0.0394472738593253	-0.0935840318909379	0.9254402031625121	17578858.182067078	7396	B	350.0	0.9999997115666884	False	Abnormal movement	350-350.99	Both	6	neurological
0.9778792794553314	0.0586941560302902	-0.3811120939261131	0.703122736178112	17578858.182067078	7396	AB	350.0	0.9741256915160328	False	Abnormal movement	350-350.99	Both	6	neurological
0.9966367743965788	0.0249307707500557	-0.1351299562015691	0.8925099975851271	17578858.182067078	7396	0	350.0	0.9999997115666884	False	Abnormal movement	350-350.99	Both	6	neurological
1.0670101365573676	0.0234958778015949	2.7605043265867533	0.0058923469404598	482914.0	7549	A	749.0	0.13067128429780794	False	Congenital anomalies of face and neck	748-749.99	NA	15	congenital anomalies
0.9082097557653578	0.0376925276494306	-2.554350278721865	0.0108091075871456	482914.0	7549	B	749.0	0.1847384469548311	False	Congenital anomalies of face and neck	748-749.99	NA	15	congenital anomalies
0.9746057928960672	0.0560212494949899	-0.4591508570747178	0.6462429548660369	482914.0	7549	AB	749.0	0.9568829609542124	False	Congenital anomalies of face and neck	748-749.99	NA	15	congenital anomalies
0.9811128170517954	0.0236927052247193	-0.8047972469424414	0.4211555583957918	482914.0	7549	0	749.0	0.8825438868351375	False	Congenital anomalies of face and neck	748-749.99	NA	15	congenital anomalies
1.0154542786813412	0.0313566284302409	0.4890856682417088	0.6247844914591658	17592617.27583847	7542	A	442.0	0.9517238833417271	False	Other aneurysm	440-449.99	NA	8	circulatory system
0.9832890705217484	0.0469713440835698	-0.3587747527140333	0.7197660592989152	17592617.27583847	7542	B	442.0	0.9773482331832226	False	Other aneurysm	440-449.99	NA	8	circulatory system
0.9756471695241616	0.0638861174293163	-0.3859095771577975	0.6995663367338726	17592617.27583847	7542	AB	442.0	0.9734698075522642	False	Other aneurysm	440-449.99	NA	8	circulatory system
0.9953133704604576	0.0299634657454409	-0.1567791343594478	0.8754199322040431	17592617.27583847	7542	0	442.0	0.9999997115666884	False	Other aneurysm	440-449.99	NA	8	circulatory system
0.9995241336210698	0.0291072738157078	-0.0163526011498603	0.9869531982317521	17557383.934291586	7428	A	550.4	0.9999997115666884	False	Umbilical hernia	550-550.99	Both	10	digestive
0.9170313758931741	0.0681974817436986	-1.2700409060783924	0.2040796561869702	17557383.934291586	7428	B	550.4	0.7217048757878838	False	Umbilical hernia	550-550.99	Both	10	digestive
1.0511274105774062	0.0646910010408246	0.7707920993167754	0.4408361583590219	17557383.934291586	7428	AB	550.4	0.8866030255470805	False	Umbilical hernia	550-550.99	Both	10	digestive
1.027051561681702	0.0417368337394833	0.6395342773076822	0.5224801209445911	17557383.934291586	7428	0	550.4	0.9238462515893576	False	Umbilical hernia	550-550.99	Both	10	digestive
0.9912251610493164	0.0206736991963694	-0.4263177321749236	0.6698792848642429	17582157.546885695	7461	A	530.11	0.9660810964283096	False	GERD	530-530.99, 532-532.99	Both	10	digestive
1.124434142247404	0.0301176924713193	3.8940541198457055	9.879046082170876e-05	17582157.546885695	7461	B	530.11	0.006812308567052685	True	GERD	530-530.99, 532-532.99	Both	10	digestive
1.03693717757523	0.0486773871297126	0.7451374985532991	0.4561943600825771	17582157.546885695	7461	AB	530.11	0.8968769372778012	False	GERD	530-530.99, 532-532.99	Both	10	digestive
0.9514161936177822	0.0204836700915305	-2.4313843210780286	0.0150468415702439	17582157.546885695	7461	0	530.11	0.22312802169839605	False	GERD	530-530.99, 532-532.99	Both	10	digestive
1.0652630989889451	0.0470603133358202	1.3434209310238994	0.1791548605171344	10412135.118412048	7411	A	635.2	0.6881654361444035	False	Antepartum hemorrhage, abruptio placentae, and placenta previa	634-636.99	Female	12	pregnancy complications
0.9705753991674979	0.0729337492720408	-0.4094975047270223	0.6821801887585248	10412135.118412048	7411	B	635.2	0.9701106719861314	False	Antepartum hemorrhage, abruptio placentae, and placenta previa	634-636.99	Female	12	pregnancy complications
0.981736657633554	0.1110487224749511	-0.1659827830221932	0.8681726525641399	10412135.118412048	7411	AB	635.2	0.9999997115666884	False	Antepartum hemorrhage, abruptio placentae, and placenta previa	634-636.99	Female	12	pregnancy complications
0.9536918202645591	0.0484713374017293	-0.9782007639765492	0.3279898711161417	10412135.118412048	7411	0	635.2	0.8288006853109136	False	Antepartum hemorrhage, abruptio placentae, and placenta previa	634-636.99	Female	12	pregnancy complications
1.044125376533496	0.0228285342644124	1.8914738114514644	0.0585703929124575	17530893.63723477	7408	A	476.0	0.44816265571724057	False	Allergic rhinitis	470-479.99	NA	9	respiratory
0.9884476225097314	0.0350526488280044	-0.3314906291746631	0.7402761722797038	17530893.63723477	7408	B	476.0	0.9812241115401666	False	Allergic rhinitis	470-479.99	NA	9	respiratory
1.0897840109558494	0.0511996456049193	1.6792991534125274	0.0931040271575041	17530893.63723477	7408	AB	476.0	0.554230869467538	False	Allergic rhinitis	470-479.99	NA	9	respiratory
0.9462462148978708	0.0230819459218795	-2.3937528721976227	0.0166828499700438	17530893.63723477	7408	0	476.0	0.2400421219871048	False	Allergic rhinitis	470-479.99	NA	9	respiratory
1.0438395042000093	0.0250822412756924	1.710602555877887	0.0871644671069325	17548575.86584531	7386	A	550.2	0.5379105401895364	False	Diaphragmatic hernia	550-550.99	Both	10	digestive
1.0043852986077164	0.0388786475239383	0.1125479275467901	0.9103897035823714	17548575.86584531	7386	B	550.2	0.9999997115666884	False	Diaphragmatic hernia	550-550.99	Both	10	digestive
0.984821918118405	0.0697707500438339	-0.2192100261789894	0.8264879180632676	17548575.86584531	7386	AB	550.2	0.994102964640906	False	Diaphragmatic hernia	550-550.99	Both	10	digestive
0.9579896361699078	0.0249752225621583	-1.71843590811769	0.0857270565447027	17548575.86584531	7386	0	550.2	0.5350803909926257	False	Diaphragmatic hernia	550-550.99	Both	10	digestive
0.9560357213023292	0.0216895760316321	-2.0728852045899333	0.0381911683752252	17603423.594798084	7383	A	195.1	0.36843244785511375	False	Malignant neoplasm, other	195-199.99	Both	2	neoplasms
0.9501887678078338	0.0348639770110204	-1.4655416722711414	0.1427833946204583	17603423.59479808	7383	B	195.1	0.6415473073357578	False	Malignant neoplasm, other	195-199.99	Both	2	neoplasms
0.9641178655214764	0.0511946978084873	-0.7137794785672086	0.4753690282329585	17603423.59479808	7383	AB	195.1	0.906074541207342	False	Malignant neoplasm, other	195-199.99	Both	2	neoplasms
1.0744346199528343	0.0217598131365895	3.2994119870919527	0.0009699610351157676	17603423.59479808	7383	0	195.1	0.03810146341532596	True	Malignant neoplasm, other	195-199.99	Both	2	neoplasms
1.0264581198608933	0.0226828428577135	1.151273578971862	0.2496285414904386	17570383.017111566	7317	A	613.0	0.7661838349410028	False	Other nonmalignant breast conditions	613-613.99	Both	11	genitourinary
0.964163845773299	0.0363435351500052	-1.0041410162266788	0.3153185322727703	17570383.017111566	7317	B	613.0	0.8181982438579554	False	Other nonmalignant breast conditions	613-613.99	Both	11	genitourinary
0.9705462053562484	0.0515270712572168	-0.5802050636726366	0.5617806374917748	17570383.017111566	7317	AB	613.0	0.9331586876394696	False	Other nonmalignant breast conditions	613-613.99	Both	11	genitourinary
0.9950340635314624	0.0227487614294384	-0.2188386264453412	0.8267771879249936	17570383.017111566	7317	0	613.0	0.994102964640906	False	Other nonmalignant breast conditions	613-613.99	Both	11	genitourinary
0.9968969057629288	0.0214889065821229	-0.1446289882387766	0.8850047443540757	17564067.805612594	7313	A	738.0	0.9999997115666884	False	Other acquired musculoskeletal deformity	735-739.99	NA	14	musculoskeletal
1.031347960173006	0.0322970421308253	0.9557112293197996	0.3392256446829454	17564067.805612594	7313	B	738.0	0.8374259650552803	False	Other acquired musculoskeletal deformity	735-739.99	NA	14	musculoskeletal
1.0880212406682963	0.0487318958226983	1.731118182292405	0.0834408292245924	17564067.805612594	7313	AB	738.0	0.5309118383537615	False	Other acquired musculoskeletal deformity	735-739.99	NA	14	musculoskeletal
0.9745676787178568	0.0216542224167541	-1.1896669511110125	0.2341863722104424	17564067.805612594	7313	0	738.0	0.758154221531076	False	Other acquired musculoskeletal deformity	735-739.99	NA	14	musculoskeletal
1.0222580273362316	0.0224818722039126	0.9791859257828024	0.3274957269518748	17550362.428473648	7303	A	714.1	0.8288006853109136	False	Rheumatoid arthritis	714-716.00, 696-696.99	Both	14	musculoskeletal
0.9708499940634528	0.0351341530065738	-0.8420100137587627	0.3997888826640267	17550362.428473648	7303	B	714.1	0.8721187997423223	False	Rheumatoid arthritis	714-716.00, 696-696.99	Both	14	musculoskeletal
1.0074961635853108	0.0523266088978257	0.1427229307036306	0.8865099514383566	17550362.428473648	7303	AB	714.1	0.9999997115666884	False	Rheumatoid arthritis	714-716.00, 696-696.99	Both	14	musculoskeletal
0.9883598541860636	0.0226235795872893	-0.5175318352339494	0.6047886206594963	17550362.428473648	7303	0	714.1	0.9453822140375874	False	Rheumatoid arthritis	714-716.00, 696-696.99	Both	14	musculoskeletal
1.016418573752073	0.0223676498255913	0.7280714103365714	0.4665753479455136	17568551.78644764	7298	A	709.0	0.9012388300940588	False	Diffuse diseases of connective tissue	690-697.99, 708-709.99	NA	13	dermatologic
0.9899446486650354	0.0345579098380257	-0.2924438400144807	0.7699492620912034	17568551.78644764	7298	B	709.0	0.98652453780732	False	Diffuse diseases of connective tissue	690-697.99, 708-709.99	NA	13	dermatologic
0.8861264566715633	0.0565072400472803	-2.1394711693624417	0.032405465641894	17568551.78644764	7298	AB	709.0	0.34067284392760355	False	Diffuse diseases of connective tissue	690-697.99, 708-709.99	NA	13	dermatologic
1.0079569384654683	0.0223808925149541	0.3541167518250047	0.7232537815096597	17568551.78644764	7298	0	709.0	0.9775606494876508	False	Diffuse diseases of connective tissue	690-697.99, 708-709.99	NA	13	dermatologic
1.0208486737221103	0.0237242844937312	0.8697549725850381	0.3844410269666332	17517507.945242986	7239	A	378.0	0.8630816767723672	False	Strabismus and other disorders of binocular eye movements	375-379.99	NA	7	sense organs
0.9396917148753704	0.0385626589753731	-1.6130480122739157	0.1067443184757523	17517507.945242986	7239	B	378.0	0.5745944307503038	False	Strabismus and other disorders of binocular eye movements	375-379.99	NA	7	sense organs
1.0092687681561512	0.0561160417568019	0.1644106824182399	0.8694089473631335	17517507.945242986	7239	AB	378.0	0.9999997115666884	False	Strabismus and other disorders of binocular eye movements	375-379.99	NA	7	sense organs
1.0038757071678153	0.0239639265528528	0.1614182865995389	0.8717650101852122	17517507.945242986	7239	0	378.0	0.9999997115666884	False	Strabismus and other disorders of binocular eye movements	375-379.99	NA	7	sense organs
1.009818590123401	0.0233562784977113	0.4183329541321818	0.6757065830896245	17550147.110198494	7134	A	727.4	0.9701076342169064	False	Ganglion and cyst of synovium, tendon, and bursa	725-729.99	Both	14	musculoskeletal
0.8957223886317864	0.0380016281114954	-2.8978955272369022	0.0037594042795144	17550147.110198494	7134	B	727.4	0.10165793922511193	False	Ganglion and cyst of synovium, tendon, and bursa	725-729.99	Both	14	musculoskeletal
1.0209169387298307	0.0575859729058944	0.3594830818770287	0.7192362275332682	17550147.110198494	7134	AB	727.4	0.9773482331832226	False	Ganglion and cyst of synovium, tendon, and bursa	725-729.99	Both	14	musculoskeletal
1.0320459333300347	0.0234069576117054	1.3475982497541723	0.1777974185119319	17550147.110198494	7134	0	727.4	0.6881654361444035	False	Ganglion and cyst of synovium, tendon, and bursa	725-729.99	Both	14	musculoskeletal
0.9998304674189641	0.0398434202984491	-0.0042553312953153	0.9966047743642212	17578853.694729634	7119	A	374.0	0.9999997115666884	False	Other disorders of eyelids	369-374.99	NA	7	sense organs
0.9632933438306809	0.0397684696743111	-0.9403756117878715	0.3470323022744233	17578853.694729634	7119	B	374.0	0.8407201767269474	False	Other disorders of eyelids	369-374.99	NA	7	sense organs
1.0817714460978642	0.0554938858270819	1.416370905162914	0.1566771809888619	17578853.694729634	7119	AB	374.0	0.6696944859764635	False	Other disorders of eyelids	369-374.99	NA	7	sense organs
1.000889716982697	0.0647768556266765	0.0137289995098978	0.9890462752427338	17578853.694729634	7119	0	374.0	0.9999997115666884	False	Other disorders of eyelids	369-374.99	NA	7	sense organs
0.9811132040766573	0.0334795732903983	-0.5695242677309879	0.5690045143167739	17558087.975359347	7080	A	695.0	0.9344604522066186	False	Erythematous conditions	690-697.99	NA	13	dermatologic
1.036041141195034	0.0363280559245579	0.9746421526259138	0.3297454473740623	17558087.975359347	7080	B	695.0	0.829930531816729	False	Erythematous conditions	690-697.99	NA	13	dermatologic
1.0770782910182042	0.0622666218037551	1.1924862308482949	0.2330799537013144	17558087.975359347	7080	AB	695.0	0.7565765775701883	False	Erythematous conditions	690-697.99	NA	13	dermatologic
0.9906410934948486	0.0341653618210045	-0.2752195717551574	0.7831493741864838	17558087.975359347	7080	0	695.0	0.9911478726251322	False	Erythematous conditions	690-697.99	NA	13	dermatologic
1.0183969460902185	0.0218325676182886	0.8349805594189593	0.4037350588566951	17594677.50855578	6952	A	427.9	0.8766971155577358	False	Palpitations	426-427.99	Both	8	circulatory system
0.9430221165584832	0.0327276737663423	-1.7925362994059648	0.0730569052945096	17594677.50855578	6952	B	427.9	0.5022040822965527	False	Palpitations	426-427.99	Both	8	circulatory system
0.9399639967475788	0.0589990648919938	-1.0494014760624957	0.2940017173946505	17594677.50855578	6952	AB	427.9	0.8044120129682413	False	Palpitations	426-427.99	Both	8	circulatory system
1.0169942656287336	0.0218120978423303	0.7725748644560404	0.4397798768073573	17594677.50855578	6952	0	427.9	0.8865875820086859	False	Palpitations	426-427.99	Both	8	circulatory system
1.0644627637261237	0.022182159890121	2.816237236996746	0.0048649527829762	10449676.224503763	5389	A	651.0	0.12043052926914667	False	Multiple gestation	651-651.99	Female	12	pregnancy complications
0.9025709378720804	0.0324622150158112	-3.1577632732023986	0.0015928588424475	10449676.224503763	5389	B	651.0	0.05709920222106885	False	Multiple gestation	651-651.99	Female	12	pregnancy complications
0.9050015799154896	0.0495760536160266	-2.0134436333692776	0.0440851388710588	10449676.224503763	5389	AB	651.0	0.3972507019150353	False	Multiple gestation	651-651.99	Female	12	pregnancy complications
0.9996090151251183	0.0214714583681158	-0.0182130772252287	0.9854690980023141	10449676.224503763	5389	0	651.0	0.9999997115666884	False	Multiple gestation	651-651.99	Female	12	pregnancy complications
0.9623818813939272	0.0295244128647755	-1.298719847750908	0.1940497050908677	17611407.79466119	6877	A	585.1	0.7110925868350113	False	Acute renal failure	580-590.99	Both	11	genitourinary
1.0371878907755836	0.0461480489515414	0.7912165416803467	0.4288237301857716	17611407.79466119	6877	B	585.1	0.8836397064085758	False	Acute renal failure	580-590.99	Both	11	genitourinary
1.0537766137115168	0.0792798016822101	0.6607040519122217	0.5088071289825709	17611407.79466119	6877	AB	585.1	0.9200040700456628	False	Acute renal failure	580-590.99	Both	11	genitourinary
1.0146709917547678	0.0291273478738578	0.500025404156989	0.6170607159777741	17611407.79466119	6877	0	585.1	0.947990233445948	False	Acute renal failure	580-590.99	Both	11	genitourinary
0.9950156324943422	0.0246354306508583	-0.2028310756238914	0.8392683930453336	17552156.991101984	6869	A	528.0	0.9967817117328158	False	Diseases of the oral soft tissues, excluding lesions specific for gingiva and tongue	527-529.99	NA	10	digestive
0.9669439743338164	0.0378888419296127	-0.8871931973259989	0.3749818193129134	17552156.991101984	6869	B	528.0	0.8575120303776451	False	Diseases of the oral soft tissues, excluding lesions specific for gingiva and tongue	527-529.99	NA	10	digestive
0.9543947560948756	0.0590490344362042	-0.7904939193560853	0.4292455365557522	17552156.991101984	6869	AB	528.0	0.8836397064085758	False	Diseases of the oral soft tissues, excluding lesions specific for gingiva and tongue	527-529.99	NA	10	digestive
1.0275651220424995	0.024445475964856002	1.1123548805415644	0.265994167492058	17552156.991101984	6869	0	528.0	0.7779410337707983	False	Diseases of the oral soft tissues, excluding lesions specific for gingiva and tongue	527-529.99	NA	10	digestive
0.9404198721184446	0.0245144108348159	-2.5058253039010094	0.0122216550036318	17593412.673511297	6850	A	571.0	0.1989430690417484	False	Chronic liver disease and cirrhosis	570-573.99	Both	10	digestive
1.0947852760683496	0.0388745766114996	2.329498016907144	0.0198391248769033	17593412.673511297	6850	B	571.0	0.2629185034191629	False	Chronic liver disease and cirrhosis	570-573.99	Both	10	digestive
0.9572227317674702	0.0647204595509017	-0.6755077968121629	0.4993583351990792	17593412.673511297	6850	AB	571.0	0.9181862524086076	False	Chronic liver disease and cirrhosis	570-573.99	Both	10	digestive
1.0315700081748012	0.0247204732973464	1.2573352101226103	0.2086416901036398	17593412.673511297	6850	0	571.0	0.7260700886797453	False	Chronic liver disease and cirrhosis	570-573.99	Both	10	digestive
1.0102036381532231	0.022130545812527998	0.4587294208683654	0.6464316847955667	17566053.062286105	6854	A	389.4	0.9568829609542124	False	Tinnitus	387-389.99	Both	7	sense organs
1.0339735658071547	0.0356063643386542	0.9382932348352452	0.3481010892717431	17566053.062286105	6854	B	389.4	0.8407743540584075	False	Tinnitus	387-389.99	Both	7	sense organs
1.0556326263504108	0.0507166989402849	1.0675030941155828	0.2857531900537556	17566053.062286105	6854	AB	389.4	0.7995809156376572	False	Tinnitus	387-389.99	Both	7	sense organs
0.9664608890733922	0.0224488317867418	-1.5196535852228352	0.1286081951659257	17566053.062286105	6854	0	389.4	0.6165955643448947	False	Tinnitus	387-389.99	Both	7	sense organs
1.0104051677135366	0.0250290596133131	0.4135755287450649	0.6791878455401592	17579887.534565367	6833	A	172.11	0.9701106719861314	False	Melanomas of skin	172-173.99	Both	2	neoplasms
0.9386201550187822	0.0387705946424921	-1.6338259174340604	0.1023056246633106	17579887.534565367	6833	B	172.11	0.56826833005192	False	Melanomas of skin	172-173.99	Both	2	neoplasms
1.0784790543323874	0.0656003085267727	1.1516983264980352	0.2494541160697714	17579887.534565367	6833	AB	172.11	0.7661838349410028	False	Melanomas of skin	172-173.99	Both	2	neoplasms
1.00113215854986	0.0255571238024656	0.0442740799172697	0.9646862159629002	17579887.534565367	6833	0	172.11	0.9999997115666884	False	Melanomas of skin	172-173.99	Both	2	neoplasms
0.9122456536544818	0.0239437752955017	-3.835901689149351	0.00012535094352470746	17555312.484599587	6745	A	531.2	0.00822302189522081	True	Gastric ulcer	531-531.99	Both	10	digestive
1.0101396903828737	0.0379909880937912	0.2655532036824953	0.7905851062919984	17555312.484599587	6745	B	531.2	0.9917343720126311	False	Gastric ulcer	531-531.99	Both	10	digestive
0.9181418093671369	0.0616422460863377	-1.3854690456524676	0.1659192535519303	17555312.484599587	6745	AB	531.2	0.680860184527696	False	Gastric ulcer	531-531.99	Both	10	digestive
1.1075361262786885	0.0237041349124032	4.308861827158704	1.645985592852411e-05	17555312.484599587	6745	0	531.2	0.0015425236413016876	True	Gastric ulcer	531-531.99	Both	10	digestive
0.9922604203085472	0.0239201189945768	-0.3248180194742979	0.7453209874043205	17561262.803559206	6712	A	525.0	0.9816940402487464	False	Other diseases of the teeth and supporting structures	520-526.99	NA	10	digestive
0.9603532585045168	0.037473945715145	-1.0795256231101955	0.2803619266967604	17561262.803559206	6712	B	525.0	0.7937601571773226	False	Other diseases of the teeth and supporting structures	520-526.99	NA	10	digestive
0.8527340721642312	0.0588765477129729	-2.7057893549618326	0.0068180232413104	17561262.803559206	6712	AB	525.0	0.1397694764468632	False	Other diseases of the teeth and supporting structures	520-526.99	NA	10	digestive
1.0528949769173903	0.0241790973612282	2.1317376073724006	0.0330362128008241	17561262.803559206	6712	0	525.0	0.3451496333528823	False	Other diseases of the teeth and supporting structures	520-526.99	NA	10	digestive
1.0335141636973304	0.026834358065133998	1.228455123063288	0.2192854497340594	17561998.67761807	6705	A	380.0	0.7376987437207332	False	Disorders of external ear	380-380.99	Both	7	sense organs
0.9694046084681234	0.0416506185817019	-0.7460441813742139	0.4556464204053956	17561998.67761807	6705	B	380.0	0.8968769372778012	False	Disorders of external ear	380-380.99	Both	7	sense organs
1.081080661015024	0.0669534463010085	1.1644083645528407	0.2442676944102577	17561998.67761807	6705	AB	380.0	0.7661838349410028	False	Disorders of external ear	380-380.99	Both	7	sense organs
0.9656931261837124	0.0269302575151972	-1.2962805861509352	0.1948884232031453	17561998.67761807	6705	0	380.0	0.7118777199684725	False	Disorders of external ear	380-380.99	Both	7	sense organs
1.0011171728619408	0.0231448142035711	0.0482418773769952	0.9615237850188576	17570198.431211498	6705	A	701.0	0.9999997115666884	False	Other hypertrophic and atrophic conditions of skin	700-701.99	Both	13	dermatologic
0.9705110780160172	0.035986373822492	-0.8317720989252464	0.4055440406359325	17570198.431211498	6705	B	701.0	0.8770362333699959	False	Other hypertrophic and atrophic conditions of skin	700-701.99	Both	13	dermatologic
0.9949317165447452	0.0561208851939351	-0.090539747352405	0.9278589060233609	17570198.431211498	6705	AB	701.0	0.9999997115666884	False	Other hypertrophic and atrophic conditions of skin	700-701.99	Both	13	dermatologic
1.0128135035717292	0.0230606745781	0.5521133038084878	0.5808746820363909	17570198.431211498	6705	0	701.0	0.9391655238621276	False	Other hypertrophic and atrophic conditions of skin	700-701.99	Both	13	dermatologic
0.9428260048113166	0.0230118928177583	-2.5583956189367996	0.0105203275119705	17594081.60438056	6674	A	261.0	0.18305927978388986	False	Vitamin deficiency	260-264.99	Both	3	endocrine/metabolic
1.147362576055011	0.0330892749258466	4.154394336524696	3.2702924803843016e-05	17594081.60438056	6674	B	261.0	0.002786119307963769	True	Vitamin deficiency	260-264.99	Both	3	endocrine/metabolic
0.9280203487000346	0.05415191941936401	-1.3794823850905304	0.167756220595418	17594081.60438056	6674	AB	261.0	0.6831041633183998	False	Vitamin deficiency	260-264.99	Both	3	endocrine/metabolic
1.0124653249068631	0.0232927234348329	0.5318516077008735	0.5948325647296242	17594081.60438056	6674	0	261.0	0.940382485114568	False	Vitamin deficiency	260-264.99	Both	3	endocrine/metabolic
1.0458126188208845	0.0241952211127897	1.8513659651916936	0.0641263811322337	17564241.407255307	6670	A	526.0	0.4726618654241046	False	Diseases of the jaws	520-526.99	NA	10	digestive
0.9349412134176815	0.0372320800697441	-1.8068188748552318	0.0708002746475001	17564241.407255307	6670	B	526.0	0.4966385684121804	False	Diseases of the jaws	520-526.99	NA	10	digestive
0.9315114335433764	0.0596744939563731	-1.1888967962148629	0.2344895636640736	17564241.407255307	6670	AB	526.0	0.7585066753630784	False	Diseases of the jaws	520-526.99	NA	10	digestive
0.9960339479446856	0.0242103218757611	-0.1641422909193287	0.8696201931379832	17564241.407255307	6670	0	526.0	0.9999997115666884	False	Diseases of the jaws	520-526.99	NA	10	digestive
1.0202288776459911	0.0218550773690022	0.9163542016080402	0.3594882429687528	17575887.356605064	6671	A	306.0	0.8462124355970095	False	Other mental disorder	295-306.99	Both	5	mental disorders
1.0001497922506268	0.033300642281957	0.0044978421623098	0.9964112823967638	17575887.356605064	6671	B	306.0	0.9999997115666884	False	Other mental disorder	295-306.99	Both	5	mental disorders
0.9548003483820112	0.052919539458514006	-0.8740253622096882	0.3821113429258358	17575887.356605064	6671	AB	306.0	0.86164262420895	False	Other mental disorder	295-306.99	Both	5	mental disorders
0.9880436230532621	0.0219807112100723	-0.5472265754326587	0.5842269943312604	17575887.356605064	6671	0	306.0	0.9402158968097242	False	Other mental disorder	295-306.99	Both	5	mental disorders
1.0585285807891778	0.022605031624117998	2.5162456479600026	0.0118709991830812	10418467.488021905	6640	A	615.0	0.19566270010304693	False	Endometriosis	614-616.99	Female	11	genitourinary
0.9667241847296564	0.0378268455582698	-0.8946569956307455	0.370984201999204	10418467.488021905	6640	B	615.0	0.8540635493314456	False	Endometriosis	614-616.99	Female	11	genitourinary
0.9231175256404722	0.0600054158778987	-1.3331917021151871	0.1824883897410716	10418467.488021905	6640	AB	615.0	0.6935827559104459	False	Endometriosis	614-616.99	Female	11	genitourinary
0.9714990727997834	0.0229833774624204	-1.2580816119393488	0.2083806547710101	10418467.488021905	6640	0	615.0	0.7260700886797453	False	Endometriosis	614-616.99	Female	11	genitourinary
1.0086532087729867	0.0238870423331989	0.3606969932948785	0.7183284187830947	17582842.171115674	6628	A	561.0	0.9773482331832226	False	Symptoms involving digestive system	555-564.99	Both	10	digestive
0.9366601387412128	0.0375754345851646	-1.7414242944779408	0.0816192115524839	17582842.171115674	6628	B	561.0	0.5287062221956054	False	Symptoms involving digestive system	555-564.99	Both	10	digestive
0.9336945041557568	0.0727361476341878	-0.943217091270396	0.3455773652421336	17582842.171115674	6628	AB	561.0	0.8399360933636149	False	Symptoms involving digestive system	555-564.99	Both	10	digestive
1.0301692317688778	0.0240471310067562	1.2360348278227375	0.2164549229455616	17582842.171115674	6628	0	561.0	0.7340655239484256	False	Symptoms involving digestive system	555-564.99	Both	10	digestive
1.0272561375869318	0.0268479938186565	1.0016131454551278	0.3165382509569368	17564920.884325806	6602	A	550.5	0.8190048738434846	False	Ventral hernia	550-550.99	Both	10	digestive
0.9316275964048228	0.0429395871397537	-1.6493432642985613	0.0990875234581337	17564920.884325806	6602	B	550.5	0.5624479349050829	False	Ventral hernia	550-550.99	Both	10	digestive
0.9648638756929744	0.0623016815315798	-0.5741137024236097	0.5658951071049481	17564920.884325802	6602	AB	550.5	0.9344604522066186	False	Ventral hernia	550-550.99	Both	10	digestive
1.0071918616484494	0.0275449705283432	0.2601608716076179	0.7947414018400359	17564920.884325802	6602	0	550.5	0.9917343720126311	False	Ventral hernia	550-550.99	Both	10	digestive
0.8752835405019906	0.0266734501339566	-4.994007080419351	5.945850335176686e-07	17557078.33264887	6596	A	70.0	7.647995725246875e-05	True	Viral hepatitis	050-079.99	Both	1	infectious diseases
1.2210677045207226	0.0376424685898295	5.305859342688134	1.1291716504825971e-07	17557078.33264887	6596	B	70.0	1.8993246223502144e-05	True	Viral hepatitis	050-079.99	Both	1	infectious diseases
0.995597128390422	0.0647293544822777	-0.0681698871965113	0.9456508458399622	17557078.33264887	6596	AB	70.0	0.9999997115666884	False	Viral hepatitis	050-079.99	Both	1	infectious diseases
1.0428804950281574	0.0265154631348404	1.583475692186143	0.1133232176206585	17557078.33264887	6596	0	70.0	0.5832502419448051	False	Viral hepatitis	050-079.99	Both	1	infectious diseases
1.0117999720667843	0.0240790204714023	0.4871832424488753	0.6261319083132102	17590159.901437372	6591	A	523.32	0.9522246858149498	False	Chronic periodontitis	520-526.99	Both	10	digestive
0.9961864377767377	0.0355211818430611	-0.1075654635817671	0.9143410943185754	17590159.901437372	6591	B	523.32	0.9999997115666884	False	Chronic periodontitis	520-526.99	Both	10	digestive
1.0019380118438426	0.0580149786348346	0.033373042053059	0.9733773260009392	17590159.901437372	6591	AB	523.32	0.9999997115666884	False	Chronic periodontitis	520-526.99	Both	10	digestive
0.9893525823951824	0.0240433132710071	-0.4452176300616943	0.6561655758213623	17590159.901437372	6591	0	523.32	0.9605316697581012	False	Chronic periodontitis	520-526.99	Both	10	digestive
0.9874048756692032	0.0273141583857839	-0.4640492708568619	0.6427282675180548	482914.0	6557	A	755.0	0.9567359258680588	False	Congenital anomalies of limbs	754-756.99	NA	15	congenital anomalies
0.9552526095597144	0.0410982165748259	-1.113903830045325	0.2656302223268461	482914.0	6557	B	755.0	0.7775699502294111	False	Congenital anomalies of limbs	754-756.99	NA	15	congenital anomalies
0.9557806466996056	0.064525641307782	-0.7009126976585954	0.4835488753225107	482914.0	6557	AB	755.0	0.909948543349303	False	Congenital anomalies of limbs	754-756.99	NA	15	congenital anomalies
1.0423912063143488	0.0277359308303765	1.4968782208009888	0.134785972909173	482914.0	6557	0	755.0	0.6269550891751405	False	Congenital anomalies of limbs	754-756.99	NA	15	congenital anomalies
1.038565422092536	0.0217804977859535	1.7373505160696263	0.0823352051304593	17581394.754277892	6553	A	317.1	0.5293763576719436	False	Alcoholism	316-319.99	Both	5	mental disorders
0.9790822928854336	0.036027842104791	-0.5867568148314921	0.5573713426014784	17581394.754277892	6553	B	317.1	0.9320305907381335	False	Alcoholism	316-319.99	Both	5	mental disorders
0.9383945509013668	0.0529407163725609	-1.201056442259191	0.2297386610596164	17581394.754277892	6553	AB	317.1	0.7509146071505151	False	Alcoholism	316-319.99	Both	5	mental disorders
0.9811076489395444	0.021718776617801003	-0.8781844341147667	0.3798504000455761	17581394.754277892	6553	0	317.1	0.8599081374410654	False	Alcoholism	316-319.99	Both	5	mental disorders
0.9533825902580644	0.0250893428080782	-1.902759965990954	0.0570810862665745	17569091.33744011	6429	A	530.14	0.4435421618930169	False	Reflux esophagitis	530-530.99, 532-532.99	Both	10	digestive
1.0432816186554337	0.0387894871510762	1.0923358616865215	0.2746940432268845	17569091.33744011	6429	B	530.14	0.7869820419168971	False	Reflux esophagitis	530-530.99, 532-532.99	Both	10	digestive
1.0586891817015371	0.0588791178487122	0.9686205215827396	0.3327422636843178	17569091.33744011	6429	AB	530.14	0.8317801343802841	False	Reflux esophagitis	530-530.99, 532-532.99	Both	10	digestive
1.020303780222131	0.0253805056296791	0.7919624217089515	0.4283886091353389	17569091.33744011	6429	0	530.14	0.8836397064085758	False	Reflux esophagitis	530-530.99, 532-532.99	Both	10	digestive
1.0427960846840858	0.0228970794425739	1.8301743921973856	0.0672334172115196	17587704.65982204	6418	A	687.0	0.4813349792635402	False	Symptoms affecting skin	687-687.99	Both	13	dermatologic
1.0086024751063292	0.0346562911659765	0.2471610311203391	0.8047852490586701	17587704.65982204	6418	B	687.0	0.994102964640906	False	Symptoms affecting skin	687-687.99	Both	13	dermatologic
0.8915586906811706	0.0538998032823536	-2.1295812456783287	0.0332142071484579	17587704.65982204	6418	AB	687.0	0.3451496333528823	False	Symptoms affecting skin	687-687.99	Both	13	dermatologic
0.9737074256614441	0.0232585142156996	-1.1455763918570891	0.2519792563343004	17587704.65982204	6418	0	687.0	0.7661838349410028	False	Symptoms affecting skin	687-687.99	Both	13	dermatologic
0.9576999196661684	0.0258069625210778	-1.6747723139175443	0.0939889522456238	17577779.750855576	6403	A	368.0	0.5550780140754044	False	Visual disturbances	368-368.99	NA	7	sense organs
1.0541445933263425	0.0413693780127451	1.2746052409342676	0.2024586129815522	17577779.750855576	6403	B	368.0	0.7194628933688964	False	Visual disturbances	368-368.99	NA	7	sense organs
1.0752913789274643	0.0586850344118862	1.2369708179390109	0.21610746726092603	17577779.750855576	6403	AB	368.0	0.7340655239484256	False	Visual disturbances	368-368.99	NA	7	sense organs
1.007555167621119	0.0257084645368471	0.2927740111761691	0.7696968411673597	17577779.750855576	6403	0	368.0	0.98652453780732	False	Visual disturbances	368-368.99	NA	7	sense organs
0.9507180451707932	0.1250163552344903	-0.4042490502288264	0.686032365447668	17572476.59137577	6374	A	586.0	0.9707004177184848	False	Other disorders of the kidney and ureters	580-590.99	NA	11	genitourinary
1.0251532946768076	0.1915230127514844	0.1297084712347659	0.8967979274018512	17572476.59137577	6374	B	586.0	0.9999997115666884	False	Other disorders of the kidney and ureters	580-590.99	NA	11	genitourinary
1.0573232226813327	0.2833217403748294	0.1967390591971999	0.8440330581018336	17572476.59137577	6374	AB	586.0	0.9980345877344275	False	Other disorders of the kidney and ureters	580-590.99	NA	11	genitourinary
1.0310940152741868	0.1271142936458079	0.240888639915682	0.8096430108637109	17572476.59137577	6374	0	586.0	0.994102964640906	False	Other disorders of the kidney and ureters	580-590.99	NA	11	genitourinary
1.008097984359643	0.0269009638600199	0.2998171988511117	0.7643185964702794	17577933.67282683	6381	A	733.0	0.985507640645236	False	Other disorders of bone and cartilage	730-739.99	Both	14	musculoskeletal
0.9272928672226756	0.0424739347074856	-1.7772272267688383	0.0755407225070363	17577933.67282683	6381	B	733.0	0.5079421629644271	False	Other disorders of bone and cartilage	730-739.99	Both	14	musculoskeletal
1.006928590425099	0.0643661181434637	0.10727224568606801	0.9145737097368628	17577933.67282683	6381	AB	733.0	0.9999997115666884	False	Other disorders of bone and cartilage	730-739.99	Both	14	musculoskeletal
1.0215255266599776	0.0270145806554026	0.7883566516581756	0.4304941083224247	17577933.67282683	6381	0	733.0	0.8836397064085758	False	Other disorders of bone and cartilage	730-739.99	Both	14	musculoskeletal
0.9915301140780474	0.0968828568785293	-0.0877963296651442	0.9300396594715109	10442512.843258042	6341	A	627.1	0.9999997115666884	False	Postmenopausal bleeding	626-628.99	Female	11	genitourinary
0.9922050915445788	0.1454734644497965	-0.0537929552109086	0.9571008074498428	10442512.843258042	6341	B	627.1	0.9999997115666884	False	Postmenopausal bleeding	626-628.99	Female	11	genitourinary
0.9137696400528604	0.2158504124832962	-0.4177743892623725	0.6761178340682241	10442512.843258042	6341	AB	627.1	0.9701076342169064	False	Postmenopausal bleeding	626-628.99	Female	11	genitourinary
1.0271899621840994	0.0860147039236873	0.3118871619040512	0.7551303561917939	10442512.843258042	6341	0	627.1	0.98438389584782	False	Postmenopausal bleeding	626-628.99	Female	11	genitourinary
1.069477463854278	0.0232114436215144	2.8938388645094384	0.0038082734702063	17566198.77891855	6323	A	726.3	0.10196846516144216	False	Bursitis	725-729.99	Both	14	musculoskeletal
0.9237727209343096	0.0363152770510113	-2.1833568968843826	0.0290170545557333	17566198.77891855	6323	B	726.3	0.3199191224968243	False	Bursitis	725-729.99	Both	14	musculoskeletal
0.8668805156380246	0.0586825256707826	-2.434355434298816	0.0149240507399146	17566198.77891855	6323	AB	726.3	0.22312802169839605	False	Bursitis	725-729.99	Both	14	musculoskeletal
0.9875710996434044	0.0234092001827315	-0.5342679400488529	0.5931599763879355	17566198.77891855	6323	0	726.3	0.9403165149386806	False	Bursitis	725-729.99	Both	14	musculoskeletal
0.9052431242240616	0.0262639704425528	-3.790429403172912	0.0001506703962058422	17583751.38124572	6277	A	531.1	0.00932450753877665	True	Hemorrhage from gastrointestinal ulcer	531-531.99	Both	10	digestive
0.8861585553454906	0.0451421992749911	-2.677303940814157	0.0074256583688615	17583751.38124572	6277	B	531.1	0.1492921406277545	False	Hemorrhage from gastrointestinal ulcer	531-531.99	Both	10	digestive
0.9131480356538868	0.0664440132578988	-1.3674259736459249	0.1715019325854999	17583751.38124572	6277	AB	531.1	0.6881654361444035	False	Hemorrhage from gastrointestinal ulcer	531-531.99	Both	10	digestive
1.1735430944076863	0.0259863541055808	6.158134302200525	7.450411386296903e-10	17583751.38124572	6277	0	531.1	1.954987947764307e-07	True	Hemorrhage from gastrointestinal ulcer	531-531.99	Both	10	digestive
0.9958455078255604	0.0289428339496733	-0.1438403046821339	0.8856283957535769	10369602.863791922	6244	A	627.4	0.9999997115666884	False	Premenopausal menorrhagia	626-628.99	Female	11	genitourinary
0.9101452632671151	0.0474351704905911	-1.9848365943063424	0.0471800445937117	10369602.863791922	6244	B	627.4	0.4093929795433184	False	Premenopausal menorrhagia	626-628.99	Female	11	genitourinary
0.8958360467909954	0.074451802267164	-1.4774372532743112	0.1395786743291743	10369602.863791922	6244	AB	627.4	0.63471182933382	False	Premenopausal menorrhagia	626-628.99	Female	11	genitourinary
1.060887435373045	0.0286106567147381	2.0658652346327018	0.0388573134624732	10369602.863791922	6244	0	627.4	0.3710392668323497	False	Premenopausal menorrhagia	626-628.99	Female	11	genitourinary
1.0734461258318777	0.0464889654492616	1.5245370780118084	0.1273847552081095	17592761.14715948	6160	A	41.2	0.6143074188720989	False	Streptococcus infection	010-041.99	Both	1	infectious diseases
0.9276543729407184	0.067693558238105	-1.1093530976419923	0.2672865443858003	17592761.14715948	6160	B	41.2	0.7794924448149894	False	Streptococcus infection	010-041.99	Both	1	infectious diseases
1.003102478953504	0.1439756683142042	0.0215152756921798	0.98283475917952	17592761.14715948	6160	AB	41.2	0.9999997115666884	False	Streptococcus infection	010-041.99	Both	1	infectious diseases
0.9615879361410709	0.047438562677763	-0.825683972685342	0.4089896992400178	17592761.14715948	6160	0	41.2	0.8784758840899016	False	Streptococcus infection	010-041.99	Both	1	infectious diseases
1.0060358381409873	0.0206830561461462	0.2909480782294676	0.7710929673116119	17612481.92197125	6139	A	276.14	0.98652453780732	False	Hypopotassemia	276-276.99	Both	3	endocrine/metabolic
1.1080849028897028	0.0323854463884561	3.1691152660084	0.0015305318010348	17612481.92197125	6139	B	276.14	0.05547120781650988	False	Hypopotassemia	276-276.99	Both	3	endocrine/metabolic
0.8593924510379275	0.0501035809139376	-3.0243265831905966	0.0024939510561865	17612481.92197125	6139	AB	276.14	0.07694639271945848	False	Hypopotassemia	276-276.99	Both	3	endocrine/metabolic
0.9757223321931684	0.0211376257838749	-1.162724186748275	0.2449503179850236	17612481.92197125	6139	0	276.14	0.7661838349410028	False	Hypopotassemia	276-276.99	Both	3	endocrine/metabolic
1.0116038085085162	0.020942809354067	0.5508812331693854	0.5817190464094595	17609006.46406571	6043	A	276.12	0.9396470841428464	False	Hyposmolality and/or hyponatremia	276-276.99	Both	3	endocrine/metabolic
1.0291763812956485	0.0357737206325822	0.8039100224552034	0.4214551473923423	17609006.46406571	6043	B	276.12	0.8825438868351375	False	Hyposmolality and/or hyponatremia	276-276.99	Both	3	endocrine/metabolic
0.94201005487064	0.0513134049803351	-1.1642051531231392	0.2443500203461307	17609006.46406571	6043	AB	276.12	0.7661838349410028	False	Hyposmolality and/or hyponatremia	276-276.99	Both	3	endocrine/metabolic
0.9868461136762768	0.0212818251983316	-0.6221818277447777	0.5338268624947726	17609006.46406571	6043	0	276.12	0.926674839366422	False	Hyposmolality and/or hyponatremia	276-276.99	Both	3	endocrine/metabolic
0.9741344944086204	0.0287865921269107	-0.910350907409631	0.3626445240861686	17575366.513347022	5975	A	287.0	0.8471132344913123	False	Purpura and other hemorrhagic conditions	286-287.99	NA	4	hematopoietic
0.9081881455763028	0.0434357391845397	-2.217153774038276	0.0266198547743013	17575366.513347022	5975	B	287.0	0.310170954386175	False	Purpura and other hemorrhagic conditions	286-287.99	NA	4	hematopoietic
1.0014543239163185	0.0644558367066575	0.0225467154838888	0.9820119958156884	17575366.513347022	5975	AB	287.0	0.9999997115666884	False	Purpura and other hemorrhagic conditions	286-287.99	NA	4	hematopoietic
1.0682849798145024	0.0295462751218681	2.235630031322771	0.0253830596191366	17575366.513347022	5975	0	287.0	0.3016537519955364	False	Purpura and other hemorrhagic conditions	286-287.99	NA	4	hematopoietic
1.0268706981186724	0.0221124138963439	1.1991463542094074	0.2304801651988869	17579963.014373716	6038	A	306.9	0.7525882945269775	False	Tension headache	295-306.99	Both	5	mental disorders
1.003125099256923	0.0336873402076703	0.09262311196773	0.9262035840795916	17579963.014373716	6038	B	306.9	0.9999997115666884	False	Tension headache	295-306.99	Both	5	mental disorders
0.9635357530842701	0.0549615178383059	-0.67584895339207	0.4991416888427596	17579963.014373716	6038	AB	306.9	0.9181862524086076	False	Tension headache	295-306.99	Both	5	mental disorders
0.9786844606732804	0.0224464065421699	-0.9598862140264462	0.337119923185466	17579963.014373716	6038	0	306.9	0.8351611390093115	False	Tension headache	295-306.99	Both	5	mental disorders
1.0559761779835464	0.0306952650838734	1.7743983038781552	0.0760070588067382	17597131.44147844	6016	A	560.1	0.5098223985400845	False	Paralytic ileus	555-564.99	Both	10	digestive
0.9202125628176424	0.0504965935908502	-1.6466573915659826	0.0996386851835165	17597131.44147844	6016	B	560.1	0.5633647185804823	False	Paralytic ileus	555-564.99	Both	10	digestive
0.864187579301062	0.0781795461015745	-1.8670539207267443	0.0619036727145904	17597131.44147844	6016	AB	560.1	0.4655254084845955	False	Paralytic ileus	555-564.99	Both	10	digestive
1.0014857304042826	0.0305917690370665	0.0485303022864652	0.9612939258361909	17597131.44147844	6016	0	560.1	0.9999997115666884	False	Paralytic ileus	555-564.99	Both	10	digestive
0.9883337609852808	0.0260882103378235	-0.4498132821853869	0.652848210220923	17546654.44490075	6011	A	241.2	0.9596170696346268	False	Nontoxic multinodular goiter	240-246.99	Both	3	endocrine/metabolic
0.9649904441160188	0.0395197917395187	-0.9017527318341518	0.3671952820166321	17546654.44490075	6011	B	241.2	0.8514350128892108	False	Nontoxic multinodular goiter	240-246.99	Both	3	endocrine/metabolic
0.9527119194563336	0.0585396934416503	-0.8275190090988124	0.4079494448526672	17546654.44490075	6011	AB	241.2	0.8783718118327069	False	Nontoxic multinodular goiter	240-246.99	Both	3	endocrine/metabolic
1.0351166087679733	0.0256373048402831	1.346244703270291	0.1782333925588697	17546654.44490075	6011	0	241.2	0.6881654361444035	False	Nontoxic multinodular goiter	240-246.99	Both	3	endocrine/metabolic
0.9869802596002524	0.0290137223009655	-0.4516911004294941	0.651497683297174	10464757.2128679	5565	A	624.0	0.9591168766672936	False	Symptoms involving female genital tract	624-625.99	Female	11	genitourinary
1.073185822249041	0.0418609165809007	1.6872929339647358	0.0915669225320796	10464757.2128679	5565	B	624.0	0.5505765461140625	False	Symptoms involving female genital tract	624-625.99	Female	11	genitourinary
0.9632109344643884	0.0665063587916449	-0.5635980220046031	0.5730358426707762	10464757.2128679	5565	AB	624.0	0.9351918450802816	False	Symptoms involving female genital tract	624-625.99	Female	11	genitourinary
0.9899562183001056	0.0292263634066468	-0.3453922963402351	0.7298040215315633	10464757.2128679	5565	0	624.0	0.9793198594766116	False	Symptoms involving female genital tract	624-625.99	Female	11	genitourinary
1.067866283414013	0.0270093031050918	2.4311078907930668	0.0150583342453001	17550123.22518823	5909	A	513.0	0.22312802169839605	False	Respiratory abnormalities	513-513.99	NA	9	respiratory
0.9940532769387884	0.04197291128509	-0.1421029671121064	0.8869996035183337	17550123.22518823	5909	B	513.0	0.9999997115666884	False	Respiratory abnormalities	513-513.99	NA	9	respiratory
1.0302250864515559	0.0632607917553288	0.4707071801738544	0.6378532317840155	17550123.22518823	5909	AB	513.0	0.9555367105876021	False	Respiratory abnormalities	513-513.99	NA	9	respiratory
0.9324101251880812	0.0274089547876149	-2.553271846617162	0.0106763307444844	17550123.22518823	5909	0	513.0	0.1847384469548311	False	Respiratory abnormalities	513-513.99	NA	9	respiratory
1.0018858150546404	0.0339141604687729	0.0555531704673908	0.955698127737568	17579957.19096509	5910	A	464.0	0.9999997115666884	False	Acute sinusitis	460-469.99	Both	9	respiratory
1.012603420531921	0.0499964953259573	0.2505107295184564	0.8021940782924286	17579957.19096509	5910	B	464.0	0.994102964640906	False	Acute sinusitis	460-469.99	Both	9	respiratory
0.8722613544633542	0.0847932148855346	-1.611758461369387	0.1070248864195611	17579957.19096509	5910	AB	464.0	0.5745944307503038	False	Acute sinusitis	460-469.99	Both	9	respiratory
1.0162145329870909	0.0337959688758278	0.4759289914209467	0.6341282992444661	17579957.19096509	5910	0	464.0	0.9543961739847237	False	Acute sinusitis	460-469.99	Both	9	respiratory
0.9661613021940021	0.030583888380906	-1.125575622808601	0.2603538646157294	17594713.57152635	5889	A	595.0	0.7728150913480474	False	Hydronephrosis	594-595.99	NA	11	genitourinary
0.9277645847702236	0.0510922180377908	-1.4674888165404218	0.1422533352794869	17594713.57152635	5889	B	595.0	0.6404817291924736	False	Hydronephrosis	594-595.99	NA	11	genitourinary
1.0290297663361143	0.0834624151721777	0.3428655139541904	0.7317020062694858	17594713.57152635	5889	AB	595.0	0.9794289417870168	False	Hydronephrosis	594-595.99	NA	11	genitourinary
1.061273131155307	0.0312607525425971	1.9023615783556176	0.0571330985974999	17594713.57152635	5889	0	595.0	0.4435421618930169	False	Hydronephrosis	594-595.99	NA	11	genitourinary
1.0301768009304315	0.0753806710150835	0.3944040096691342	0.6932854852933337	17540091.080082133	5878	A	681.1	0.9734698075522642	False	Cellulitis and abscess of fingers/toes	680-686.99	Both	13	dermatologic
1.0039846401310941	0.041464108599527	0.0959075839953677	0.9235945948327994	17540091.080082133	5878	B	681.1	0.9999997115666884	False	Cellulitis and abscess of fingers/toes	680-686.99	Both	13	dermatologic
0.9370039668022028	0.064090808386731	-1.0152432911517228	0.3099979449975419	17540091.080082133	5878	AB	681.1	0.8111585616904927	False	Cellulitis and abscess of fingers/toes	680-686.99	Both	13	dermatologic
0.9796990023692952	0.0759776151696401	-0.2699465479207974	0.7872031618114501	17540091.080082133	5878	0	681.1	0.9917343720126311	False	Cellulitis and abscess of fingers/toes	680-686.99	Both	13	dermatologic
0.9769229439527932	0.032050853696881	-0.7284517388872729	0.4663425780465555	17576220.0054757	5861	A	560.4	0.9012388300940588	False	Other intestinal obstruction	555-564.99	Both	10	digestive
1.0167186232620202	0.0484304708245005	0.3423548276739708	0.7320862138909771	17576220.0054757	5861	B	560.4	0.9794289417870168	False	Other intestinal obstruction	555-564.99	Both	10	digestive
0.9124773480737276	0.0746687958275961	-1.2266438322359137	0.2199659826854002	17576220.0054757	5861	AB	560.4	0.7378592348968549	False	Other intestinal obstruction	555-564.99	Both	10	digestive
1.0327887187591598	0.0322364840149531	1.0008113015106852	0.316925805903468	17576220.0054757	5861	0	560.4	0.8194849376140128	False	Other intestinal obstruction	555-564.99	Both	10	digestive
1.0787504166432045	0.0252403495678862	3.0032606893701486	0.0026731559457611	17571349.585215606	5857	A	728.71	0.08156233955438519	False	Contracture of palmar fascia [Dupuytren's disease]	725-729.99	Both	14	musculoskeletal
0.982921972204819	0.0419270750879439	-0.4108452391942081	0.6811888754553619	17571349.585215606	5857	B	728.71	0.9701106719861314	False	Contracture of palmar fascia [Dupuytren's disease]	725-729.99	Both	14	musculoskeletal
0.8888480222785439	0.0619230458312133	-1.902829714983232	0.0570722025844642	17571349.585215606	5857	AB	728.71	0.4435421618930169	False	Contracture of palmar fascia [Dupuytren's disease]	725-729.99	Both	14	musculoskeletal
0.9499274616029002	0.0259548199978645	-1.979195136569397	0.0478028166205334	17571349.585215606	5857	0	728.71	0.4108003366080173	False	Contracture of palmar fascia [Dupuytren's disease]	725-729.99	Both	14	musculoskeletal
0.9929661774718832	0.0281069776929211	-0.2511360897272945	0.8017105509572041	17580510.73511294	5850	A	506.0	0.994102964640906	False	Empyema and pneumothorax	500-509.99	NA	9	respiratory
0.9840174878683059	0.0440136037164766	-0.3660597747847715	0.7143229853250711	17580510.73511294	5850	B	506.0	0.9758832815423836	False	Empyema and pneumothorax	500-509.99	NA	9	respiratory
0.9613782984322679	0.0691394247272536	-0.5696792649542878	0.5688994635983058	17580510.73511294	5850	AB	506.0	0.9344604522066186	False	Empyema and pneumothorax	500-509.99	NA	9	respiratory
1.020946293529553	0.0288065458113674	0.7196258830466146	0.471760761242407	17580510.73511294	5850	0	506.0	0.9057131268378064	False	Empyema and pneumothorax	500-509.99	NA	9	respiratory
0.9397314516533699	0.0171946386240834	-3.615146303718471	0.00030110442745811237	10479532.862422997	5842	A	654.1	0.016058902797765996	True	Abnormality of organs and soft tissues of pelvis complicating pregnancy, childbirth, or the puerperium	652-654.99	Female	12	pregnancy complications
1.0859435432041853	0.0231549729056568	3.560757099415684	0.0003708813599665525	10479532.862422997	5842	B	654.1	0.019007669698285816	True	Abnormality of organs and soft tissues of pelvis complicating pregnancy, childbirth, or the puerperium	652-654.99	Female	12	pregnancy complications
0.927979509067726	0.0401330574886129	-1.8624453720455358	0.0625591428507805	10479532.862422997	5842	AB	654.1	0.4672098639727886	False	Abnormality of organs and soft tissues of pelvis complicating pregnancy, childbirth, or the puerperium	652-654.99	Female	12	pregnancy complications
1.0365719656007943	0.0175145658090508	2.050812005923686	0.0403015568207344	10479532.862422997	5842	0	654.1	0.3778628699263847	False	Abnormality of organs and soft tissues of pelvis complicating pregnancy, childbirth, or the puerperium	652-654.99	Female	12	pregnancy complications
1.044271805254731	0.0310933581532775	1.3932173302931063	0.1635640255600945	17603018.943189595	5806	A	458.0	0.6791524441879946	False	Hypotension	458-459.99	NA	8	circulatory system
0.9764040440847064	0.0496780783153551	-0.4806707394836697	0.6307539436542017	17603018.943189595	5806	B	458.0	0.9535114233855516	False	Hypotension	458-459.99	NA	8	circulatory system
0.9405328080616352	0.0753310395583944	-0.8138577082006812	0.4157328436024944	17603018.943189595	5806	AB	458.0	0.8825438868351375	False	Hypotension	458-459.99	NA	8	circulatory system
0.9760631174930549	0.0306774317691572	-0.7897670600259624	0.4296698219104091	17603018.943189595	5806	0	458.0	0.8836397064085758	False	Hypotension	458-459.99	NA	8	circulatory system
1.0222841961595548	0.0279791290981483	0.7877132801941447	0.4308704302865446	17590723.444216292	5784	A	357.0	0.8836397064085758	False	Inflammatory and toxic neuropathy	356-359.99	NA	6	neurological
0.9278237451061242	0.0453239526261684	-1.6528455648014109	0.098372485603727	17590723.44421629	5784	B	357.0	0.5624479349050829	False	Inflammatory and toxic neuropathy	356-359.99	NA	6	neurological
1.037182469527887	0.0628650482164174	0.580734030235978	0.5614240254086236	17590723.44421629	5784	AB	357.0	0.9331586876394696	False	Inflammatory and toxic neuropathy	356-359.99	NA	6	neurological
1.0005729896936342	0.0276806135295834	0.0206941077049389	0.9834898017082121	17590723.44421629	5784	0	357.0	0.9999997115666884	False	Inflammatory and toxic neuropathy	356-359.99	NA	6	neurological
1.0185934544008721	0.0313617474688092	0.5874261117590241	0.5569218196307908	17593255.723477073	5605	A	350.1	0.9320276518028652	False	Abnormal involuntary movements	350-350.99	Both	6	neurological
0.9590812144359859	0.0494146515320987	-0.8454885302844566	0.3978446988984629	17593255.72347707	5605	B	350.1	0.8721187997423223	False	Abnormal involuntary movements	350-350.99	Both	6	neurological
0.9550223701819386	0.0725661276328565	-0.6341872717021264	0.5259633834290349	17593255.72347707	5605	AB	350.1	0.9245229890928376	False	Abnormal involuntary movements	350-350.99	Both	6	neurological
1.00681173663242	0.0310107516620105	0.2189125129059508	0.8267196308523257	17593255.72347707	5605	0	350.1	0.994102964640906	False	Abnormal involuntary movements	350-350.99	Both	6	neurological
0.9835075964563934	0.0265617886150205	-0.626084241657298	0.5312686631027883	10467262.130047912	5355	A	624.9	0.9261442605004676	False	stress incontinence, female	624-625.99	Female	11	genitourinary
1.075484568287878	0.0379151362917793	1.9193211031954147	0.0549618316189109	10467262.130047912	5355	B	624.9	0.4393524865013722	False	stress incontinence, female	624-625.99	Female	11	genitourinary
0.9592852345701041	0.0601516778483704	-0.6910334115842873	0.4895548373486946	10467262.130047912	5355	AB	624.9	0.9149514908853096	False	stress incontinence, female	624-625.99	Female	11	genitourinary
0.9932570304034528	0.0267944829579473	-0.2525074337848452	0.8006521218715321	10467262.130047912	5355	0	624.9	0.994102964640906	False	stress incontinence, female	624-625.99	Female	11	genitourinary
0.9973058075981688	0.0242115628140522	-0.1114272668333732	0.9112782568954668	17582123.852156058	5742	A	214.1	0.9999997115666884	False	Lipoma of skin and subcutaneous tissue	214-215.99	Both	2	neoplasms
1.1107862056383264	0.0350870326630146	2.9944982518140426	0.0027511486444387	17582123.852156054	5742	B	214.1	0.08278685829136638	False	Lipoma of skin and subcutaneous tissue	214-215.99	Both	2	neoplasms
1.1020543329384749	0.0534992369893781	1.8163999884994104	0.0693188763620467	17582123.852156054	5742	AB	214.1	0.4884337582545933	False	Lipoma of skin and subcutaneous tissue	214-215.99	Both	2	neoplasms
0.9406164939937628	0.0248535224974806	-2.4632232321277026	0.0137747731406972	17582123.852156054	5742	0	214.1	0.21311913161078685	False	Lipoma of skin and subcutaneous tissue	214-215.99	Both	2	neoplasms
1.0457074667032993	0.0282717251463825	1.5808606568254933	0.1139200577309695	17578328.093086924	5707	A	574.3	0.5833845267097267	False	Cholecystitis without cholelithiasis	574-576.99	Both	10	digestive
1.0188682230877864	0.0454298563942704	0.4114568595702654	0.6807404303978495	17578328.093086924	5707	B	574.3	0.9701106719861314	False	Cholecystitis without cholelithiasis	574-576.99	Both	10	digestive
0.9399981774545481	0.0681116592453516	-0.9084691708245299	0.3636375941009566	17578328.093086924	5707	AB	574.3	0.8483152977604108	False	Cholecystitis without cholelithiasis	574-576.99	Both	10	digestive
0.9581677863629856	0.0290156528118297	-1.4727352261453361	0.1408325325732867	17578328.093086924	5707	0	574.3	0.6359148543530945	False	Cholecystitis without cholelithiasis	574-576.99	Both	10	digestive
1.0487611113899369	0.0266612297636423	1.7857230913321152	0.0741538308281908	17574071.110198494	5686	A	696.0	0.5046152803246179	False	Psoriasis and related disorders	690-697.99, 714-714.99	Both	13	dermatologic
0.9902788010935116	0.0408787399713631	-0.2389691619866582	0.8111310845537418	17574071.110198494	5686	B	696.0	0.994102964640906	False	Psoriasis and related disorders	690-697.99, 714-714.99	Both	13	dermatologic
1.0394914158349728	0.06552343608324901	0.5911101831962833	0.5544509899174405	17574071.110198494	5686	AB	696.0	0.9304677651211076	False	Psoriasis and related disorders	690-697.99, 714-714.99	Both	13	dermatologic
0.9497584533024852	0.0266631634008257	-1.933288470827949	0.0532097066822817	17574071.110198494	5686	0	696.0	0.4341488505419999	False	Psoriasis and related disorders	690-697.99, 714-714.99	Both	13	dermatologic
1.0653795051185926	0.3284609895516431	0.1928115682996848	0.8471951046528545	291649.0	3297	A	658.0	0.998665973386026	False	Maternal complication of pregnancy affecting fetus or newborn	658-658.99	Female	12	pregnancy complications
0.8648450373301181	0.4251119631534754	-0.3415686884396657	0.7328400646328654	291649.0	3297	B	658.0	0.9794289417870168	False	Maternal complication of pregnancy affecting fetus or newborn	658-658.99	Female	12	pregnancy complications
1.0157856445803692	2.4684320037382745	0.0063450591831099	0.9949403381786844	291649.0	3297	AB	658.0	0.9999997115666884	False	Maternal complication of pregnancy affecting fetus or newborn	658-658.99	Female	12	pregnancy complications
0.9974109037505317	0.3440153677470761	-0.0075358661232604	0.9939906980140568	291649.0	3297	0	658.0	0.9999997115666884	False	Maternal complication of pregnancy affecting fetus or newborn	658-658.99	Female	12	pregnancy complications
1.0153159979321231	0.0249766401550831	0.6085643208536989	0.5428176980212713	17571375.65776865	5651	A	293.0	0.9279939090279072	False	Symptoms involving head and neck	293-293.99	NA	5	mental disorders
1.0004896147736475	0.0381257102907236	0.0128389726436876	0.9897563464928976	17571375.65776865	5651	B	293.0	0.9999997115666884	False	Symptoms involving head and neck	293-293.99	NA	5	mental disorders
0.9936113469753586	0.0570500991161021	-0.1123424481931441	0.9105526273985821	17571375.65776865	5651	AB	293.0	0.9999997115666884	False	Symptoms involving head and neck	293-293.99	NA	5	mental disorders
0.9855888371514018	0.0249752118647659	-0.5812167795727363	0.5610985584409661	17571375.65776865	5651	0	293.0	0.9331586876394696	False	Symptoms involving head and neck	293-293.99	NA	5	mental disorders
0.9741789347815559	0.0257721274418335	-1.0150609799984889	0.3100846452467777	17577787.40314853	5639	A	367.1	0.8111585616904927	False	Myopia	367-367.99	Both	7	sense organs
1.0608081629098576	0.0391219445040782	1.5088982978458894	0.1313350283213352	17577787.403148524	5639	B	367.1	0.6222316000463965	False	Myopia	367-367.99	Both	7	sense organs
0.9852375412615992	0.0657268448906632	-0.226277531922339	0.8209870927056708	17577787.403148524	5639	AB	367.1	0.994102964640906	False	Myopia	367-367.99	Both	7	sense organs
1.0024812344616212	0.0258906826631575	0.0957163360312137	0.9237464808807948	17577787.403148524	5639	0	367.1	0.9999997115666884	False	Myopia	367-367.99	Both	7	sense organs
0.9704948909212688	0.0260960299244147	-1.1476512270852326	0.2511213881652799	17585971.515400413	5579	A	379.2	0.7661838349410028	False	Disorders of vitreous body	375-379.99	Both	7	sense organs
1.0315959824430303	0.0408817659320311	0.7609040318398775	0.4467202132956659	17585971.515400413	5579	B	379.2	0.8891033371418593	False	Disorders of vitreous body	375-379.99	Both	7	sense organs
1.0521416495391014	0.0717834357834698	0.7080707763206746	0.4789067326596968	17585971.515400413	5579	AB	379.2	0.9064165697912	False	Disorders of vitreous body	375-379.99	Both	7	sense organs
1.0086269072987042	0.0257706658908393	0.3333211570882853	0.7388941102899744	17585971.515400413	5579	0	379.2	0.9808064272566234	False	Disorders of vitreous body	375-379.99	Both	7	sense organs
1.0164904874977159	0.025728375531531004	0.6357181753933501	0.5249647991683796	17587148.114989735	5544	A	709.7	0.9239451021892006	False	Unspecified diffuse connective tissue disease	690-697.99, 708-709.99	Both	13	dermatologic
1.0126231322567192	0.0394580855882797	0.3179101196316595	0.7505552705918502	17587148.114989735	5544	B	709.7	0.9834568797681532	False	Unspecified diffuse connective tissue disease	690-697.99, 708-709.99	Both	13	dermatologic
0.8794733144042628	0.0605003282549162	-2.1228324002468075	0.0337759541911584	17587148.114989735	5544	AB	709.7	0.34812936341914136	False	Unspecified diffuse connective tissue disease	690-697.99, 708-709.99	Both	13	dermatologic
0.9997020782631579	0.025732222758501	-0.0115794942059706	0.9907611808579526	17587148.114989735	5544	0	709.7	0.9999997115666884	False	Unspecified diffuse connective tissue disease	690-697.99, 708-709.99	Both	13	dermatologic
0.9611121295846976	0.0268499217584613	-1.47725557885445	0.1396172514830339	17573865.023956195	5530	A	352.0	0.63471182933382	False	Disorders of other cranial nerves	351-355.99	NA	6	neurological
1.018222241184379	0.0422299717015726	0.42761586499394394	0.6689338015769397	17573865.023956195	5530	B	352.0	0.9660361137786873	False	Disorders of other cranial nerves	351-355.99	NA	6	neurological
0.9879889839789728	0.0683371091436995	-0.1768253188742991	0.8596467783716049	17573865.023956195	5530	AB	352.0	0.9999997115666884	False	Disorders of other cranial nerves	351-355.99	NA	6	neurological
1.0350804585874251	0.0271991094097317	1.2676577362198709	0.2049296637282179	17573865.023956195	5530	0	352.0	0.7232705293826568	False	Disorders of other cranial nerves	351-355.99	NA	6	neurological
0.9749175518907714	0.032449030402663	-0.7828392222498521	0.4337274839585384	17610120.364134155	5503	A	334.0	0.8836397064085758	False	Degenerative disease of the spinal cord	330-337.99, 341-349.99	NA	6	neurological
1.0816811686460182	0.0511138956978225	1.5361080855778422	0.1245221418432853	17610120.36413415	5503	B	334.0	0.6075755217290546	False	Degenerative disease of the spinal cord	330-337.99, 341-349.99	NA	6	neurological
1.0679621561495405	0.0768529720943575	0.8555596979717945	0.3922481101330902	17610120.36413415	5503	AB	334.0	0.8675480790536316	False	Degenerative disease of the spinal cord	330-337.99, 341-349.99	NA	6	neurological
0.9812119258861759	0.0346719436957578	-0.5470363141280743	0.5843576965294209	17610120.36413415	5503	0	334.0	0.9402158968097242	False	Degenerative disease of the spinal cord	330-337.99, 341-349.99	NA	6	neurological
1.0005987827650822	0.0263969737892648	0.0226769769516624	0.9819080861455021	17583567.75633128	5501	A	362.4	0.9999997115666884	False	Retinal vascular changes and abnomalities	250.70-250.79,360-365.99	Both	7	sense organs
0.9487685014609568	0.0459752638282327	-1.143885759477211	0.2526799081374342	17583567.75633128	5501	B	362.4	0.7661838349410028	False	Retinal vascular changes and abnomalities	250.70-250.79,360-365.99	Both	7	sense organs
1.1670292185883535	0.0648851749131905	2.3805343909208374	0.0172936705887531	17583567.75633128	5501	AB	362.4	0.24608780707639985	False	Retinal vascular changes and abnomalities	250.70-250.79,360-365.99	Both	7	sense organs
0.9912843203071392	0.026349932362456	-0.3322165404968258	0.7397279869090359	17583567.75633128	5501	0	362.4	0.9808179935505528	False	Retinal vascular changes and abnomalities	250.70-250.79,360-365.99	Both	7	sense organs
1.0288361898889162	0.0272100399046911	1.0447706353707278	0.2961370980763065	17534995.71526352	5499	A	378.1	0.8062556535455915	False	Strabismus (not specified as paralytic)	375-379.99	Both	7	sense organs
0.9427684929121709	0.0434440321488469	-1.3565620914359653	0.174930331892348	17534995.71526352	5499	B	378.1	0.6881654361444035	False	Strabismus (not specified as paralytic)	375-379.99	Both	7	sense organs
1.0563404643953578	0.0610543966269356	0.897732936769807	0.369335051578747	17534995.71526352	5499	AB	378.1	0.8528116643282577	False	Strabismus (not specified as paralytic)	375-379.99	Both	7	sense organs
0.9864077187724376	0.0275477289073104	-0.4967923858106731	0.6193389652423525	17534995.71526352	5499	0	378.1	0.9490454594697109	False	Strabismus (not specified as paralytic)	375-379.99	Both	7	sense organs
0.9472875841634372	0.0281675352651977	-1.9225165506508728	0.0545499064015396	17577829.18001369	5440	A	365.0	0.4390765472320243	False	Glaucoma	360-365.99	NA	7	sense organs
1.0946618840769102	0.0423087856702042	2.1377482829615584	0.0325450261114188	17577829.18001369	5440	B	365.0	0.3415925940654517	False	Glaucoma	360-365.99	NA	7	sense organs
1.0738642942994512	0.0701645773451592	1.0156639631948108	0.3097975238354208	17577829.18001369	5440	AB	365.0	0.8111585616904927	False	Glaucoma	360-365.99	NA	7	sense organs
1.004686215299441	0.0280621875165048	0.1666038748302291	0.8676828245059087	17577829.18001369	5440	0	365.0	0.9999997115666884	False	Glaucoma	360-365.99	NA	7	sense organs
1.0159492622228552	0.0278063829512046	0.5690567226972258	0.569321750090128	17572886.28610541	5399	A	361.0	0.9344604522066186	False	Retinal detachments and defects	360-365.99	NA	7	sense organs
1.030971053317032	0.0451593246699392	0.6754115245625507	0.4994194175600853	17572886.28610541	5399	B	361.0	0.9181862524086076	False	Retinal detachments and defects	360-365.99	NA	7	sense organs
1.1254831531922649	0.0632213081831701	1.869819153733615	0.0615185354042129	17572886.28610541	5399	AB	361.0	0.4649327099673233	False	Retinal detachments and defects	360-365.99	NA	7	sense organs
0.9507556269456582	0.028185203533919997	-1.7916568777748674	0.0731976330792104	17572886.28610541	5399	0	361.0	0.5022040822965527	False	Retinal detachments and defects	360-365.99	NA	7	sense organs
1.0609388427731654	0.1624897771652602	0.36404885208113796	0.7158263642821472	10374182.272416154	5386	A	614.31	0.9763840491311498	False	Acute inflammatory pelvic disease	614-616.99	Female	11	genitourinary
0.9257058275005224	0.1996970404890867	-0.3865794680938353	0.6990728038760928	10374182.272416154	5386	B	614.31	0.9734698075522642	False	Acute inflammatory pelvic disease	614-616.99	Female	11	genitourinary
1.0137589979069486	0.2831187876306557	0.0482666741627317	0.9615043322641732	10374182.272416154	5386	AB	614.31	0.9999997115666884	False	Acute inflammatory pelvic disease	614-616.99	Female	11	genitourinary
0.9701975750486952	0.1887899379704017	-0.160260355683466	0.872678015698936	10374182.272416154	5386	0	614.31	0.9999997115666884	False	Acute inflammatory pelvic disease	614-616.99	Female	11	genitourinary
1.0490130845127779	0.0282906583583462	1.6913640555963192	0.0907772971898783	17585636.83504449	5366	A	420.0	0.5468311015294781	False	Carditis	420-425.99	NA	8	circulatory system
1.0068237674900324	0.044309115212308	0.1534806310278336	0.8780202685349633	17585636.83504449	5366	B	420.0	0.9999997115666884	False	Carditis	420-425.99	NA	8	circulatory system
1.0041146590281316	0.0660572856877948	0.0621614546444162	0.9504346663223447	17585636.83504449	5366	AB	420.0	0.9999997115666884	False	Carditis	420-425.99	NA	8	circulatory system
0.9488622501585308	0.0285748312067164	-1.8369887525668382	0.0662210611611631	17585636.83504449	5366	0	420.0	0.4793496685166401	False	Carditis	420-425.99	NA	8	circulatory system
0.9628295682294964	0.0298175345445937	-1.2703552945281624	0.20396759038800003	17597898.305270366	5357	A	578.1	0.7216976229478318	False	Hematemesis	578-579.99	Both	10	digestive
0.9803349221070904	0.052970020623787	-0.3749480973804862	0.7077016481897109	17597898.305270366	5357	B	578.1	0.9745928281253574	False	Hematemesis	578-579.99	Both	10	digestive
0.8757310807362725	0.076528815160754	-1.7339379991388422	0.0829392192365517	17597898.305270366	5357	AB	578.1	0.5309118383537615	False	Hematemesis	578-579.99	Both	10	digestive
1.0705863335101602	0.0302192444044562	2.2570542373749505	0.0240115726016963	17597898.305270366	5357	0	578.1	0.2933291933389988	False	Hematemesis	578-579.99	Both	10	digestive
0.9788311318731884	0.0306587926947727	-0.6978794621358783	0.4852577899973035	17597290.997946613	5293	A	569.0	0.9118565174397912	False	Other disorders of intestine	565-569.99	NA	10	digestive
0.9656427703701308	0.0473987731805731	-0.7375995990416241	0.4607634162827352	17597290.997946613	5293	B	569.0	0.8974398530124413	False	Other disorders of intestine	565-569.99	NA	10	digestive
0.9954514861507736	0.0775411232349985	-0.0587931877123115	0.9531172209068536	17597290.997946613	5293	AB	569.0	0.9999997115666884	False	Other disorders of intestine	565-569.99	NA	10	digestive
1.0372889638317941	0.0304431464608305	1.202587391045087	0.2291451553612354	17597290.997946613	5293	0	569.0	0.7509146071505151	False	Other disorders of intestine	565-569.99	NA	10	digestive
0.9545321968971424	0.2543590526128184	-0.1829457383892571	0.8548417853828448	17609411.597535934	5298	A	290.11	0.9998144747536978	False	Alzheimer's disease	290-292.99	Both	5	mental disorders
1.0581118849820603	0.24857373912542605	0.2272407352617957	0.8202380613914372	17609411.597535934	5298	B	290.11	0.994102964640906	False	Alzheimer's disease	290-292.99	Both	5	mental disorders
1.0313748450192235	0.3259593233102582	0.094774749384232	0.9244943679784672	17609411.597535934	5298	AB	290.11	0.9999997115666884	False	Alzheimer's disease	290-292.99	Both	5	mental disorders
1.0192872936841528	0.310877141410356	0.0614508075458832	0.9510005838602376	17609411.597535934	5298	0	290.11	0.9999997115666884	False	Alzheimer's disease	290-292.99	Both	5	mental disorders
1.0523404709114812	0.029454581875167005	1.7320464341317956	0.0832751960990435	17587381.872689936	5291	A	386.2	0.5309118383537615	False	Peripheral or central vertigo	386-386.99	NA	7	sense organs
0.924418352201024	0.0451931652276568	-1.7389918871157115	0.0820461789931595	17587381.872689936	5291	B	386.2	0.5287062221956054	False	Peripheral or central vertigo	386-386.99	NA	7	sense organs
0.9700724637370176	0.0737957155026759	-0.4117380688632838	0.6805343205792533	17587381.872689936	5291	AB	386.2	0.9701106719861314	False	Peripheral or central vertigo	386-386.99	NA	7	sense organs
0.984946510483682	0.0298012179782639	-0.5089705854677191	0.6107764412086429	17587381.872689936	5291	0	386.2	0.9466389012828924	False	Peripheral or central vertigo	386-386.99	NA	7	sense organs
1.0138532934710736	0.0271187074029314	0.5073329455666777	0.611928253038361	10421412.251882272	5282	A	614.4	0.9466389012828924	False	Inflammatory diseases of uterus, except cervix	614-616.99	Female	11	genitourinary
0.9873191293725636	0.0401221666886372	-0.3180775158732622	0.7504303724136471	10421412.251882272	5282	B	614.4	0.9834568797681532	False	Inflammatory diseases of uterus, except cervix	614-616.99	Female	11	genitourinary
0.9855437436804568	0.0645656608289437	-0.2255342219260409	0.8215666632233525	10421412.251882272	5282	AB	614.4	0.994102964640906	False	Inflammatory diseases of uterus, except cervix	614-616.99	Female	11	genitourinary
0.9944545507199444	0.0267422715347157	-0.2079435308529122	0.8352757135741344	10421412.251882272	5282	0	614.4	0.9956243819492646	False	Inflammatory diseases of uterus, except cervix	614-616.99	Female	11	genitourinary
0.9935970236513488	0.0280366496731682	-0.2291130859881511	0.818782527157502	17568838.997946613	5282	A	475.0	0.994102964640906	False	Chronic sinusitis	470-479.99	NA	9	respiratory
1.0496177285723842	0.0417956988777089	1.158636681634842	0.24661328889120396	17568838.997946613	5282	B	475.0	0.7661838349410028	False	Chronic sinusitis	470-479.99	NA	9	respiratory
0.9821444291535404	0.0718024536898155	-0.2509232482373923	0.8018751448412031	17568838.997946613	5282	AB	475.0	0.994102964640906	False	Chronic sinusitis	470-479.99	NA	9	respiratory
0.9889736378351099	0.0283237096700093	-0.3914601306773697	0.6954598263792028	17568838.997946613	5282	0	475.0	0.9734698075522642	False	Chronic sinusitis	470-479.99	NA	9	respiratory
0.9957302983121424	0.027927337061642004	-0.1532134225361981	0.8782309657661582	17569798.067077342	5263	A	388.0	0.9999997115666884	False	Other disorders of ear	387-389.99	NA	7	sense organs
1.0121392390889687	0.0460697988573035	0.2619101826526315	0.79339243967491	17569798.067077342	5263	B	388.0	0.9917343720126311	False	Other disorders of ear	387-389.99	NA	7	sense organs
0.90083951135219	0.0749874134619761	-1.3926091756460277	0.1637481873968971	17569798.067077342	5263	AB	388.0	0.6791524441879946	False	Other disorders of ear	387-389.99	NA	7	sense organs
1.0170022054610641	0.0282289503731514	0.5972338835189711	0.5503555739541348	17569798.067077342	5263	0	388.0	0.929864043810906	False	Other disorders of ear	387-389.99	NA	7	sense organs
0.9915229126316604	0.0285362092314258	-0.29833052321687703	0.7654529002891177	17578450.360027377	5085	A	741.0	0.9861294237817384	False	Symptoms and disorders of the joints	741-742.99	NA	14	musculoskeletal
0.8508154596132735	0.0479822318489694	-3.367080248604628	0.0007606146941518474	17578450.360027377	5085	B	741.0	0.03198482303612896	True	Symptoms and disorders of the joints	741-742.99	NA	14	musculoskeletal
0.9331669476094486	0.0709819687557182	-0.9744891415383125	0.3298214781168007	17578450.360027377	5085	AB	741.0	0.829930531816729	False	Symptoms and disorders of the joints	741-742.99	NA	14	musculoskeletal
1.0906491864878745	0.0284138161579726	3.053905269279145	0.0022607368335855	17578450.360027377	5085	0	741.0	0.07199239625398485	False	Symptoms and disorders of the joints	741-742.99	NA	14	musculoskeletal
1.069673934057157	0.0276010778273314	2.44026222193746	0.0146821396217573	17561750.08350445	5060	A	513.4	0.2214134159051216	False	Hyperventilation	513-513.99	Both	9	respiratory
0.9904506656189216	0.0419406766240431	-0.2287808020555017	0.8190408069713548	17561750.08350445	5060	B	513.4	0.994102964640906	False	Hyperventilation	513-513.99	Both	9	respiratory
1.0238273150722241	0.0648291604998522	0.363229673036803	0.7164358475969843	17561750.08350445	5060	AB	513.4	0.9764843466104752	False	Hyperventilation	513-513.99	Both	9	respiratory
0.933418715967362	0.0279841461909273	-2.4621581736824574	0.0138157398830752	17561750.08350445	5060	0	513.4	0.2132500085481725	False	Hyperventilation	513-513.99	Both	9	respiratory
0.9230690707887816	0.0574105094660228	-1.3943651624025646	0.1632268191403253	10480681.902806297	5053	A	649.1	0.6791524441879946	False	Diabetes or abnormal glucose tolerance complicating pregnancy	649-649.99	Female	12	pregnancy complications
1.2191571209355718	0.07006740366040598	2.828130131036085	0.0046880106478358	10480681.902806297	5053	B	649.1	0.11782892662759713	False	Diabetes or abnormal glucose tolerance complicating pregnancy	649-649.99	Female	12	pregnancy complications
1.1680916081180739	0.0869028282068811	1.7878740674411673	0.0738157506540133	10480681.902806297	5053	AB	649.1	0.503882751602838	False	Diabetes or abnormal glucose tolerance complicating pregnancy	649-649.99	Female	12	pregnancy complications
0.95090490632782	0.0585095391806794	-0.8603932877868055	0.3895852137582103	10480681.902806297	5053	0	649.1	0.8663318651707999	False	Diabetes or abnormal glucose tolerance complicating pregnancy	649-649.99	Female	12	pregnancy complications
1.0804138784121062	0.0284455824626993	2.7190228422702125	0.0065511355292058	17602079.901437372	5049	A	394.3	0.13777991043527724	False	Aortic valve disease	394-399.99	Both	8	circulatory system
1.0533155763704292	0.045866328644099	1.132483947330785	0.2574398409961589	17602079.90143737	5049	B	394.3	0.7705512104289626	False	Aortic valve disease	394-399.99	Both	8	circulatory system
0.8794642244008258	0.069544036091265	-1.846921749915721	0.0647681888040524	17602079.90143737	5049	AB	394.3	0.4752565084503174	False	Aortic valve disease	394-399.99	Both	8	circulatory system
0.9234817198791456	0.0293816112465276	-2.7093229592706867	0.0067457478548267	17602079.90143737	5049	0	394.3	0.13973079427980936	False	Aortic valve disease	394-399.99	Both	8	circulatory system
0.9686777386751032	0.0203508608558952	-1.5637320532750645	0.1179003819969182	10426966.663928816	5034	A	634.3	0.5922101882846733	False	Ectopic pregnancy	634-636.99	Female	12	pregnancy complications
1.1092004570053446	0.0295371139965148	3.508787174843928	0.00045141588310824656	10426966.663928816	5034	B	634.3	0.02209916562082162	True	Ectopic pregnancy	634-636.99	Female	12	pregnancy complications
1.1138246737601991	0.0455521391296047	2.3665133353192416	0.0179686841691884	10426966.663928816	5034	AB	634.3	0.250264475902072	False	Ectopic pregnancy	634-636.99	Female	12	pregnancy complications
0.963996942578198	0.02095300128102	-1.7499715427028075	0.0801424478128003	10426966.663928816	5034	0	634.3	0.5241358033735146	False	Ectopic pregnancy	634-636.99	Female	12	pregnancy complications
0.9579360866331206	0.0292363631557564	-1.4698893436978893	0.1416018271053883	17575607.693360712	4990	A	555.2	0.6384247325163899	False	Ulcerative colitis	555-564.99	Both	10	digestive
1.0422029834283997	0.0434853812195908	0.9505890245215628	0.3418204976945576	17575607.693360712	4990	B	555.2	0.8383246079781587	False	Ulcerative colitis	555-564.99	Both	10	digestive
0.9951834321750396	0.0670787641492223	-0.0719781428760413	0.9426197754550572	17575607.693360712	4990	AB	555.2	0.9999997115666884	False	Ulcerative colitis	555-564.99	Both	10	digestive
1.026577281154342	0.0291311729718228	0.9004182818785005	0.3679046446827823	17575607.693360712	4990	0	555.2	0.8519076841225032	False	Ulcerative colitis	555-564.99	Both	10	digestive
0.992522953382836	0.0362992312245827	-0.2067575428164497	0.8362005673616018	17613636.139630392	4980	A	290.2	0.9956243819492646	False	Delirium due to conditions classified elsewhere	290-292.99	Both	5	mental disorders
1.0218639038912132	0.0499453586450121	0.4330395667161814	0.6649890568470438	17613636.139630392	4980	B	290.2	0.9640196161676003	False	Delirium due to conditions classified elsewhere	290-292.99	Both	5	mental disorders
0.9236373515116608	0.07242007296735299	-1.096874911109105	0.2727047654357703	17613636.139630392	4980	AB	290.2	0.7849685218335468	False	Delirium due to conditions classified elsewhere	290-292.99	Both	5	mental disorders
1.012301736933062	0.0341095465369423	0.3584534739043738	0.720006405666381	17613636.139630392	4980	0	290.2	0.9773482331832226	False	Delirium due to conditions classified elsewhere	290-292.99	Both	5	mental disorders
0.9931095900736536	0.030935704302548998	-0.2235041538706023	0.8231446164062795	17583062.04517454	4915	A	345.12	0.994102964640906	False	Partial epilepsy	330-337.99, 341-349.99	Both	6	neurological
0.9470483537977764	0.0473560693420383	-1.148852256509948	0.2506258246622488	17583062.04517454	4915	B	345.12	0.7661838349410028	False	Partial epilepsy	330-337.99, 341-349.99	Both	6	neurological
1.0417364043756825	0.0695878731266634	0.5875871562499664	0.5568137962898627	17583062.04517454	4915	AB	345.12	0.9320276518028652	False	Partial epilepsy	330-337.99, 341-349.99	Both	6	neurological
1.0224068666941604	0.0312120627210191	0.7099665621847314	0.4777301775978352	17583062.04517454	4915	0	345.12	0.906074541207342	False	Partial epilepsy	330-337.99, 341-349.99	Both	6	neurological
1.0405582335382475	0.0285780040840181	1.3911864540365635	0.1641788312596419	17578073.70568104	4901	A	210.0	0.6791524441879946	False	Benign neoplasm of lip, oral cavity, and pharynx	140-149.99, 210-210.99	NA	2	neoplasms
0.98185589670893	0.045588539230597	-0.4016519590307211	0.6879429701883883	17578073.70568104	4901	B	210.0	0.9713078593682036	False	Benign neoplasm of lip, oral cavity, and pharynx	140-149.99, 210-210.99	NA	2	neoplasms
0.9408432354279724	0.0668246338614404	-0.9125189820796892	0.3615028144553793	17578073.70568104	4901	AB	210.0	0.8462124355970095	False	Benign neoplasm of lip, oral cavity, and pharynx	140-149.99, 210-210.99	NA	2	neoplasms
0.9777787881336008	0.0287512859479401	-0.7815936502745204	0.4344593502186789	17578073.70568104	4901	0	210.0	0.8836397064085758	False	Benign neoplasm of lip, oral cavity, and pharynx	140-149.99, 210-210.99	NA	2	neoplasms
0.9752815576898908	0.0363827442273132	-0.6879380070442774	0.4914969442000496	17597859.770020533	4871	A	481.0	0.9157333276961976	False	Influenza	480-488.99	NA	9	respiratory
1.0006656812135335	0.050206722057988	0.0132543954035653	0.9894249179873044	17597859.770020533	4871	B	481.0	0.9999997115666884	False	Influenza	480-488.99	NA	9	respiratory
0.9507501107706358	0.0884725279801714	-0.5708440441128246	0.5681095819132348	17597859.770020533	4871	AB	481.0	0.9344604522066186	False	Influenza	480-488.99	NA	9	respiratory
1.0344210385373132	0.0362595867310699	0.933322472744192	0.350660717628107	17597859.770020533	4871	0	481.0	0.8413805075495179	False	Influenza	480-488.99	NA	9	respiratory
0.9938048494034668	0.0335298998187838	-0.185339658098193	0.8529638410134341	17557709.22655715	4850	A	686.3	0.9998144747536978	False	Pilonidal cyst	680-686.99	Both	13	dermatologic
1.070157954210757	0.0463511954412141	1.4628804649204061	0.1435102889260713	17557709.22655715	4850	B	686.3	0.6436017823642896	False	Pilonidal cyst	680-686.99	Both	13	dermatologic
1.0731981721575061	0.0716445758021325	0.9860221183047287	0.3241301030323398	17557709.22655715	4850	AB	686.3	0.8264043577626722	False	Pilonidal cyst	680-686.99	Both	13	dermatologic
0.962861822982942	0.0329971522003195	-1.1469281727217555	0.2514201026011406	17557709.22655715	4850	0	686.3	0.7661838349410028	False	Pilonidal cyst	680-686.99	Both	13	dermatologic
0.9886969672331362	0.0287360400721346	-0.3955798183754164	0.6924177371573237	17598998.485968515	4826	A	573.0	0.9734698075522642	False	Other disorders of liver	570-573.99	NA	10	digestive
1.0552706793309872	0.0443066038587028	1.214205048932985	0.2246787377306829	17598998.485968515	4826	B	573.0	0.7443189788133892	False	Other disorders of liver	570-573.99	NA	10	digestive
0.8771679787327958	0.0716598604050641	-1.8288727652616097	0.0674284577332732	17598998.485968515	4826	AB	573.0	0.4813349792635402	False	Other disorders of liver	570-573.99	NA	10	digestive
1.0107261545595456	0.0287527767977611	0.3710611154948396	0.7105945313612656	17598998.485968515	4826	0	573.0	0.9745928281253574	False	Other disorders of liver	570-573.99	NA	10	digestive
1.0260167070615915	0.0251323626342271	1.021950489715732	0.306812271502824	17599244.35318275	4796	A	317.11	0.8111585616904927	False	Alcoholic liver damage	316-319.99	Both	5	mental disorders
0.9296695969343174	0.0427562392028326	-1.7056230723802734	0.0880883583350826	17599244.35318275	4796	B	317.11	0.5390481629460279	False	Alcoholic liver damage	316-319.99	Both	5	mental disorders
0.9500210924236302	0.0636199749336417	-0.8058961377509454	0.4203090392173854	17599244.35318275	4796	AB	317.11	0.8825438868351375	False	Alcoholic liver damage	316-319.99	Both	5	mental disorders
1.011438667547208	0.0257472640061575	0.44174560201716	0.6586763679489854	17599244.35318275	4796	0	317.11	0.9605316697581012	False	Alcoholic liver damage	316-319.99	Both	5	mental disorders
0.9842774027647844	0.031181176984203997	-0.5082395795763477	0.6112889367547323	17589391.392197125	4742	A	112.0	0.9466389012828924	False	Candidiasis	110-118.99	Both	1	infectious diseases
0.9961293656682336	0.0477075657159991	-0.0812899288533958	0.9352119110785974	17589391.392197125	4742	B	112.0	0.9999997115666884	False	Candidiasis	110-118.99	Both	1	infectious diseases
0.9790590862356908	0.0738902918491423	-0.2864149549366807	0.774562272881854	17589391.392197125	4742	AB	112.0	0.987448552238438	False	Candidiasis	110-118.99	Both	1	infectious diseases
1.0216754092182332	0.0323990851945418	0.6618655342091708	0.5080622904232136	17589391.392197125	4742	0	112.0	0.9197794660744084	False	Candidiasis	110-118.99	Both	1	infectious diseases
0.9926758764345316	0.0321421802244415	-0.2287049787194785	0.8190997264234613	17605092.38056126	4770	A	430.2	0.994102964640906	False	Intracerebral hemorrhage	430-438.99	Both	8	circulatory system
0.9442040241387668	0.0505275518463188	-1.1362713376209088	0.2558518599536713	17605092.38056126	4770	B	430.2	0.7700724942591587	False	Intracerebral hemorrhage	430-438.99	Both	8	circulatory system
0.9906958996936684	0.0826795544853953	-0.1130588313766687	0.909984659626192	17605092.38056126	4770	AB	430.2	0.9999997115666884	False	Intracerebral hemorrhage	430-438.99	Both	8	circulatory system
1.0321718088533194	0.0321998097348365	0.9833950855811912	0.3254206531685671	17605092.38056126	4770	0	430.2	0.8267852381044927	False	Intracerebral hemorrhage	430-438.99	Both	8	circulatory system
0.9987564363866744	0.0268259126520314	-0.0463856531679446	0.96300316870781	17578672.21355236	4762	A	250.7	0.9999997115666884	False	Diabetic retinopathy	250.70-250.79,360-365.99	Both	3	endocrine/metabolic
1.069739171892393	0.0411619285765638	1.6377962963143033	0.1014744043149702	17578672.21355236	4762	B	250.7	0.5670120036679767	False	Diabetic retinopathy	250.70-250.79,360-365.99	Both	3	endocrine/metabolic
1.0536934121595043	0.0649318381768184	0.8054835496692605	0.4205469924134579	17578672.21355236	4762	AB	250.7	0.8825438868351375	False	Diabetic retinopathy	250.70-250.79,360-365.99	Both	3	endocrine/metabolic
0.9639910533178064	0.0272420074030308	-1.3462027472041356	0.1782469192083791	17578672.21355236	4762	0	250.7	0.6881654361444035	False	Diabetic retinopathy	250.70-250.79,360-365.99	Both	3	endocrine/metabolic
1.0389410021638952	0.0336825744933147	1.1341748008176369	0.2567299611196311	17568465.886379194	4741	A	737.0	0.7700724942591587	False	Curvature of spine	735-739.99	NA	14	musculoskeletal
0.978000814156747	0.0509504427228945	-0.4365963333731567	0.662407181118937	17568465.886379194	4741	B	737.0	0.9626475649402364	False	Curvature of spine	735-739.99	NA	14	musculoskeletal
0.9966170257918328	0.081145617481156	-0.0417608431476036	0.9666896245237776	17568465.886379194	4741	AB	737.0	0.9999997115666884	False	Curvature of spine	735-739.99	NA	14	musculoskeletal
0.9719732114797828	0.0341619549806293	-0.832125536246129	0.4053444579382294	17568465.886379194	4741	0	737.0	0.8770362333699959	False	Curvature of spine	735-739.99	NA	14	musculoskeletal
0.9611139488392748	0.0298717281676863	-1.3277539091347377	0.1842691489411916	17581560.34770705	4719	A	473.4	0.6959157265712245	False	Voice disturbance	470-479.99	Both	9	respiratory
0.9818757764233624	0.0445726133698149	-0.4103524077665834	0.6815503057684275	17581560.34770705	4719	B	473.4	0.9701106719861314	False	Voice disturbance	470-479.99	Both	9	respiratory
1.000596499867496	0.06714378662927	0.0088812690213346	0.992913923973223	17581560.34770705	4719	AB	473.4	0.9999997115666884	False	Voice disturbance	470-479.99	Both	9	respiratory
1.048527191144929	0.0542290858325315	0.873820822760961	0.3822225665317141	17581560.34770705	4719	0	473.4	0.86164262420895	False	Voice disturbance	470-479.99	Both	9	respiratory
1.054611675042998	0.0309985194272612	1.7153276873939658	0.0862951115647562	17591980.960985627	4556	A	507.0	0.5355685258891207	False	Pleurisy; pleural effusion	500-509.99	NA	9	respiratory
1.0215517552347586	0.0618691564044072	0.3446434564295799	0.7303647836037824	17591980.960985627	4556	B	507.0	0.9793198594766116	False	Pleurisy; pleural effusion	500-509.99	NA	9	respiratory
0.9271954834124874	0.075085771759577	-1.0067267926901786	0.3140740919969558	17591980.960985627	4556	AB	507.0	0.8172653881396391	False	Pleurisy; pleural effusion	500-509.99	NA	9	respiratory
0.9509611058515508	0.0407191375676181	-1.234852171114912	0.2168948287580483	17591980.960985627	4556	0	507.0	0.7345534727169833	False	Pleurisy; pleural effusion	500-509.99	NA	9	respiratory
0.999803498477789	0.0449198067906342	-0.0043749260116039	0.9965093532348188	17620676.785763174	4567	A	260.0	0.9999997115666884	False	Protein-calorie malnutrition	260-264.99	NA	3	endocrine/metabolic
0.9952413668188232	0.0608037472732181	-0.0784489729292957	0.9374714281177616	17620676.785763174	4567	B	260.0	0.9999997115666884	False	Protein-calorie malnutrition	260-264.99	NA	3	endocrine/metabolic
1.0338098231694308	0.08895806063094301	0.3737810323268588	0.7085698376795563	17620676.785763174	4567	AB	260.0	0.9745928281253574	False	Protein-calorie malnutrition	260-264.99	NA	3	endocrine/metabolic
0.996221032533568	0.0493324684104229	-0.0767471388673021	0.9388251957780899	17620676.785763174	4567	0	260.0	0.9999997115666884	False	Protein-calorie malnutrition	260-264.99	NA	3	endocrine/metabolic
1.0460440522024217	0.0301742290538009	1.4918518578198985	0.1357481140772523	17585245.215605747	4544	A	380.1	0.6269550891751405	False	Otitis externa	380-380.99	Both	7	sense organs
0.9993936694173168	0.0465248212991144	-0.0130363633534168	0.9895988659738096	17585245.215605747	4544	B	380.1	0.9999997115666884	False	Otitis externa	380-380.99	Both	7	sense organs
1.127061664671808	0.0730740598796276	1.6368865987048022	0.1016645126957135	17585245.215605747	4544	AB	380.1	0.5671081660577216	False	Otitis externa	380-380.99	Both	7	sense organs
0.9335516366149416	0.0304261033155941	-2.2598688287517605	0.0238362582620589	17585245.215605747	4544	0	380.1	0.2933291933389988	False	Otitis externa	380-380.99	Both	7	sense organs
0.8767147087253101	0.0336990223866954	-3.9043756712818793	9.46680990994302e-05	17555683.86310746	4534	A	531.3	0.006677663764432925	True	Duodenal ulcer	531-531.99	Both	10	digestive
1.0556091605282487	0.0512454633720359	1.0560545281107143	0.2909515898647879	17555683.86310746	4534	B	531.3	0.8029627385414424	False	Duodenal ulcer	531-531.99	Both	10	digestive
0.9677660574147467	0.0800511554851168	-0.4092994903051909	0.6823227743538579	17555683.86310746	4534	AB	531.3	0.9701106719861314	False	Duodenal ulcer	531-531.99	Both	10	digestive
1.1216855265517636	0.0335336255004266	3.4243982490891614	0.0006169553315249432	17555683.86310746	4534	0	531.3	0.027720732704134436	True	Duodenal ulcer	531-531.99	Both	10	digestive
1.0136646501682456	0.1243715273717807	0.1091257058651366	0.9131278926323974	482914.0	4515	A	637.0	0.9999997115666884	False	Short gestation; low birth weight; and fetal growth retardation	634-639.99	Both	12	pregnancy complications
1.0319806548432986	0.237398337278645	0.1326037997471096	0.8945376024502423	482914.0	4515	B	637.0	0.9999997115666884	False	Short gestation; low birth weight; and fetal growth retardation	634-639.99	Both	12	pregnancy complications
0.9719906298989212	0.2311736352314291	-0.1228908069962597	0.90222254722714	482914.0	4515	AB	637.0	0.9999997115666884	False	Short gestation; low birth weight; and fetal growth retardation	634-639.99	Both	12	pregnancy complications
0.9767377804146768	0.1247694527081497	-0.1886443762291183	0.8504153432919259	482914.0	4515	0	637.0	0.9997190100415374	False	Short gestation; low birth weight; and fetal growth retardation	634-639.99	Both	12	pregnancy complications
0.9702902547840696	0.0314911692059053	-0.957729460987602	0.3382066314966575	17581848.07118412	4506	A	596.0	0.8371354598705968	False	Other disorders of bladder	595-597.99	NA	11	genitourinary
0.9072908125376732	0.0523901333091286	-1.8570719879798416	0.0633104481741665	17581848.071184114	4506	B	596.0	0.4703471574434114	False	Other disorders of bladder	595-597.99	NA	11	genitourinary
0.9883840094155704	0.069244070519463	-0.1687362277095167	0.8660052438969744	17581848.071184114	4506	AB	596.0	0.9999997115666884	False	Other disorders of bladder	595-597.99	NA	11	genitourinary
1.0732919200835362	0.0317168922412003	2.2300572777698604	0.0257507262679185	17581848.071184114	4506	0	596.0	0.30436894471629794	False	Other disorders of bladder	595-597.99	NA	11	genitourinary
1.0318620023138236	0.0283954451770147	1.1045764288796496	0.2693517023118448	17588976.6954141	4504	A	371.3	0.7807076709911801	False	Inflammation of eyelids	369-374.99	Both	7	sense organs
0.907293073689727	0.0459621056478171	-2.116738461928029	0.0342900427831255	17588976.695414096	4504	B	371.3	0.3487483421043462	False	Inflammation of eyelids	369-374.99	Both	7	sense organs
1.0766602408421038	0.0668531098258791	1.1048682773758471	0.2692254100019896	17588976.6954141	4504	AB	371.3	0.7807076709911801	False	Inflammation of eyelids	369-374.99	Both	7	sense organs
0.9949981581941324	0.0287418937287484	-0.17446285668419498	0.8615028510518064	17588976.695414096	4504	0	371.3	0.9999997115666884	False	Inflammation of eyelids	369-374.99	Both	7	sense organs
0.9265849725253268	0.0340751819295231	-2.2376850152948773	0.0252486445493515	17606997.097878166	4449	A	331.0	0.301606050043489	False	Other cerebral degenerations	330-337.99, 341-349.99	NA	6	neurological
1.0346465661907849	0.0583135723515264	0.5840816311596618	0.5591696679328426	17606997.097878166	4449	B	331.0	0.9331348312489056	False	Other cerebral degenerations	330-337.99, 341-349.99	NA	6	neurological
0.9328191230224822	0.0760004955312454	-0.9150461775624532	0.3601746428421475	17606997.097878166	4449	AB	331.0	0.8462124355970095	False	Other cerebral degenerations	330-337.99, 341-349.99	NA	6	neurological
1.0769808638881622	0.0339614309703721	2.183701567331842	0.0289916060728237	17606997.097878166	4449	0	331.0	0.3199191224968243	False	Other cerebral degenerations	330-337.99, 341-349.99	NA	6	neurological
1.018078559368413	0.0319283359600308	0.5611656516094472	0.5746886533787458	17617336.13689254	4458	A	159.0	0.9371010604435924	False	Malignant neoplasm of other and ill-defined sites within the digestive organs and peritoneum	140-159.99, 210-211.99	NA	2	neoplasms
0.8976915554060606	0.0465204212396771	-2.32002949048437	0.0203457807217657	17617336.13689254	4458	B	159.0	0.26692538845709396	False	Malignant neoplasm of other and ill-defined sites within the digestive organs and peritoneum	140-159.99, 210-211.99	NA	2	neoplasms
0.9762704447645384	0.0998350001629328	-0.24055327157769002	0.8099029919023286	17617336.13689254	4458	AB	159.0	0.994102964640906	False	Malignant neoplasm of other and ill-defined sites within the digestive organs and peritoneum	140-159.99, 210-211.99	NA	2	neoplasms
1.0276228282723034	0.0315498744787258	0.8636548192862453	0.3877841788059735	17617336.13689254	4458	0	159.0	0.8643779180996215	False	Malignant neoplasm of other and ill-defined sites within the digestive organs and peritoneum	140-159.99, 210-211.99	NA	2	neoplasms
0.9834408887093459	0.0300104959519792	-0.5563968678154381	0.5779435774587347	17603444.427104726	4445	A	401.3	0.9386753820572664	False	Other hypertensive complications	401-405.99	Both	8	circulatory system
0.9784205566441618	0.0490933266519069	-0.4443716864871103	0.6567770012954415	17603444.427104726	4445	B	401.3	0.9605316697581012	False	Other hypertensive complications	401-405.99	Both	8	circulatory system
1.0411860557051429	0.0748526170536879	0.5391996046942655	0.5897530804089497	17603444.427104726	4445	AB	401.3	0.9403165149386806	False	Other hypertensive complications	401-405.99	Both	8	circulatory system
1.0186591570354016	0.0304222498583247	0.6076871590649661	0.5433994042596084	17603444.427104726	4445	0	401.3	0.9279939090279072	False	Other hypertensive complications	401-405.99	Both	8	circulatory system
1.0430145743929329	0.0325701373037201	1.2930602367246484	0.1959998172152734	17610288.73100616	4423	A	204.0	0.7127266080555396	False	Leukemia	200-204.99	NA	2	neoplasms
1.0148821742230156	0.0480636068480337	0.307353571961125	0.758576340083539	17610288.73100616	4423	B	204.0	0.98438389584782	False	Leukemia	200-204.99	NA	2	neoplasms
1.0536385119488274	0.0879400139235807	0.594148456096278	0.5524172430876609	17610288.73100616	4423	AB	204.0	0.929864043810906	False	Leukemia	200-204.99	NA	2	neoplasms
0.9431138760237916	0.0326998063448288	-1.7910884155628226	0.0732887969449272	17610288.73100616	4423	0	204.0	0.5022040822965527	False	Leukemia	200-204.99	NA	2	neoplasms
0.9412842589567364	0.0280594247311313	-2.1564983534844524	0.0310524015157772	17577734.499657765	4419	A	242.1	0.33015195128605895	False	Graves' disease	240-246.99	NA	3	endocrine/metabolic
1.0325959085635104	0.0430763600346418	0.7446295639456981	0.4565013688699705	17577734.499657765	4419	B	242.1	0.8968769372778012	False	Graves' disease	240-246.99	NA	3	endocrine/metabolic
0.9215735339758264	0.0739901052832386	-1.1038328248670992	0.2696743969954023	17577734.499657765	4419	AB	242.1	0.7810437281632844	False	Graves' disease	240-246.99	NA	3	endocrine/metabolic
1.062856117406268	0.0277786268937927	2.1944833780431683	0.0282080214474641	17577734.499657765	4419	0	242.1	0.3199191224968243	False	Graves' disease	240-246.99	NA	3	endocrine/metabolic
1.091432051587574	0.0297658031618025	2.9393005883229213	0.003291953881335	17579904.03559206	4398	A	8.6	0.093266913254464	False	Viral Enteritis	001-009.99	Both	1	infectious diseases
1.0057424649868507	0.0455294879773274	0.1257655233905021	0.8999183540000132	17579904.03559206	4398	B	8.6	0.9999997115666884	False	Viral Enteritis	001-009.99	Both	1	infectious diseases
0.9338352136705595	0.0727917718932631	-0.9404261676578246	0.3470064740545092	17579904.03559206	4398	AB	8.6	0.8407201767269474	False	Viral Enteritis	001-009.99	Both	1	infectious diseases
0.9231175608380296	0.0301981418991749	-2.6491260511482584	0.0080740877699757	17579904.03559206	4398	0	8.6	0.15763695169952555	False	Viral Enteritis	001-009.99	Both	1	infectious diseases
1.0413939953404272	0.0296775655943507	1.366695514556845	0.1717306295337371	17592978.332648873	4380	A	696.41	0.6881654361444035	False	Psoriasis vulgaris	690-697.99, 714-714.99	Both	13	dermatologic
1.0007546490638102	0.0446105736790349	0.0169099923441527	0.9865085306570164	17592978.33264887	4380	B	696.41	0.9999997115666884	False	Psoriasis vulgaris	690-697.99, 714-714.99	Both	13	dermatologic
1.083333977746774	0.0641424184360835	1.2478996655902037	0.2120774101594628	17592978.33264887	4380	AB	696.41	0.7314552106446246	False	Psoriasis vulgaris	690-697.99, 714-714.99	Both	13	dermatologic
0.9449892184226129	0.0295409510292062	-1.9153669282392995	0.0554548565279171	17592978.33264887	4380	0	696.41	0.4393524865013722	False	Psoriasis vulgaris	690-697.99, 714-714.99	Both	13	dermatologic
1.0010050838952125	0.0269116160920767	0.0373288297939924	0.9702230578891132	17622525.80424367	4359	A	260.6	0.9999997115666884	False	Anorexia	260-264.99	Both	3	endocrine/metabolic
0.995409613476286	0.0405555025286808	-0.1134483464587496	0.909675851182036	17622525.80424367	4359	B	260.6	0.9999997115666884	False	Anorexia	260-264.99	Both	3	endocrine/metabolic
1.015256376299744	0.057605076025152996	0.2628443382267759	0.7926723400528738	17622525.80424367	4359	AB	260.6	0.9917343720126311	False	Anorexia	260-264.99	Both	3	endocrine/metabolic
0.9981600030665212	0.0272972731868663	-0.0674679772807161	0.9462095866394372	17622525.80424367	4359	0	260.6	0.9999997115666884	False	Anorexia	260-264.99	Both	3	endocrine/metabolic
0.934382872924252	0.0323918235144313	-2.095250875154868	0.0361567511580288	17575435.189596165	3669	A	251.0	0.3574845747550977	False	Other disorders of pancreatic internal secretion	251-259.99	Both	3	endocrine/metabolic
1.0372240546283211	0.0512913191857372	0.7125565667576038	0.4761255912721264	17575435.189596165	3669	B	251.0	0.906074541207342	False	Other disorders of pancreatic internal secretion	251-259.99	Both	3	endocrine/metabolic
1.0457442862657322	0.0774747597016086	0.5773347052715674	0.5637176468696261	17575435.189596165	3669	AB	251.0	0.9344604522066186	False	Other disorders of pancreatic internal secretion	251-259.99	Both	3	endocrine/metabolic
1.0458347828361756	0.0321922190215259	1.3921190626119544	0.16389626846313401	17575435.189596165	3669	0	251.0	0.6791524441879946	False	Other disorders of pancreatic internal secretion	251-259.99	Both	3	endocrine/metabolic
1.02979298566997	0.0284743267341544	1.0310269151946152	0.3025438601520408	10454892.443531828	4332	A	625.0	0.809202628167806	False	Pain and other symptoms associated with female genital organs	624-625.99	Female	11	genitourinary
0.9316418511393302	0.0447485372070238	-1.5823269868426828	0.1135951026889179	10454892.443531828	4332	B	625.0	0.5832502419448051	False	Pain and other symptoms associated with female genital organs	624-625.99	Female	11	genitourinary
1.1075934762667627	0.0681844009131897	1.4987243556660794	0.1339654108591607	10454892.443531828	4332	AB	625.0	0.6259352530171611	False	Pain and other symptoms associated with female genital organs	624-625.99	Female	11	genitourinary
0.9814589866012996	0.0285082430286501	-0.6564786391037583	0.5115256754537572	10454892.443531828	4332	0	625.0	0.9201010230262262	False	Pain and other symptoms associated with female genital organs	624-625.99	Female	11	genitourinary
1.0911442798560322	0.041954397556732	2.0790894090077776	0.03761729622125	17574397.973990418	4305	A	520.0	0.36450437697400295	False	Disorders of tooth development	520-526.99	NA	10	digestive
0.8738249583267149	0.0589507731071962	-2.287929280476435	0.0221483803357747	17574397.973990418	4305	B	520.0	0.27941033654361924	False	Disorders of tooth development	520-526.99	NA	10	digestive
0.887691162497986	0.0883564110140322	-1.3483049514511642	0.1775703605836221	17574397.973990418	4305	AB	520.0	0.6881654361444035	False	Disorders of tooth development	520-526.99	NA	10	digestive
0.9903674401109864	0.0396435123732841	-0.2441573035918157	0.8071105986161566	17574397.973990418	4305	0	520.0	0.994102964640906	False	Disorders of tooth development	520-526.99	NA	10	digestive
0.9080406029604812	0.0241863731452797	-3.9884518395686936	6.680317918486487e-05	10470323.26899384	4314	A	643.0	0.004979873357417199	True	Excessive vomiting in pregnancy	643-643.99	Female	12	pregnancy complications
1.171285841843906	0.0324701166808084	4.8691588335618325	1.1316584105785102e-06	10470323.26899384	4314	B	643.0	0.0001400694183659439	True	Excessive vomiting in pregnancy	643-643.99	Female	12	pregnancy complications
1.1162690066038123	0.0599785900103686	1.8338523836132388	0.0666949678234088	10470323.26899384	4314	AB	643.0	0.4801516495808229	False	Excessive vomiting in pregnancy	643-643.99	Female	12	pregnancy complications
0.9971624373654706	0.0242421201639299	-0.1172173113656606	0.9066893245090228	10470323.26899384	4314	0	643.0	0.9999997115666884	False	Excessive vomiting in pregnancy	643-643.99	Female	12	pregnancy complications
0.9211615634113558	0.044273219087369	-1.8548422291478308	0.0636372338931045	10473463.017111568	4303	A	674.0	0.4714465820441958	False	Other complications of the puerperium NEC	670-677.99	Female	12	pregnancy complications
0.9521078156111916	0.0523016937129727	-0.9383443522912016	0.34808192047648995	10473463.017111568	4303	B	674.0	0.8407743540584075	False	Other complications of the puerperium NEC	670-677.99	Female	12	pregnancy complications
0.9510044856209272	0.0790964000788318	-0.6351300395031071	0.52535293158014	10473463.017111568	4303	AB	674.0	0.9239451021892006	False	Other complications of the puerperium NEC	670-677.99	Female	12	pregnancy complications
1.118758081555429	0.0405006465525128	2.770800564184343	0.0055983380463583	10473463.017111568	4303	0	674.0	0.12810158195355886	False	Other complications of the puerperium NEC	670-677.99	Female	12	pregnancy complications
1.0288554280784403	0.031165006638935004	0.9127849647703579	0.3613701063919381	7065802.99247091	4261	A	608.0	0.8462124355970095	False	Other disorders of male genital organs	600-609.99	Male	11	genitourinary
0.993131096403068	0.0484392865875909	-0.1422936543780407	0.8868499541385161	7065802.99247091	4261	B	608.0	0.9999997115666884	False	Other disorders of male genital organs	600-609.99	Male	11	genitourinary
0.9732157128495496	0.0727945609987555	-0.3729608679592703	0.709182900982496	7065802.99247091	4261	AB	608.0	0.9745928281253574	False	Other disorders of male genital organs	600-609.99	Male	11	genitourinary
0.9788762335503352	0.0317984634681381	-0.6714181570994683	0.5019643563968299	7065802.99247091	4261	0	608.0	0.9186578695607072	False	Other disorders of male genital organs	600-609.99	Male	11	genitourinary
1.2373633960634476	0.0307926173380522	6.916684606897037	4.7125725381143034e-12	17607194.36276523	4275	A	452.0	2.076325696439113e-09	True	Other venous embolism and thrombosis	450-457.99	NA	8	circulatory system
1.2072294102446366	0.0447435042759986	4.209057685246761	2.5716397248851604e-05	17607194.36276523	4275	B	452.0	0.002249327546032887	True	Other venous embolism and thrombosis	450-457.99	NA	8	circulatory system
1.3118067913331328	0.0650071547622682	4.175008396642003	2.9880380535033208e-05	17607194.36276523	4275	AB	452.0	0.0025791486356554986	True	Other venous embolism and thrombosis	450-457.99	NA	8	circulatory system
0.6899962740487151	0.034420555859941	-10.780449997516275	4.7521482189035904e-27	17607194.36276523	4275	0	452.0	4.453441759429651e-24	True	Other venous embolism and thrombosis	450-457.99	NA	8	circulatory system
0.9345936278906928	0.0324927125953432	-2.081804236797117	0.0373684993387414	17576118.754277892	3589	A	251.1	0.36262922435228345	False	Hypoglycemia	249-259.99	Both	3	endocrine/metabolic
1.0493503499264718	0.0513299515683726	0.9384629608857601	0.3480138982398714	17576118.75427789	3589	B	251.1	0.8407743540584075	False	Hypoglycemia	249-259.99	Both	3	endocrine/metabolic
1.0440552120785418	0.0783008764068672	0.5505988588270683	0.5819127351556503	17576118.75427789	3589	AB	251.1	0.9396470841428464	False	Hypoglycemia	249-259.99	Both	3	endocrine/metabolic
1.0407388206654262	0.0324005581480478	1.2324128874258653	0.2178041754532487	17576118.75427789	3589	0	251.1	0.7353022639091639	False	Hypoglycemia	249-259.99	Both	3	endocrine/metabolic
1.0400092711447286	0.0304498053648651	1.2883375511178656	0.19763805734969797	17593407.03080082	4232	A	241.1	0.714109192245457	False	Nontoxic uninodular goiter	240-246.99	Both	3	endocrine/metabolic
0.9865831529913986	0.0477912511688417	-0.2826388893905115	0.7774555641755558	17593407.03080082	4232	B	241.1	0.988116676938522	False	Nontoxic uninodular goiter	240-246.99	Both	3	endocrine/metabolic
0.8612473116020128	0.0704124620192496	-2.1214082547688964	0.0338955256799173	17593407.03080082	4232	AB	241.1	0.34812936341914136	False	Nontoxic uninodular goiter	240-246.99	Both	3	endocrine/metabolic
0.9908251180619116	0.0307127759590585	-0.3001106251920512	0.7640947740963007	17593407.03080082	4232	0	241.1	0.985507640645236	False	Nontoxic uninodular goiter	240-246.99	Both	3	endocrine/metabolic
1.091125516548222	0.0315946047377191	2.76027341396016	0.0057786771152554	17609145.158110887	4228	A	575.0	0.13005402763656912	False	Other biliary tract disease	574-576.99	NA	10	digestive
0.9638443262142176	0.0540090185366926	-0.6818395471620254	0.4953455391247255	17609145.158110887	4228	B	575.0	0.916892420050282	False	Other biliary tract disease	574-576.99	NA	10	digestive
0.8847598877582947	0.0741259281015131	-1.6517699972147106	0.0985917700713956	17609145.158110887	4228	AB	575.0	0.5624479349050829	False	Other biliary tract disease	574-576.99	NA	10	digestive
0.9476250534702181	0.0320334834961884	-1.6793792715852465	0.0930881624587148	17609145.158110887	4228	0	575.0	0.554230869467538	False	Other biliary tract disease	574-576.99	NA	10	digestive
0.9912059293601284	0.0318956185145535	-0.276933544314945	0.7818329726323854	17583165.133470226	4219	A	304.0	0.9905029548992754	False	Adjustment reaction	295-306.99	Both	5	mental disorders
0.9249547297739992	0.0538784440486419	-1.4478978528368085	0.1476557936804189	17583165.133470226	4219	B	304.0	0.6509556495588361	False	Adjustment reaction	295-306.99	Both	5	mental disorders
1.09277732969191	0.0733659125486799	1.2093145355870745	0.2265514286059642	17583165.133470226	4219	AB	304.0	0.7471982763474736	False	Adjustment reaction	295-306.99	Both	5	mental disorders
1.0252945158036595	0.0317726398271133	0.7862080061838398	0.4317516070444808	17583165.133470226	4219	0	304.0	0.8836397064085758	False	Adjustment reaction	295-306.99	Both	5	mental disorders
0.9845970208617284	0.033815030376945	-0.4590514106940469	0.6462035148818582	10460677.744010953	4217	A	639.0	0.9568829609542124	False	Complications following abortion or ectopic and molar pregnancies	634-639.99	Female	12	pregnancy complications
0.9143586391470044	0.0411427705829269	-2.1761393079490143	0.0295597155307089	10460677.744010953	4217	B	639.0	0.323725766079216	False	Complications following abortion or ectopic and molar pregnancies	634-639.99	Female	12	pregnancy complications
0.9442125441759096	0.0636682708245191	-0.9016105621779094	0.3672777120331209	10460677.744010953	4217	AB	639.0	0.8514350128892108	False	Complications following abortion or ectopic and molar pregnancies	634-639.99	Female	12	pregnancy complications
1.0674373752651245	0.0310601580990943	2.1011097024863212	0.0356469839575375	10460677.744010953	4217	0	639.0	0.35471746322056696	False	Complications following abortion or ectopic and molar pregnancies	634-639.99	Female	12	pregnancy complications
0.9653474292265476	0.0343481295224864	-1.0267578654854284	0.304542467971458	17608664.008213554	4208	A	189.0	0.8104225603311553	False	Cancer of urinary organs (incl. kidney and bladder)	188-189.99	NA	2	neoplasms
1.0149100169044862	0.0556917638528012	0.2657476481955189	0.7904353421632593	17608664.008213554	4208	B	189.0	0.9917343720126311	False	Cancer of urinary organs (incl. kidney and bladder)	188-189.99	NA	2	neoplasms
0.9892351690705368	0.0817344631605443	-0.1324189393916463	0.8946538115643592	17608664.008213554	4208	AB	189.0	0.9999997115666884	False	Cancer of urinary organs (incl. kidney and bladder)	188-189.99	NA	2	neoplasms
1.0321925149677524	0.0351395801590205	0.901695325610625	0.3672256968377521	17608664.008213554	4208	0	189.0	0.8514350128892108	False	Cancer of urinary organs (incl. kidney and bladder)	188-189.99	NA	2	neoplasms
0.9337403265329448	0.0334460053770208	-2.049778489838744	0.040394406937875	17622232.59685147	4174	A	427.42	0.3780132803316121	False	Cardiac arrest	426-427.99	Both	8	circulatory system
1.027010508366379	0.0495166426928896	0.5382465681096781	0.5904107216861089	17622232.59685147	4174	B	427.42	0.9403165149386806	False	Cardiac arrest	426-427.99	Both	8	circulatory system
1.1571892701532824	0.204786203113007	0.7129094617137883	0.475907253181128	17622232.59685147	4174	AB	427.42	0.906074541207342	False	Cardiac arrest	426-427.99	Both	8	circulatory system
1.0315683289115944	0.0338019507769079	0.9194822458667256	0.3578504958795158	17622232.59685147	4174	0	427.42	0.8462124355970095	False	Cardiac arrest	426-427.99	Both	8	circulatory system
1.0063126368413342	0.0301222313217335	0.2089086807262029	0.8345208936184375	17590239.531827517	4146	A	521.0	0.9956243819492646	False	Diseases of hard tissues of teeth	520-526.99	NA	10	digestive
1.0334294963438937	0.0466644904274437	0.704665992703295	0.4810234448216153	17590239.531827517	4146	B	521.0	0.9088358792462586	False	Diseases of hard tissues of teeth	520-526.99	NA	10	digestive
0.8277948502323059	0.0771073014075807	-2.450999026885148	0.0142516215493474	17590239.531827517	4146	AB	521.0	0.2159137121563948	False	Diseases of hard tissues of teeth	520-526.99	NA	10	digestive
1.0106607914524268	0.0307053038090435	0.345359419153308	0.7298265093870682	17590239.531827517	4146	0	521.0	0.9793198594766116	False	Diseases of hard tissues of teeth	520-526.99	NA	10	digestive
1.0228408426111777	0.028928310373858995	0.7806849243435483	0.4349937629037187	17600557.889117043	4143	A	374.3	0.8836397064085758	False	Ptosis of eyelid	369-374.99	Both	7	sense organs
0.9936609051381516	0.0465155436662039	-0.1367128434613028	0.8912586706231849	17600557.889117043	4143	B	374.3	0.9999997115666884	False	Ptosis of eyelid	369-374.99	Both	7	sense organs
1.1011226573851418	0.0679867258701661	1.4168980155843314	0.1565229892146453	17600557.889117043	4143	AB	374.3	0.6696944859764635	False	Ptosis of eyelid	369-374.99	Both	7	sense organs
0.9625211163279552	0.0289828122860173	-1.317997495959097	0.1875141620647895	17600557.889117043	4143	0	374.3	0.7029102303685822	False	Ptosis of eyelid	369-374.99	Both	7	sense organs
1.102512212153314	0.0331911619513775	2.940282874204045	0.0032815370457539	17557182.844626967	4133	A	732.0	0.093266913254464	False	Osteochondropathies	730-739.99	NA	14	musculoskeletal
0.9045874753770368	0.0559473072961174	-1.7923341151244818	0.0730892674563182	17557182.844626967	4133	B	732.0	0.5022040822965527	False	Osteochondropathies	730-739.99	NA	14	musculoskeletal
1.0206396405414753	0.0787053775009105	0.2595696758061165	0.7951974867625438	17557182.844626967	4133	AB	732.0	0.9917343720126311	False	Osteochondropathies	730-739.99	NA	14	musculoskeletal
0.9400939512675855	0.0345720758232697	-1.786860033263782	0.0739698181402098	17557182.844626967	4133	0	732.0	0.5038857808928102	False	Osteochondropathies	730-739.99	NA	14	musculoskeletal
1.1435465952374766	0.0402660799803894	3.3312028791465043	0.0008657207683630736	17606795.92334018	4124	A	286.0	0.03484127754884517	True	Coagulation defects	286-287.99	Both	4	hematopoietic
0.9484478341439574	0.0592123070670109	-0.8938764930474793	0.3713949577977702	17606795.92334018	4124	B	286.0	0.8540635493314456	False	Coagulation defects	286-287.99	Both	4	hematopoietic
1.1447836345296585	0.0912018880696755	1.482597088016382	0.138191852092898	17606795.92334018	4124	AB	286.0	0.6326158755962392	False	Coagulation defects	286-287.99	Both	4	hematopoietic
0.8677506979440517	0.0417490780541115	-3.397699459184312	0.0006803988655588128	17606795.92334018	4124	0	286.0	0.02936458261885402	True	Coagulation defects	286-287.99	Both	4	hematopoietic
1.003857217285694	0.0292672933239383	0.131539232367907	0.8953496028551938	17597055.96167009	4123	A	738.4	0.9999997115666884	False	Acquired spondylolisthesis	735-739.99	Both	14	musculoskeletal
1.0339320954227251	0.0450996587611265	0.7398969994056792	0.4593681317902273	17597055.96167009	4123	B	738.4	0.8974398530124413	False	Acquired spondylolisthesis	735-739.99	Both	14	musculoskeletal
1.1558982330245051	0.0622531916339067	2.327233814952803	0.0199593531956669	17597055.96167009	4123	AB	738.4	0.26344739831705205	False	Acquired spondylolisthesis	735-739.99	Both	14	musculoskeletal
0.95583251501406	0.0293290567590426	-1.5401986893055926	0.1235220699967367	17597055.96167009	4123	0	738.4	0.6073048583774692	False	Acquired spondylolisthesis	735-739.99	Both	14	musculoskeletal
0.9397254404851404	0.031193143569872003	-1.9929870432622927	0.046271575747002996	17595280.56125941	4110	A	516.0	0.4063474389562781	False	Abnormal sputum	516-516.99	NA	9	respiratory
1.1319943019753012	0.0473969536335081	2.6157998916189524	0.0089062101097038	17595280.561259408	4110	B	516.0	0.16677232821199967	False	Abnormal sputum	516-516.99	NA	9	respiratory
1.0516565986154465	0.073523543634775	0.6850408911890468	0.4933233382672758	17595280.561259408	4110	AB	516.0	0.9157333276961976	False	Abnormal sputum	516-516.99	NA	9	respiratory
1.0000287562678079	0.0315671479058995	0.0009109424278758297	0.9992731790250792	17595280.561259408	4110	0	516.0	0.9999997115666884	False	Abnormal sputum	516-516.99	NA	9	respiratory
0.909172485741377	0.0244824914459341	-3.8893284094461067	0.00010073078216526072	17613012.87611225	4105	A	261.4	0.006812308567052685	True	Vitamin D deficiency	260-264.99	Both	3	endocrine/metabolic
1.2348480282646488	0.0343944396246509	6.1331980044896675	8.717630565824848e-10	17613012.87611225	4105	B	261.4	2.199525250454269e-07	True	Vitamin D deficiency	260-264.99	Both	3	endocrine/metabolic
0.9500211481432732	0.0583201164479103	-0.8791311909960849	0.37933709519319897	17613012.87611225	4105	AB	261.4	0.8599081374410654	False	Vitamin D deficiency	260-264.99	Both	3	endocrine/metabolic
1.010189643153348	0.024332378351785	0.4166497240518985	0.6769375008127927	17613012.87611225	4105	0	261.4	0.9701106719861314	False	Vitamin D deficiency	260-264.99	Both	3	endocrine/metabolic
1.012391570688326	0.0266929751392088	0.4613732085508367	0.6445340915620723	17611430.143737163	4104	A	442.11	0.9568829609542124	False	Abdominal aortic aneurysm	440-449.99	Both	8	circulatory system
1.0285423630802268	0.039500692560962	0.7124588615136096	0.4761860716447725	17611430.143737163	4104	B	442.11	0.906074541207342	False	Abdominal aortic aneurysm	440-449.99	Both	8	circulatory system
0.9898332107843304	0.0617776057006503	-0.1654130794833728	0.8686199589467443	17611430.143737163	4104	AB	442.11	0.9999997115666884	False	Abdominal aortic aneurysm	440-449.99	Both	8	circulatory system
0.9782147473579528	0.0268180148343593	-0.8213156384424349	0.4114727774106234	17611430.143737163	4104	0	442.11	0.8798269922657397	False	Abdominal aortic aneurysm	440-449.99	Both	8	circulatory system
0.9900631876869996	0.031643282032843	-0.3155965911962323	0.7523108399177751	17578352.689938396	4102	A	704.0	0.9842203453309162	False	Diseases of hair and hair follicles	703-704.99	Both	13	dermatologic
1.181161204648737	0.0441782263450945	3.768780236491109	0.00016435289528055113	17578352.689938396	4102	B	704.0	0.01007621488822818	True	Diseases of hair and hair follicles	703-704.99	Both	13	dermatologic
1.030680180146846	0.0738594508988681	0.4091413218034533	0.6824388343093744	17578352.689938396	4102	AB	704.0	0.9701106719861314	False	Diseases of hair and hair follicles	703-704.99	Both	13	dermatologic
0.928968666528582	0.0319723835232102	-2.304497218833245	0.0212012821053526	17578352.689938396	4102	0	704.0	0.2727066874727707	False	Diseases of hair and hair follicles	703-704.99	Both	13	dermatologic
0.9729337333686606	0.0319821221860302	-0.8579575937797183	0.3909224820750563	17587885.615331966	4078	A	240.0	0.8673086084733118	False	Simple and unspecified goiter	240-246.99	NA	3	endocrine/metabolic
0.9771705764265544	0.0485313727295437	-0.4758581683628458	0.6341787991462515	17587885.615331966	4078	B	240.0	0.9543961739847237	False	Simple and unspecified goiter	240-246.99	NA	3	endocrine/metabolic
0.9510708738171496	0.0728625692657202	-0.6885111813804421	0.4911361828690928	17587885.615331966	4078	AB	240.0	0.9157333276961976	False	Simple and unspecified goiter	240-246.99	NA	3	endocrine/metabolic
1.0469345059682955	0.0318610736136892	1.4395740863585849	0.1499979675932718	17587885.615331966	4078	0	240.0	0.6562656731143187	False	Simple and unspecified goiter	240-246.99	NA	3	endocrine/metabolic
0.9972816475305248	0.0296798197684436	-0.0917139632305042	0.9269258929221846	17625011.822039694	4039	A	198.4	0.9999997115666884	False	Secondary malignant neoplasm of liver	195-199.99	Both	2	neoplasms
1.0098031735044681	0.049496904603787	0.1970918024425936	0.8437569981441703	17625011.822039694	4039	B	198.4	0.9980345877344275	False	Secondary malignant neoplasm of liver	195-199.99	Both	2	neoplasms
0.9360981412137692	0.1503663342202726	-0.4391605116891085	0.6605483553395162	17625011.822039694	4039	AB	198.4	0.961524193901553	False	Secondary malignant neoplasm of liver	195-199.99	Both	2	neoplasms
1.0100335656021306	0.0300398775786934	0.3323436836331404	0.7396319903922908	17625011.822039694	4039	0	198.4	0.9808179935505528	False	Secondary malignant neoplasm of liver	195-199.99	Both	2	neoplasms
0.9476385937087556	0.0315072660956518	-1.7069738616989911	0.0878368782281174	17595656.052019164	4033	A	516.1	0.5384808416411466	False	Hemoptysis	516-516.99	Both	9	respiratory
1.1257342192409892	0.0480030267635952	2.46724988173242	0.0136209254430203	17595656.052019164	4033	B	516.1	0.21173760878249565	False	Hemoptysis	516-516.99	Both	9	respiratory
1.0434910648906022	0.0745804356961375	0.5708183985023132	0.5681269671311389	17595656.052019164	4033	AB	516.1	0.9344604522066186	False	Hemoptysis	516-516.99	Both	9	respiratory
0.9955351470305354	0.0319289060091582	-0.1401504390010727	0.8885420338957463	17595656.052019164	4033	0	516.1	0.9999997115666884	False	Hemoptysis	516-516.99	Both	9	respiratory
0.9623876146446352	0.0318885020354144	-1.2022510057274431	0.22927543317699897	17602611.54277892	4033	A	296.0	0.7509146071505151	False	Mood disorders	295-306.99	NA	5	mental disorders
1.0402194505425526	0.052290323299772005	0.7540917428409794	0.4507998971644471	17602611.54277892	4033	B	296.0	0.8927564428104448	False	Mood disorders	295-306.99	NA	5	mental disorders
0.9370624224683292	0.0769956004792329	-0.8442739463225832	0.3985229820922304	17602611.54277892	4033	AB	296.0	0.8721187997423223	False	Mood disorders	295-306.99	NA	5	mental disorders
1.0337740402818445	0.0323825724154181	1.0257437880767506	0.3050203203441498	17602611.54277892	4033	0	296.0	0.8104225603311553	False	Mood disorders	295-306.99	NA	5	mental disorders
0.9821311847642059	0.0302881237049713	-0.5952957123606435	0.5516501465556374	17593460.123203285	4018	A	250.24	0.929864043810906	False	Type 2 diabetes with neurological manifestations	249-250.99	Both	3	endocrine/metabolic
1.0240007451120268	0.0464298395537457	0.5108192165527636	0.6094813114834992	17593460.123203285	4018	B	250.24	0.9466389012828924	False	Type 2 diabetes with neurological manifestations	249-250.99	Both	3	endocrine/metabolic
0.9944520498378492	0.1001610202168036	-0.0555445340415048	0.9557050164923252	17593460.123203285	4018	AB	250.24	0.9999997115666884	False	Type 2 diabetes with neurological manifestations	249-250.99	Both	3	endocrine/metabolic
1.0097335092226851	0.031081663283282	0.3116449623363714	0.7553124420054041	17593460.123203285	4018	0	250.24	0.98438389584782	False	Type 2 diabetes with neurological manifestations	249-250.99	Both	3	endocrine/metabolic
0.9889562864321424	0.0515214963026878	-0.2155439748158	0.8293459917931132	10426768.90896646	4018	A	184.0	0.994102964640906	False	Cancer of other female genital organs	174-184.99, 220-221.99	Female	2	neoplasms
1.028804699748754	0.0873702510237949	0.3250264517160982	0.7451653867561381	10426768.90896646	4018	B	184.0	0.9816940402487464	False	Cancer of other female genital organs	174-184.99, 220-221.99	Female	2	neoplasms
0.9296343203859044	0.1114304238471824	-0.6547940098113779	0.5126100518559144	10426768.90896646	4018	AB	184.0	0.9212056841632316	False	Cancer of other female genital organs	174-184.99, 220-221.99	Female	2	neoplasms
1.0121309717695024	0.0554676839879299	0.2173875014969435	0.8279091506020938	10426768.90896646	4018	0	184.0	0.994102964640906	False	Cancer of other female genital organs	174-184.99, 220-221.99	Female	2	neoplasms
0.941663336725864	0.0366546919301466	-1.6398299134753858	0.1010506354665163	17601844.27652293	4013	A	253.0	0.5670120036679767	False	Disorders of the pituitary gland and its hypothalamic control	251-259.99	NA	3	endocrine/metabolic
1.0872552852421808	0.0549916120814637	1.5212580687791937	0.1282053489285123	17601844.27652293	4013	B	253.0	0.6158808146495363	False	Disorders of the pituitary gland and its hypothalamic control	251-259.99	NA	3	endocrine/metabolic
0.9959672680076996	0.078807878386914	-0.0512751449011134	0.9591066102587728	17601844.27652293	4013	AB	253.0	0.9999997115666884	False	Disorders of the pituitary gland and its hypothalamic control	251-259.99	NA	3	endocrine/metabolic
1.0235067274665106	0.035216204011773	0.6597729582332328	0.5094044089946387	17601844.27652293	4013	0	253.0	0.9201010230262262	False	Disorders of the pituitary gland and its hypothalamic control	251-259.99	NA	3	endocrine/metabolic
0.9938085862751818	0.0283869625843425	-0.2187856481856327	0.8268184608502736	17599861.21560575	4013	A	274.11	0.994102964640906	False	Gouty arthropathy	274-274.99	Both	3	endocrine/metabolic
1.0263087352118332	0.0438386335221605	0.5923682129181704	0.5536083946521589	17599861.21560575	4013	B	274.11	0.9300586562126908	False	Gouty arthropathy	274-274.99	Both	3	endocrine/metabolic
1.0683998558802132	0.0674899483561341	0.9803247590505424	0.3269336375576256	17599861.21560575	4013	AB	274.11	0.8287035016916631	False	Gouty arthropathy	274-274.99	Both	3	endocrine/metabolic
0.9840351149576846	0.0283391046137532	-0.5678971461291226	0.5701088963498766	17599861.21560575	4013	0	274.11	0.9344604522066186	False	Gouty arthropathy	274-274.99	Both	3	endocrine/metabolic
0.948847161886726	0.0297375106200704	-1.765700759755478	0.0774558613004306	17604934.36276523	4013	A	274.1	0.5137618302637257	False	Gout	274-274.99	Both	3	endocrine/metabolic
1.0520660452354225	0.0495438809924928	1.0244634043631655	0.3056244897201575	17604934.36276523	4013	B	274.1	0.8111585616904927	False	Gout	274-274.99	Both	3	endocrine/metabolic
0.9958761992620752	0.0793896752670193	-0.0520511897663189	0.9584882470692568	17604934.36276523	4013	AB	274.1	0.9999997115666884	False	Gout	274-274.99	Both	3	endocrine/metabolic
1.033669043373523	0.0303101969764619	1.0925250921483305	0.2746108028120025	17604934.36276523	4013	0	274.1	0.7869820419168971	False	Gout	274-274.99	Both	3	endocrine/metabolic
1.0113422413477138	0.0386656430755336	0.2916904908487728	0.7705252230230621	17608050.031485282	4011	A	202.0	0.98652453780732	False	Cancer of other lymphoid, histiocytic tissue	200-204.99	NA	2	neoplasms
1.0065346966424515	0.0544873361555112	0.1195404021164751	0.9048480124882216	17608050.031485282	4011	B	202.0	0.9999997115666884	False	Cancer of other lymphoid, histiocytic tissue	200-204.99	NA	2	neoplasms
0.9710712738946374	0.0818562311852223	-0.3586215782288047	0.7198806911835482	17608050.031485282	4011	AB	202.0	0.9773482331832226	False	Cancer of other lymphoid, histiocytic tissue	200-204.99	NA	2	neoplasms
0.9910185687493588	0.0369191331024877	-0.2443721367133725	0.806944226219885	17608050.031485282	4011	0	202.0	0.994102964640906	False	Cancer of other lymphoid, histiocytic tissue	200-204.99	NA	2	neoplasms
1.0822632239958394	0.0319451123925478	2.474695511420963	0.0133402648236384	17606577.71389459	3999	A	395.1	0.20935918000733947	False	Nonrheumatic mitral valve disorders	394-399.99	Both	8	circulatory system
0.8989240297252651	0.0622659492984034	-1.7113166119381111	0.0870327445303241	17606577.71389459	3999	B	395.1	0.5376033937089699	False	Nonrheumatic mitral valve disorders	394-399.99	Both	8	circulatory system
1.0257570234726383	0.0770230019679465	0.3301727902738962	0.7412716793086693	17606577.71389459	3999	AB	395.1	0.9812241115401666	False	Nonrheumatic mitral valve disorders	394-399.99	Both	8	circulatory system
0.9568155719230492	0.0323166445076095	-1.3660026152970401	0.1719479881058664	17606577.71389459	3999	0	395.1	0.6881654361444035	False	Nonrheumatic mitral valve disorders	394-399.99	Both	8	circulatory system
1.0574533432095945	0.0356459229505778	1.5671781355212384	0.1170832205398828	17598252.492813144	3991	A	223.0	0.5910298538054127	False	Benign neoplasm of kidney and other urinary organs	210-229.99	NA	2	neoplasms
0.9735616525958071	0.0517716286558363	-0.5175445703982442	0.6047797806096857	17598252.492813144	3991	B	223.0	0.9453822140375874	False	Benign neoplasm of kidney and other urinary organs	210-229.99	NA	2	neoplasms
1.1464345119059272	0.0740121946665006	1.8464079100466244	0.06484271540903899	17598252.492813144	3991	AB	223.0	0.4752717464617831	False	Benign neoplasm of kidney and other urinary organs	210-229.99	NA	2	neoplasms
0.9303559506447358	0.0374290641542988	-1.9286622592478582	0.0537818665271331	17598252.492813144	3991	0	223.0	0.4365170673701825	False	Benign neoplasm of kidney and other urinary organs	210-229.99	NA	2	neoplasms
1.036964676484707	0.0352647639002133	1.0292955765199379	0.3033487948105925	17588289.897330593	3969	A	555.1	0.809202628167806	False	Regional enteritis	555-564.99	Both	10	digestive
0.9737328545843168	0.0559615434108753	-0.4756532423052234	0.6343248095310874	17588289.897330593	3969	B	555.1	0.9543969611293424	False	Regional enteritis	555-564.99	Both	10	digestive
1.0062983564095307	0.0824947681768819	0.0761091253893738	0.9393327808080127	17588289.897330593	3969	AB	555.1	0.9999997115666884	False	Regional enteritis	555-564.99	Both	10	digestive
0.973902441646188	0.0355242211396193	-0.744397543107047	0.4566416113579049	17588289.897330593	3969	0	555.1	0.8968769372778012	False	Regional enteritis	555-564.99	Both	10	digestive
0.9926070834044576	0.0344619696756684	-0.2153208221023079	0.8295186065187352	17604394.631074607	3948	A	567.0	0.994102964640906	False	Peritonitis and retroperitoneal infections	565-569.99	NA	10	digestive
1.0518358962211534	0.0532157987742363	0.949663654897972	0.3422906304911988	17604394.631074607	3948	B	567.0	0.8383246079781587	False	Peritonitis and retroperitoneal infections	565-569.99	NA	10	digestive
0.8082247147850267	0.0993395260734937	-2.1433074545965582	0.032096326698652	17604394.631074607	3948	AB	567.0	0.33850788286681205	False	Peritonitis and retroperitoneal infections	565-569.99	NA	10	digestive
1.0206737091600218	0.0344553209678614	0.5938969037084155	0.5525853755605039	17604394.631074607	3948	0	567.0	0.929864043810906	False	Peritonitis and retroperitoneal infections	565-569.99	NA	10	digestive
0.9968013279885668	0.0360294360516268	-0.0889216998421165	0.9291447096275778	17579025.648186173	3932	A	479.0	0.9999997115666884	False	Other upper respiratory disease	470-479.99	Both	9	respiratory
1.046129644452545	0.0510807336047543	0.8828632216333842	0.3773170638565129	17579025.648186173	3932	B	479.0	0.8583056629137606	False	Other upper respiratory disease	470-479.99	Both	9	respiratory
1.081068388054322	0.1122197699137243	0.6946173603007887	0.4873004358122528	17579025.648186173	3932	AB	479.0	0.9130795601227496	False	Other upper respiratory disease	470-479.99	Both	9	respiratory
0.9698056312141776	0.0357782671608447	-0.8569338368802933	0.391488032815136	17579025.648186173	3932	0	479.0	0.8673086084733118	False	Other upper respiratory disease	470-479.99	Both	9	respiratory
0.9629491571773235	0.0274497548738187	-1.3754099093622207	0.1690142904335686	17619256.714579053	3918	A	571.8	0.6861855025907365	False	Liver abscess and sequelae of chronic liver disease	570-573.99	Both	10	digestive
1.1020943788762554	0.0419389251836274	2.3179504458280293	0.0204585285059266	17619256.714579053	3918	B	571.8	0.26692538845709396	False	Liver abscess and sequelae of chronic liver disease	570-573.99	Both	10	digestive
0.9633371598305992	0.0617546464436596	-0.6048421707546213	0.5452883827036366	17619256.714579053	3918	AB	571.8	0.929114750788534	False	Liver abscess and sequelae of chronic liver disease	570-573.99	Both	10	digestive
1.0033018307950872	0.0271913066471395	0.1212296181230736	0.9035099458880912	17619256.714579053	3918	0	571.8	0.9999997115666884	False	Liver abscess and sequelae of chronic liver disease	570-573.99	Both	10	digestive
0.9730652330954288	0.029244099623712005	-0.9336637520461576	0.35048460644639795	17604227.301848046	3911	A	425.0	0.8413805075495179	False	Cardiomyopathy	420-425.99	NA	8	circulatory system
1.0166438449288515	0.0464686311631742	0.3552257442301195	0.7224229109069301	17604227.301848046	3911	B	425.0	0.9775606494876508	False	Cardiomyopathy	420-425.99	NA	8	circulatory system
1.033837884898911	0.0663893841689618	0.5012545270660613	0.6161956314399204	17604227.301848046	3911	AB	425.0	0.9476768913087128	False	Cardiomyopathy	420-425.99	NA	8	circulatory system
1.015129349824634	0.0292316572303256	0.5136911159959665	0.6074716016863785	17604227.301848046	3911	0	425.0	0.9463342928194354	False	Cardiomyopathy	420-425.99	NA	8	circulatory system
1.05692352108747	0.0321759211898136	1.7206142832355236	0.0853307726961473	17594472.084873375	3909	A	370.0	0.5345766854689825	False	Keratitis	369-374.99	Both	7	sense organs
0.9416225940023808	0.052985694105634	-1.135225819150421	0.2562895449821903	17594472.084873375	3909	B	370.0	0.7700724942591587	False	Keratitis	369-374.99	Both	7	sense organs
0.976719998678491	0.0737782577823829	-0.3192710384138216	0.7495231850773774	17594472.084873375	3909	AB	370.0	0.9834568797681532	False	Keratitis	369-374.99	Both	7	sense organs
0.9733060933811308	0.0319739534093993	-0.8462093719024059	0.3974424446221523	17594472.084873375	3909	0	370.0	0.8721187997423223	False	Keratitis	369-374.99	Both	7	sense organs
1.007243967270287	0.0291408559895207	0.2476885293535562	0.8043770404770277	17612456.158795346	3905	A	401.21	0.994102964640906	False	Hypertensive heart disease	401-405.99	Both	8	circulatory system
0.973594160689126	0.0472405092364057	-0.5664785458109555	0.5710726387318912	17612456.158795346	3905	B	401.21	0.9346897480242532	False	Hypertensive heart disease	401-405.99	Both	8	circulatory system
1.0034129530441558	0.0650548390448896	0.0523733850971162	0.9582315246826048	17612456.158795346	3905	AB	401.21	0.9999997115666884	False	Hypertensive heart disease	401-405.99	Both	8	circulatory system
1.002590948220548	0.0288897697125765	0.0895679517835457	0.9286311277004788	17612456.158795346	3905	0	401.21	0.9999997115666884	False	Hypertensive heart disease	401-405.99	Both	8	circulatory system
1.0409533150646235	0.0388411905529211	1.033360250195415	0.3014433646856549	17581538.85557837	3889	A	737.3	0.8091114862266351	False	Kyphoscoliosis and scoliosis	735-739.99	Both	14	musculoskeletal
0.9582131883252671	0.0586685286473045	-0.7275619819747955	0.4668872878448854	17581538.85557837	3889	B	737.3	0.9012388300940588	False	Kyphoscoliosis and scoliosis	735-739.99	Both	14	musculoskeletal
0.9693898153234164	0.0994816785014841	-0.312504395377967	0.7546593656190534	17581538.85557837	3889	AB	737.3	0.98438389584782	False	Kyphoscoliosis and scoliosis	735-739.99	Both	14	musculoskeletal
0.9837291250606364	0.0391713873417288	-0.4187929085335667	0.6753703706044599	17581538.85557837	3889	0	737.3	0.9701076342169064	False	Kyphoscoliosis and scoliosis	735-739.99	Both	14	musculoskeletal
1.0122025141742321	0.0338262357285602	0.3585578887077031	0.7199282848039756	17586920.062970567	3875	A	212.0	0.9773482331832226	False	Benign neoplasm of respiratory and intrathoracic organs	212-212.99	NA	2	neoplasms
0.9719316471293076	0.0536874132921063	-0.5302881463654294	0.595915985014768	17586920.062970567	3875	B	212.0	0.9403918358664608	False	Benign neoplasm of respiratory and intrathoracic organs	212-212.99	NA	2	neoplasms
1.0190735386009149	0.0770311252188676	0.2452764256383092	0.8062440587759361	17586920.062970567	3875	AB	212.0	0.994102964640906	False	Benign neoplasm of respiratory and intrathoracic organs	212-212.99	NA	2	neoplasms
0.9959036790051082	0.0334727637750271	-0.1226290702443008	0.902401623229826	17586920.062970567	3875	0	212.0	0.9999997115666884	False	Benign neoplasm of respiratory and intrathoracic organs	212-212.99	NA	2	neoplasms
1.0879609894421085	0.0345433957088678	2.440561814167911	0.0146699694013619	17605677.210130047	3861	A	394.2	0.2214134159051216	False	Mitral valve disease	394-399.99	Both	8	circulatory system
0.9026164396053648	0.0640620559668439	-1.5993488906607325	0.1097533535472077	17605677.210130047	3861	B	394.2	0.5817428726770196	False	Mitral valve disease	394-399.99	Both	8	circulatory system
0.9770782554565858	0.0821890029037882	-0.2821366803826106	0.7778406280046537	17605677.210130047	3861	AB	394.2	0.988116676938522	False	Mitral valve disease	394-399.99	Both	8	circulatory system
0.9583908514650132	0.0353056167997286	-1.2037630595982738	0.2286903037719612	17605677.210130047	3861	0	394.2	0.7508550514234562	False	Mitral valve disease	394-399.99	Both	8	circulatory system
0.9746228140317847	0.033752428347965	-0.7615671373691555	0.4463241610921449	17606497.519507185	3816	A	38.1	0.8885846727661518	False	Gram negative septicemia	010-041.99	Both	1	infectious diseases
1.0275280188475813	0.0500847520481837	0.5421996687086241	0.5876848846053142	17606497.519507185	3816	B	38.1	0.9403165149386806	False	Gram negative septicemia	010-041.99	Both	1	infectious diseases
1.0106671662262037	0.0801603749057008	0.132368061046576	0.8946940515857202	17606497.519507185	3816	AB	38.1	0.9999997115666884	False	Gram negative septicemia	010-041.99	Both	1	infectious diseases
1.012987645210787	0.0335937931851396	0.3841194378657518	0.7008925427815389	17606497.519507185	3816	0	38.1	0.9734698075522642	False	Gram negative septicemia	010-041.99	Both	1	infectious diseases
0.995356647765248	0.6603088419701091	-0.007048468514888	0.9943762706711692	10487509.968514716	3845	A	676.0	0.9999997115666884	False	Other disorders of the breast associated with childbirth and disorders of lactation	670-677.99	Female	12	pregnancy complications
1.0435041251619241	0.4291414245536372	0.0992316245615695	0.920955633953799	10487509.968514716	3845	B	676.0	0.9999997115666884	False	Other disorders of the breast associated with childbirth and disorders of lactation	670-677.99	Female	12	pregnancy complications
1.0490631607972658	0.6359887170378986	0.0753119305452997	0.9399674959270756	10487509.968514716	3845	AB	676.0	0.9999997115666884	False	Other disorders of the breast associated with childbirth and disorders of lactation	670-677.99	Female	12	pregnancy complications
0.9756728327517074	0.6112063203602532	-0.0402940223119868	0.9678592236108496	10487509.968514716	3845	0	676.0	0.9999997115666884	False	Other disorders of the breast associated with childbirth and disorders of lactation	670-677.99	Female	12	pregnancy complications
1.0345235175491871	0.0320415259363892	1.059280112452795	0.2894804440716395	17586941.437371664	3836	A	706.0	0.8022778678115567	False	Diseases of sebaceous glands	705-706.99	NA	13	dermatologic
0.9932353500062246	0.0490090607477759	-0.1384975318012476	0.8898481251184307	17586941.437371664	3836	B	706.0	0.9999997115666884	False	Diseases of sebaceous glands	705-706.99	NA	13	dermatologic
1.0978052444291655	0.0756362899988098	1.2337061262658668	0.2173219636186052	17586941.437371664	3836	AB	706.0	0.7348618975969331	False	Diseases of sebaceous glands	705-706.99	NA	13	dermatologic
0.9519162658335878	0.0322239090023387	-1.5292435226499599	0.1262142219797112	17586941.437371664	3836	0	706.0	0.6119477429319331	False	Diseases of sebaceous glands	705-706.99	NA	13	dermatologic
1.0105263708894419	0.028939050852264	0.3618416667070821	0.7174728083083491	17608197.160848733	3823	A	427.3	0.976822972656918	False	Other specified cardiac dysrhythmias	426-427.99	Both	8	circulatory system
1.0137773694635173	0.0459572864425657	0.2977400403718022	0.7659035887741651	17608197.160848733	3823	B	427.3	0.9863226427873032	False	Other specified cardiac dysrhythmias	426-427.99	Both	8	circulatory system
1.1000746862826722	0.0739690839646281	1.289431597742571	0.1972578882450829	17608197.160848733	3823	AB	427.3	0.714109192245457	False	Other specified cardiac dysrhythmias	426-427.99	Both	8	circulatory system
0.9667679971693608	0.029936671659134998	-1.1289408821481148	0.2589314535914782	17608197.160848733	3823	0	427.3	0.7717357271967727	False	Other specified cardiac dysrhythmias	426-427.99	Both	8	circulatory system
0.9839423632811412	0.0262224068198126	-0.6173330182052524	0.5370196058822305	17601524.613278575	3824	A	717.0	0.92711594364995	False	Polymyalgia Rheumatica	717-717.99	NA	14	musculoskeletal
0.9558279985274222	0.0471839828781258	-0.9574710997359276	0.3383370420010497	17601524.613278575	3824	B	717.0	0.8371354598705968	False	Polymyalgia Rheumatica	717-717.99	NA	14	musculoskeletal
0.891226279950284	0.0637408733353277	-1.8066417346294488	0.0708280379442475	17601524.613278575	3824	AB	717.0	0.4966385684121804	False	Polymyalgia Rheumatica	717-717.99	NA	14	musculoskeletal
1.0539290780968922	0.0258849586045861	2.029176879300997	0.0424487496166587	17601524.613278575	3824	0	717.0	0.3883224416378617	False	Polymyalgia Rheumatica	717-717.99	NA	14	musculoskeletal
1.0518491949257367	0.0424485286278687	1.1908481835002749	0.2337222648176761	17599470.699520875	3801	A	427.6	0.7571447196068914	False	Premature beats	426-427.99	Both	8	circulatory system
0.9541557014097348	0.0695668126356383	-0.6745804507661775	0.4999474176442926	17599470.699520875	3801	B	427.6	0.9181862524086076	False	Premature beats	426-427.99	Both	8	circulatory system
1.0226601638934432	0.09064165989001802	0.2472068163790444	0.8047498388438543	17599470.699520875	3801	AB	427.6	0.994102964640906	False	Premature beats	426-427.99	Both	8	circulatory system
0.9641590621135769	0.0407255863800835	-0.8962178088686329	0.3701433601841597	17599470.699520875	3801	0	427.6	0.8534764298095211	False	Premature beats	426-427.99	Both	8	circulatory system
0.9588869888202504	0.0319832481309946	-1.3126263349645892	0.1893185632053091	17599596.709103353	3785	A	535.8	0.7061135344154514	False	Other specified gastritis	535-537.99	Both	10	digestive
1.1240788462101443	0.0479510178368193	2.4392369997876298	0.0147239141665167	17599596.709103353	3785	B	535.8	0.22153412140447146	False	Other specified gastritis	535-537.99	Both	10	digestive
1.0586498455026068	0.0710635591895954	0.8020195755973315	0.4225479008177885	17599596.709103353	3785	AB	535.8	0.8825438868351375	False	Other specified gastritis	535-537.99	Both	10	digestive
0.9817093551083907	0.0323075808046749	-0.5713825167679394	0.5677444932175635	17599596.709103353	3785	0	535.8	0.9344604522066186	False	Other specified gastritis	535-537.99	Both	10	digestive
0.9845999305863754	0.0289557890880077	-0.5359854677136401	0.5919724216048297	17595262.94592745	3783	A	555.21	0.9403165149386806	False	Ulcerative colitis (chronic)	555-564.99	Both	10	digestive
1.0227532284054126	0.0436431367483364	0.5155045235416079	0.6062042075880943	17595262.94592745	3783	B	555.21	0.9454869834975844	False	Ulcerative colitis (chronic)	555-564.99	Both	10	digestive
0.9098712176559588	0.0733378132288195	-1.287905984470743	0.1977884905425592	17595262.94592745	3783	AB	555.21	0.714109192245457	False	Ulcerative colitis (chronic)	555-564.99	Both	10	digestive
1.0225436149929423	0.0291146219215302	0.7657067756200522	0.4438565865761622	17595262.94592745	3783	0	555.21	0.8874836890139967	False	Ulcerative colitis (chronic)	555-564.99	Both	10	digestive
0.9933981450566308	0.031714366260184	-0.2088562490457051	0.8345618251352793	17621694.373716634	3776	A	8.52	0.9956243819492646	False	Intestinal infection due to C. difficile	001-009.99	Both	1	infectious diseases
1.0381130042462556	0.0513428657994934	0.7285266516563684	0.4662967969864984	17621694.373716634	3776	B	8.52	0.9012388300940588	False	Intestinal infection due to C. difficile	001-009.99	Both	1	infectious diseases
1.050248206792669	0.0790647031212451	0.6200810440119598	0.5352090778250382	17621694.373716634	3776	AB	8.52	0.9271115792268948	False	Intestinal infection due to C. difficile	001-009.99	Both	1	infectious diseases
0.9828068057699464	0.0338698545997202	-0.5120397972239278	0.6086267817490495	17621694.373716634	3776	0	8.52	0.9465603812882326	False	Intestinal infection due to C. difficile	001-009.99	Both	1	infectious diseases
0.9813347673877941	0.0428944690638659	-0.4392553837610974	0.6604795462533168	17599116.309377138	3775	A	225.0	0.961524193901553	False	Benign neoplasm of brain and other parts of nervous system	224-225.99, 190-192.99	NA	2	neoplasms
0.9758621242240964	0.069822315874868	-0.3499449768419855	0.7263823838878124	17599116.309377138	3775	B	225.0	0.9786544338270794	False	Benign neoplasm of brain and other parts of nervous system	224-225.99, 190-192.99	NA	2	neoplasms
0.9709268862755092	0.0994591378073612	-0.2966455523726283	0.7667391554457252	17599116.309377138	3775	AB	225.0	0.98652453780732	False	Benign neoplasm of brain and other parts of nervous system	224-225.99, 190-192.99	NA	2	neoplasms
1.0347835942345485	0.0432371358721674	0.7908090226062922	0.4290614556316597	17599116.309377138	3775	0	225.0	0.8836397064085758	False	Benign neoplasm of brain and other parts of nervous system	224-225.99, 190-192.99	NA	2	neoplasms
1.0100964457987194	0.0350441663214594	0.2866616112900031	0.7743733411466941	17584708.219028067	3706	A	597.0	0.987448552238438	False	Other disorders of urethra and urinary tract	595-597.99	NA	11	genitourinary
1.0037537986988967	0.0564042534561283	0.0664270963462505	0.9470382290699659	17584708.219028067	3706	B	597.0	0.9999997115666884	False	Other disorders of urethra and urinary tract	595-597.99	NA	11	genitourinary
1.107738186136585	0.12680243924886	0.8069266404400591	0.4197150653025296	17584708.219028067	3706	AB	597.0	0.8825438868351375	False	Other disorders of urethra and urinary tract	595-597.99	NA	11	genitourinary
0.9697527092588532	0.0354332640283988	-0.8668176567345978	0.3860485926306964	17584708.219028067	3706	0	597.0	0.8634431529687584	False	Other disorders of urethra and urinary tract	595-597.99	NA	11	genitourinary
0.9376273212021636	0.0558157793824041	-1.1538443391657098	0.24857284612812103	17611134.269678302	3697	A	110.0	0.7661838349410028	False	Dermatophytosis / Dermatomycosis	110-118.99	NA	1	infectious diseases
1.1593068399635325	0.0762440475145875	1.938804137191314	0.0525343106157664	17611134.269678302	3697	B	110.0	0.4313204976713737	False	Dermatophytosis / Dermatomycosis	110-118.99	NA	1	infectious diseases
1.0673750144588416	0.1229435947666401	0.5303438289368596	0.5958774355040751	17611134.269678302	3697	AB	110.0	0.9403918358664608	False	Dermatophytosis / Dermatomycosis	110-118.99	NA	1	infectious diseases
0.9830452914706321	0.0536588722819238	-0.3186814114411835	0.7499702448855669	17611134.269678302	3697	0	110.0	0.9834568797681532	False	Dermatophytosis / Dermatomycosis	110-118.99	NA	1	infectious diseases
1.0059525577746509	0.0356209659479879	0.1666128679511157	0.8676757496247528	17578407.296372347	3683	A	54.0	0.9999997115666884	False	Herpes simplex	050-079.99	NA	1	infectious diseases
0.9410773018005468	0.0593647682581653	-1.022997242080127	0.30631718028108196	17578407.296372347	3683	B	54.0	0.8111585616904927	False	Herpes simplex	050-079.99	NA	1	infectious diseases
0.9534649100719784	0.0866938454741998	-0.549665960037008	0.5825525443916092	17578407.296372347	3683	AB	54.0	0.9396470841428464	False	Herpes simplex	050-079.99	NA	1	infectious diseases
1.0297320053266483	0.0360774817345207	0.8121015651495643	0.4167395506385658	17578407.296372347	3683	0	54.0	0.8825438868351375	False	Herpes simplex	050-079.99	NA	1	infectious diseases
1.0115995670481883	0.0487220533219052	0.2367061123270826	0.8128878380214017	10483211.23613963	3687	A	256.0	0.994102964640906	False	Ovarian dysfunction	251-259.99	Female	3	endocrine/metabolic
1.0723363946240467	0.0581459908802998	1.2011114321265748	0.2297261136587783	10483211.23613963	3687	B	256.0	0.7509146071505151	False	Ovarian dysfunction	251-259.99	Female	3	endocrine/metabolic
0.9340368969388108	0.0937114918612876	-0.7281853693827813	0.4665110617210133	10483211.23613963	3687	AB	256.0	0.9012388300940588	False	Ovarian dysfunction	251-259.99	Female	3	endocrine/metabolic
0.9678685570849936	0.0480954317772574	-0.6790455528540219	0.4971188498605668	10483211.23613963	3687	0	256.0	0.9174167441733396	False	Ovarian dysfunction	251-259.99	Female	3	endocrine/metabolic
0.9496498579333358	0.0303421809782137	-1.7026440175796758	0.0886446853439357	17595372.03559206	3676	A	372.0	0.5394333356736718	False	Disorders of conjunctiva	369-374.99	NA	7	sense organs
1.0972967405341507	0.04639507350515099	2.001282454225214	0.0453707119738216	17595372.03559206	3676	B	372.0	0.4032952175450809	False	Disorders of conjunctiva	369-374.99	NA	7	sense organs
1.1364256620956992	0.0673033328937628	1.9001726536543275	0.0574199130288015	17595372.03559206	3676	AB	372.0	0.4447162095264909	False	Disorders of conjunctiva	369-374.99	NA	7	sense organs
0.988482987083956	0.0304402251080814	-0.3805440767653976	0.7035441750502927	17595372.03559206	3676	0	372.0	0.974267161880502	False	Disorders of conjunctiva	369-374.99	NA	7	sense organs
1.0167991371654417	0.0305605318497867	0.5451342403395709	0.5856650982228282	17611414.488706365	3677	A	443.7	0.9403165149386806	False	Peripheral angiopathy in diseases classified elsewhere	440-449.99	Both	8	circulatory system
1.0973002416121191	0.0448924694628893	2.0683388174756527	0.0386164963640149	17611414.488706365	3677	B	443.7	0.3703570411519558	False	Peripheral angiopathy in diseases classified elsewhere	440-449.99	Both	8	circulatory system
1.0989849350535346	0.0609844535701806	1.5477217870179825	0.12169969861291802	17611414.488706365	3677	AB	443.7	0.6025283191703713	False	Peripheral angiopathy in diseases classified elsewhere	440-449.99	Both	8	circulatory system
0.9293967790141356	0.0298223865580522	-2.455186738871711	0.0140865583135697	17611414.488706365	3677	0	443.7	0.21390699661346585	False	Peripheral angiopathy in diseases classified elsewhere	440-449.99	Both	8	circulatory system
1.0286963765527084	0.0323502425044538	0.8745636694706435	0.3818181063854392	17595465.995893225	3671	A	521.1	0.8613228259589001	False	Dental caries	520-526.99	Both	10	digestive
0.9948677575933133	0.05027079909012999	-0.1023548002215555	0.9184757253566496	17595465.995893225	3671	B	521.1	0.9999997115666884	False	Dental caries	520-526.99	Both	10	digestive
0.7996518838889295	0.0835316323577512	-2.6765763441401385	0.0074418490831213	17595465.995893225	3671	AB	521.1	0.1492921406277545	False	Dental caries	520-526.99	Both	10	digestive
1.0096149274291488	0.0330208451008124	0.2897865925221761	0.7719814311596249	17595465.995893225	3671	0	521.1	0.98652453780732	False	Dental caries	520-526.99	Both	10	digestive
1.0067620346090758	0.0307121788541509	0.2194332948534191	0.8263139744276544	17593284.224503767	3670	A	713.0	0.994102964640906	False	Arthropathy associated with other disorders classified elsewhere	710-716.99	NA	14	musculoskeletal
0.9430730947839238	0.0502694682265977	-1.1659460184067985	0.24364529680579397	17593284.224503767	3670	B	713.0	0.7661838349410028	False	Arthropathy associated with other disorders classified elsewhere	710-716.99	NA	14	musculoskeletal
0.9654025388390196	0.0777210064710067	-0.45303229495823494	0.6505287185670892	17593284.224503767	3670	AB	713.0	0.9587662084475634	False	Arthropathy associated with other disorders classified elsewhere	710-716.99	NA	14	musculoskeletal
1.024261060957396	0.0307219904518509	0.7802696411814908	0.4352380978522949	17593284.224503767	3670	0	713.0	0.8836774750575841	False	Arthropathy associated with other disorders classified elsewhere	710-716.99	NA	14	musculoskeletal
1.0423766633494922	0.0308288633190798	1.3462500619823012	0.1782316825475585	17612845.086926762	3668	A	395.6	0.6881654361444035	False	Heart valve replaced	394-399.99	Both	8	circulatory system
1.0890123868521389	0.0513042403878141	1.6620696020724686	0.0965089906414295	17612845.086926762	3668	B	395.6	0.5622938030293223	False	Heart valve replaced	394-399.99	Both	8	circulatory system
0.8940607545611282	0.0826183622972835	-1.3554075012121862	0.1752978259471326	17612845.086926762	3668	AB	395.6	0.6881654361444035	False	Heart valve replaced	394-399.99	Both	8	circulatory system
0.9423845522265648	0.0315538785136128	-1.8806517919280068	0.0600286071184717	17612845.086926762	3668	0	395.6	0.4557727577513592	False	Heart valve replaced	394-399.99	Both	8	circulatory system
0.9909154969911596	0.0360486225863363	-0.2531585973596912	0.8001473299500498	17573556.94455852	3654	A	465.2	0.994102964640906	False	Acute pharyngitis	460-469.99	Both	9	respiratory
1.0108141499076262	0.0520994602293685	0.2064531015868816	0.8364383590411575	17573556.94455852	3654	B	465.2	0.9956243819492646	False	Acute pharyngitis	460-469.99	Both	9	respiratory
0.9596598892694059	0.0850531437425897	-0.4841248364505775	0.6283007617253168	17573556.94455852	3654	AB	465.2	0.952891926374338	False	Acute pharyngitis	460-469.99	Both	9	respiratory
1.0118245808114212	0.0355570365335947	0.3306016998929843	0.7409475818341995	17573556.94455852	3654	0	465.2	0.9812241115401666	False	Acute pharyngitis	460-469.99	Both	9	respiratory
1.0062204265142332	0.0270380411217796	0.2293494373833327	0.8185988378155756	17626574.313483912	3640	A	285.22	0.994102964640906	False	Anemia in neoplastic disease	280-285.99	Both	4	hematopoietic
0.9444396329626852	0.041916498110897996	-1.3637472341269252	0.1726570941413708	17626574.313483912	3640	B	285.22	0.6881654361444035	False	Anemia in neoplastic disease	280-285.99	Both	4	hematopoietic
1.0312561037990768	0.0901013160484746	0.3415885453676112	0.7326629186430991	17626574.313483912	3640	AB	285.22	0.9794289417870168	False	Anemia in neoplastic disease	280-285.99	Both	4	hematopoietic
1.0105784328423195	0.0278488995781733	0.3778559606900991	0.705540169819759	17626574.313483912	3640	0	285.22	0.9745928281253574	False	Anemia in neoplastic disease	280-285.99	Both	4	hematopoietic
1.0303016853864224	0.0306034853062823	0.9754332714014148	0.3293529622493942	17600756.520191647	3627	A	701.2	0.8297063872334969	False	Scar conditions and fibrosis of skin	700-701.99	Both	13	dermatologic
0.9535171665898208	0.0452469780976707	-1.0519564474802194	0.2928277806206348	17600756.520191647	3627	B	701.2	0.8044120129682413	False	Scar conditions and fibrosis of skin	700-701.99	Both	13	dermatologic
1.0028634498138194	0.0728530803173635	0.0392482780180842	0.9686927005731398	17600756.520191647	3627	AB	701.2	0.9999997115666884	False	Scar conditions and fibrosis of skin	700-701.99	Both	13	dermatologic
0.9899905132831388	0.0295906731991778	-0.3399692319936048	0.7338819870768292	17600756.520191647	3627	0	701.2	0.9799857285883397	False	Scar conditions and fibrosis of skin	700-701.99	Both	13	dermatologic
0.9601451287514482	0.0379720735424948	-1.0710721424756706	0.2841452924214947	17625467.874058865	3618	A	198.2	0.7978577856193042	False	Secondary malignancy of respiratory organs	195-199.99	Both	2	neoplasms
1.0562590947166952	0.0554041844186548	0.9878948785034076	0.3232118903969008	17625467.874058865	3618	B	198.2	0.8256311000738938	False	Secondary malignancy of respiratory organs	195-199.99	Both	2	neoplasms
0.8979565553867426	0.0865359051123782	-1.2438026852847464	0.2135817779180464	17625467.874058865	3618	AB	198.2	0.7320253203460734	False	Secondary malignancy of respiratory organs	195-199.99	Both	2	neoplasms
1.0371674341483024	0.0357252774542186	1.0215001516670514	0.3070254570761089	17625467.874058865	3618	0	198.2	0.8111585616904927	False	Secondary malignancy of respiratory organs	195-199.99	Both	2	neoplasms
1.0039137160359697	0.0368123214414564	0.1061078796527675	0.9155469416127888	191265.0	3595	A	751.12	0.9999997115666884	False	Congenital anomalies of male genital organs	750-751.99	Male	15	congenital anomalies
0.966571830152617	0.0559415443036246	-0.6077712664241064	0.5436661117719499	191265.0	3595	B	751.12	0.9279939090279072	False	Congenital anomalies of male genital organs	750-751.99	Male	15	congenital anomalies
0.9224748510211572	0.0920856566099591	-0.8763054766122972	0.3813721575077941	191265.0	3595	AB	751.12	0.8611030650667278	False	Congenital anomalies of male genital organs	750-751.99	Male	15	congenital anomalies
1.0252459032848702	0.0371199675581883	0.6716732557027856	0.5021566586556718	191265.0	3595	0	751.12	0.9186578695607072	False	Congenital anomalies of male genital organs	750-751.99	Male	15	congenital anomalies
0.8984169972332355	0.0249031067328908	-4.301509744810718	1.7064924322240727e-05	10488445.5578371	3558	A	643.1	0.0015767028669563267	True	Hyperemesis gravidarum	643-643.99	Female	12	pregnancy complications
1.1538786697899903	0.049660308929907006	2.8821613641245913	0.003954934558588	10488445.5578371	3558	B	643.1	0.10503793807424001	False	Hyperemesis gravidarum	643-643.99	Female	12	pregnancy complications
1.1126387633369137	0.0482449995290417	2.2123424067004684	0.0269574598241735	10488445.5578371	3558	AB	643.1	0.31299280787004985	False	Hyperemesis gravidarum	643-643.99	Female	12	pregnancy complications
1.0149770434390883	0.0239608526042253	0.6204284622978483	0.5349846007249712	10488445.5578371	3558	0	643.1	0.9269675068029084	False	Hyperemesis gravidarum	643-643.99	Female	12	pregnancy complications
1.038676965896733	0.0385346417480205	0.984769895041275	0.3247447609873753	17598011.38124572	3520	A	316.0	0.8265312621815555	False	Substance addiction and disorders	316-319.99	NA	5	mental disorders
0.9449305706121164	0.0577482277525628	-0.9808755462054882	0.3266618183322378	17598011.38124572	3520	B	316.0	0.8284909869808711	False	Substance addiction and disorders	316-319.99	NA	5	mental disorders
1.0127861029668692	0.096799639635566	0.1312510145931024	0.8955776092606703	17598011.38124572	3520	AB	316.0	0.9999997115666884	False	Substance addiction and disorders	316-319.99	NA	5	mental disorders
0.9835078644041064	0.0399394610568099	-0.4163712879740925	0.6771411989819613	17598011.38124572	3520	0	316.0	0.9701106719861314	False	Substance addiction and disorders	316-319.99	NA	5	mental disorders
0.9750100653056084	0.0330060651743351	-0.7667525502823892	0.4432344644301599	17595377.563312802	3506	A	352.2	0.8874836890139967	False	Facial nerve disorders [CN7]	351-355.99	Both	6	neurological
1.0453766274371301	0.0517961053889518	0.8567676890481535	0.3915799484980592	17595377.563312802	3506	B	352.2	0.8673086084733118	False	Facial nerve disorders [CN7]	351-355.99	Both	6	neurological
0.9853838090671492	0.0830776145396834	-0.1772325783751696	0.859326887039728	17595377.563312802	3506	AB	352.2	0.9999997115666884	False	Facial nerve disorders [CN7]	351-355.99	Both	6	neurological
1.0090866306980608	0.033354413842136006	0.2711963611464918	0.7862418055660283	17595377.563312802	3506	0	352.2	0.9917343720126311	False	Facial nerve disorders [CN7]	351-355.99	Both	6	neurological
1.0338358816043711	0.7515766671079182	0.0442749796424613	0.9646857707160056	10465901.483915126	3507	A	626.2	0.9999997115666884	False	Dysmenorrhea	626-628.99	Female	11	genitourinary
0.909101744550458	3.3362006714435983	-0.0285649066872873	0.9772119644306159	10465901.483915126	3507	B	626.2	0.9999997115666884	False	Dysmenorrhea	626-628.99	Female	11	genitourinary
1.0156714743230708	4.758965755605123	0.0032675050885182	0.9973929545997624	10465901.483915126	3507	AB	626.2	0.9999997115666884	False	Dysmenorrhea	626-628.99	Female	11	genitourinary
1.0042599846210023	0.6607448579865349	0.0064335522590828	0.9948668838314376	10465901.483915126	3507	0	626.2	0.9999997115666884	False	Dysmenorrhea	626-628.99	Female	11	genitourinary
1.1269524730019842	0.0511680026872287	2.335777373403111	0.0195091593884096	17567432.180698153	3492	A	79.2	0.2595944940932393	False	Infectious mononucleosis	050-079.99	Both	1	infectious diseases
0.8184624098502047	0.1415645217240603	-1.4150989700123004	0.1570495854023922	17567432.18069815	3492	B	79.2	0.6707326043227166	False	Infectious mononucleosis	050-079.99	Both	1	infectious diseases
1.0524751454530263	0.0946268079057264	0.5404881835922087	0.5888643655720704	17567432.18069815	3492	AB	79.2	0.9403165149386806	False	Infectious mononucleosis	050-079.99	Both	1	infectious diseases
0.9543179182964492	0.0503808695284212	-0.928098617511013	0.3533635959071619	17567432.18069815	3492	0	79.2	0.8439124868255071	False	Infectious mononucleosis	050-079.99	Both	1	infectious diseases
0.9859089286993278	0.0462664545745141	-0.3067296419872535	0.7590512162027724	17602052.44900753	3487	A	225.1	0.98438389584782	False	Benign neoplasm of brain, cranial nerves, meninges	224-225.99, 190-192.99	Both	2	neoplasms
0.9757404713580876	0.0764472829072723	-0.3212493301175909	0.7480236304527311	17602052.44900753	3487	B	225.1	0.983373750655294	False	Benign neoplasm of brain, cranial nerves, meninges	224-225.99, 190-192.99	Both	2	neoplasms
0.9482274979854411	0.1077724182193384	-0.4932693319625786	0.6218258565747463	17602052.44900753	3487	AB	225.1	0.9501454561703588	False	Benign neoplasm of brain, cranial nerves, meninges	224-225.99, 190-192.99	Both	2	neoplasms
1.0341566316271391	0.0467271097698022	0.7187743056167426	0.4722853744138775	17602052.44900753	3487	0	225.1	0.905762253591433	False	Benign neoplasm of brain, cranial nerves, meninges	224-225.99, 190-192.99	Both	2	neoplasms
1.0229866937462546	0.039662699281460996	0.5729937751578846	0.5666530452580345	17611091.6440794	3471	A	414.0	0.9344604522066186	False	Other forms of chronic heart disease	410-414.99	Both	8	circulatory system
1.0184287572567838	0.0703157196409796	0.2597001870851996	0.7950967833846136	17611091.6440794	3471	B	414.0	0.9917343720126311	False	Other forms of chronic heart disease	410-414.99	Both	8	circulatory system
0.9251941460492236	0.0899922969758507	-0.8639814571364829	0.3876048903018547	17611091.6440794	3471	AB	414.0	0.8642719511829254	False	Other forms of chronic heart disease	410-414.99	Both	8	circulatory system
0.9827400152412801	0.0402099824787413	-0.4329938407716087	0.6650222373338913	17611091.6440794	3471	0	414.0	0.9640196161676003	False	Other forms of chronic heart disease	410-414.99	Both	8	circulatory system
1.0477082185484223	0.0333257975064151	1.3984700503844611	0.1619819187947073	17601785.927446954	3478	A	454.11	0.6776794561819387	False	Varicose veins of lower extremity, symptomtic	450-457.99	Both	8	circulatory system
0.9817470188977536	0.0544535665598752	-0.3382996415319352	0.7351396985083121	17601785.92744695	3478	B	454.11	0.9801621037652728	False	Varicose veins of lower extremity, symptomtic	450-457.99	Both	8	circulatory system
0.9600991768338952	0.0757138705381886	-0.5377969764968137	0.5907211544688666	17601785.92744695	3478	AB	454.11	0.9403165149386806	False	Varicose veins of lower extremity, symptomtic	450-457.99	Both	8	circulatory system
0.9672082676514648	0.0334371347938174	-0.9971378198801678	0.3187053518695816	17601785.92744695	3478	0	454.11	0.8212085514613332	False	Varicose veins of lower extremity, symptomtic	450-457.99	Both	8	circulatory system
1.0486901457845088	0.0280936888163205	1.6922628254298109	0.0906058747174622	17603269.32238193	3466	A	339.0	0.5463001269729338	False	Other headache syndromes	339-340.99	NA	6	neurological
1.1077293472737881	0.0410828612132726	2.490388547703397	0.0127655769017179	17603269.32238193	3466	B	339.0	0.203752273662456	False	Other headache syndromes	339-340.99	NA	6	neurological
1.0300193403992977	0.0644578878702086	0.4588667132796973	0.6463331625874118	17603269.32238193	3466	AB	339.0	0.9568829609542124	False	Other headache syndromes	339-340.99	NA	6	neurological
0.9040490790963956	0.0289272577474191	-3.4870788620407462	0.0004889989932982677	17603269.32238193	3466	0	339.0	0.023405124561179703	True	Other headache syndromes	339-340.99	NA	6	neurological
0.9659218165389004	0.0325149887271028	-1.0663507712087978	0.2862733762223764	17611275.479808353	3459	A	702.0	0.7995809156376572	False	Degenerative skin conditions and other dermatoses	700-702.99	NA	13	dermatologic
0.9667872399984884	0.0556400222276831	-0.6070599375897684	0.5438156105425858	17611275.479808353	3459	B	702.0	0.9279939090279072	False	Degenerative skin conditions and other dermatoses	700-702.99	NA	13	dermatologic
0.997213216418986	0.0789516043845466	-0.0353466394185278	0.9718035657185136	17611275.479808353	3459	AB	702.0	0.9999997115666884	False	Degenerative skin conditions and other dermatoses	700-702.99	NA	13	dermatologic
1.050052274158678	0.03385249830244701	1.4427280198608177	0.1491071464030462	17611275.479808353	3459	0	702.0	0.6534020577180916	False	Degenerative skin conditions and other dermatoses	700-702.99	NA	13	dermatologic
0.9497269654027766	0.0323852491409543	-1.5927232892641232	0.1112324283375362	17586121.04859685	3453	A	250.23	0.5829437547808102	False	Type 2 diabetes with ophthalmic manifestations	249-250.99	Both	3	endocrine/metabolic
1.0844991698556972	0.0496300161542961	1.6344601937989238	0.1021724724322635	17586121.04859685	3453	B	250.23	0.56826833005192	False	Type 2 diabetes with ophthalmic manifestations	249-250.99	Both	3	endocrine/metabolic
1.0619973776846856	0.0772422278633342	0.7787379424071694	0.4361401589272007	17586121.04859685	3453	AB	250.23	0.8842385560405848	False	Type 2 diabetes with ophthalmic manifestations	249-250.99	Both	3	endocrine/metabolic
1.0069472800695345	0.0322898692375129	0.2144096298048864	0.8302290339516013	17586121.04859685	3453	0	250.23	0.9942136660683653	False	Type 2 diabetes with ophthalmic manifestations	249-250.99	Both	3	endocrine/metabolic
1.0087989766478382	0.0370372838299109	0.2365316874495946	0.813021677174115	17614285.43737166	3451	A	149.0	0.994102964640906	False	Cancer of larynx, pharynx, nasal cavities	140-149.99, 210-210.99	Both	2	neoplasms
0.9605019657176816	0.0542709237676127	-0.7425569240632529	0.4577556362078221	17614285.43737166	3451	B	149.0	0.8972032426885636	False	Cancer of larynx, pharynx, nasal cavities	140-149.99, 210-210.99	Both	2	neoplasms
1.0428763865062345	0.0891869495928617	0.4707264003828927	0.6378395046793642	17614285.43737166	3451	AB	149.0	0.9555367105876021	False	Cancer of larynx, pharynx, nasal cavities	140-149.99, 210-210.99	Both	2	neoplasms
0.9996206825720262	0.0361844907883769	-0.0104848618499495	0.9916345109142782	17614285.43737166	3451	0	149.0	0.9999997115666884	False	Cancer of larynx, pharynx, nasal cavities	140-149.99, 210-210.99	Both	2	neoplasms
1.0651107464780991	0.0289160723499304	2.181443603235919	0.0291580726483027	17605363.118412048	3450	A	340.1	0.32093449089407	False	Migrain with aura	339-340.99	Both	6	neurological
1.0294100441640373	0.0437706794091352	0.6622210548164178	0.5078345148495269	17605363.118412048	3450	B	340.1	0.9197794660744084	False	Migrain with aura	339-340.99	Both	6	neurological
0.9901204755301212	0.0652689564070175	-0.1521190371245516	0.8790940584728829	17605363.118412048	3450	AB	340.1	0.9999997115666884	False	Migrain with aura	339-340.99	Both	6	neurological
0.9271454736864896	0.0293271218972919	-2.579346055511873	0.0099032898964135	17605363.118412048	3450	0	340.1	0.17653690684911022	False	Migrain with aura	339-340.99	Both	6	neurological
1.124912657869274	0.0452088256028472	2.6035932945246336	0.0092337760940389	10477631.364818618	3447	A	182.0	0.16967386884284366	False	Malignant neoplasm of uterus	174-184.99, 218-218.99	Female	2	neoplasms
0.9062115072761959	0.0657275646444352	-1.4983447048099665	0.1340638415357444	10477631.364818618	3447	B	182.0	0.6259493241811269	False	Malignant neoplasm of uterus	174-184.99, 218-218.99	Female	2	neoplasms
1.0374115783594071	0.0943371119381782	0.3893350459699367	0.6970336346795019	10477631.364818618	3447	AB	182.0	0.9734698075522642	False	Malignant neoplasm of uterus	174-184.99, 218-218.99	Female	2	neoplasms
0.9144571576353	0.0475305630291956	-1.8814138610162647	0.0599338351821085	10477631.364818618	3447	0	182.0	0.4555804852776729	False	Malignant neoplasm of uterus	174-184.99, 218-218.99	Female	2	neoplasms
0.9270997599600238	0.0359225858944467	-2.1071451678484427	0.0351129714712677	17614741.437371664	3442	A	198.1	0.35243321898543906	False	Secondary malignancy of lymph nodes	195-199.99	Both	2	neoplasms
0.9204917975408616	0.0555162228247315	-1.4923059424242409	0.1356291966281254	17614741.437371664	3442	B	198.1	0.6269550891751405	False	Secondary malignancy of lymph nodes	195-199.99	Both	2	neoplasms
1.0012547760900807	0.0764630468941723	0.0163999417681042	0.9869154337759354	17614741.437371664	3442	AB	198.1	0.9999997115666884	False	Secondary malignancy of lymph nodes	195-199.99	Both	2	neoplasms
1.113846450618017	0.0349194921130791	3.087653611503747	0.002019204094667	17614741.437371664	3442	0	198.1	0.06792809672315651	False	Secondary malignancy of lymph nodes	195-199.99	Both	2	neoplasms
1.02234549950569	0.029336085555007007	0.7533212551001434	0.4512625833989665	17618100.191649556	3431	A	578.9	0.8932657052194389	False	Hemorrhage of gastrointestinal tract	578-579.99	Both	10	digestive
0.8598466538799743	0.0565004465196932	-2.6725667561381337	0.0075313009802195	17618100.191649556	3431	B	578.9	0.15016818975756813	False	Hemorrhage of gastrointestinal tract	578-579.99	Both	10	digestive
0.8843802131208102	0.0668632484867336	-1.837604457662232	0.0661304600662105	17618100.191649556	3431	AB	578.9	0.4793496685166401	False	Hemorrhage of gastrointestinal tract	578-579.99	Both	10	digestive
1.0567685069622068	0.029097274667123	1.897623541627205	0.057754912861355	17618100.191649556	3431	0	578.9	0.4462570416613531	False	Hemorrhage of gastrointestinal tract	578-579.99	Both	10	digestive
0.9212146759177869	0.0336646055005955	-2.4376397298482644	0.0147890543515642	17610455.772758383	3390	A	250.22	0.22200502642165024	False	Type 2 diabetes with renal manifestations	249-250.99	Both	3	endocrine/metabolic
1.1359286354300149	0.0525474129785897	2.4254380982235886	0.0152956286631737	17610455.772758383	3390	B	250.22	0.22497606284847413	False	Type 2 diabetes with renal manifestations	249-250.99	Both	3	endocrine/metabolic
1.0988318772055892	0.0771329346052984	1.2218864253842348	0.221760049641732	17610455.772758383	3390	AB	250.22	0.7396267633946201	False	Type 2 diabetes with renal manifestations	249-250.99	Both	3	endocrine/metabolic
1.012484019312629	0.032904013514156	0.3770584543957251	0.7061327292943631	17610455.772758383	3390	0	250.22	0.9745928281253574	False	Type 2 diabetes with renal manifestations	249-250.99	Both	3	endocrine/metabolic
0.9723186430023836	0.0435962203527561	-0.643902292390068	0.5196435365194567	17614638.78439425	3388	A	191.0	0.9231678204903068	False	Manlignant and unknown neoplasms of brain and nervous system	224-225.99, 190-192.99	NA	2	neoplasms
0.9103137316997184	0.0691242349830918	-1.3593782094045048	0.1740367196160908	17614638.78439425	3388	B	191.0	0.6881654361444035	False	Manlignant and unknown neoplasms of brain and nervous system	224-225.99, 190-192.99	NA	2	neoplasms
1.107730423409503	0.1355226322095227	0.7549533010301548	0.4502828485436129	17614638.78439425	3388	AB	191.0	0.8926731600018437	False	Manlignant and unknown neoplasms of brain and nervous system	224-225.99, 190-192.99	NA	2	neoplasms
1.0477627448741036	0.0427656713909968	1.0909958916259197	0.2752831149974543	17614638.78439425	3388	0	191.0	0.7872137407157003	False	Manlignant and unknown neoplasms of brain and nervous system	224-225.99, 190-192.99	NA	2	neoplasms
0.9744294568964756	0.0373234106315842	-0.6940188809122443	0.4876755444218384	17613275.707049966	3371	A	189.21	0.9132740191080791	False	Malignant neoplasm of bladder	188-189.99	Both	2	neoplasms
0.9442316951524902	0.0607800397792594	-0.9441208557986652	0.3451152948053165	17613275.707049966	3371	B	189.21	0.8398994404923738	False	Malignant neoplasm of bladder	188-189.99	Both	2	neoplasms
1.0423645887855943	0.0879597075908605	0.4717134303597483	0.6371347351981251	17613275.707049966	3371	AB	189.21	0.955475948515888	False	Malignant neoplasm of bladder	188-189.99	Both	2	neoplasms
1.0419119737795797	0.0378999999181552	1.0833103354290328	0.2786790704080273	17613275.707049966	3371	0	189.21	0.791743049751693	False	Malignant neoplasm of bladder	188-189.99	Both	2	neoplasms
1.0360760538586988	0.0362552968666205	0.97752756883314	0.3283156284781638	17606355.107460644	3366	A	519.0	0.8288006853109136	False	Other diseases of respiratory system, not elsewhere classified	519-519.99	NA	9	respiratory
1.0554094147512934	0.0546029285331026	0.9876532990281618	0.3233302280624746	17606355.107460644	3366	B	519.0	0.8256311000738938	False	Other diseases of respiratory system, not elsewhere classified	519-519.99	NA	9	respiratory
0.7629295629303289	0.0977903169900665	-2.767038457767874	0.0056602250967445	17606355.107460644	3366	AB	519.0	0.12848123402990974	False	Other diseases of respiratory system, not elsewhere classified	519-519.99	NA	9	respiratory
0.9838286287890359	0.0365573504970957	-0.445972003171226	0.6556205640105123	17606355.107460644	3366	0	519.0	0.9605316697581012	False	Other diseases of respiratory system, not elsewhere classified	519-519.99	NA	9	respiratory
0.9181779943346494	0.0359752887839976	-2.3728513774662217	0.0176574001628558	17607660.966461327	3345	A	427.5	0.2476522934130816	False	Arrhythmia (cardiac) NOS	426-427.99	Both	8	circulatory system
1.0550930543525503	0.0535511103025345	1.0014538617996265	0.31661529879071304	17607660.966461327	3345	B	427.5	0.8190048738434846	False	Arrhythmia (cardiac) NOS	426-427.99	Both	8	circulatory system
0.9859261004855132	0.1117307657808573	-0.1268574137740809	0.8990540917686055	17607660.966461327	3345	AB	427.5	0.9999997115666884	False	Arrhythmia (cardiac) NOS	426-427.99	Both	8	circulatory system
1.0680210849881795	0.035695170143324996	1.8435962786333395	0.0652514754094521	17607660.966461327	3345	0	427.5	0.4754303139168632	False	Arrhythmia (cardiac) NOS	426-427.99	Both	8	circulatory system
1.0253038971183617	0.0418307779421729	0.5973843870522707	0.5502551180792221	17611296.785763178	3358	A	202.2	0.929864043810906	False	Non-Hodgkins lymphoma	200-204.99	Both	2	neoplasms
0.9933656559572248	0.059070675533673	-0.1126861859256818	0.9102800875192394	17611296.785763174	3358	B	202.2	0.9999997115666884	False	Non-Hodgkins lymphoma	200-204.99	Both	2	neoplasms
0.9939158409508436	0.0872496157876698	-0.069945786080443	0.9442372701642314	17611296.785763174	3358	AB	202.2	0.9999997115666884	False	Non-Hodgkins lymphoma	200-204.99	Both	2	neoplasms
0.9785521559243135	0.0400671948692386	-0.5411207777775212	0.5884282008858367	17611296.785763174	3358	0	202.2	0.9403165149386806	False	Non-Hodgkins lymphoma	200-204.99	Both	2	neoplasms
1.0380669106406435	0.036687973859272006	1.0183239861549338	0.3085319229361036	17591815.186858315	3350	A	705.0	0.8111585616904927	False	Disorders of sweat glands	705-706.99	Both	13	dermatologic
0.9934680041818559	0.0580021059107376	-0.1129859434858733	0.9100424352974008	17591815.186858315	3350	B	705.0	0.9999997115666884	False	Disorders of sweat glands	705-706.99	Both	13	dermatologic
1.0033028394206869	0.0818304578826739	0.040295473252414	0.967857827154603	17591815.186858315	3350	AB	705.0	0.9999997115666884	False	Disorders of sweat glands	705-706.99	Both	13	dermatologic
0.9650231071025236	0.0362363879124946	-0.9825270893955108	0.3258478623166335	17591815.186858315	3350	0	705.0	0.8275501265184343	False	Disorders of sweat glands	705-706.99	Both	13	dermatologic
0.9889442369537556	0.0323462148441989	-0.3436980884686853	0.7310778892109935	10475337.273100616	3351	A	618.2	0.9793198594766116	False	Uterine/Uterovaginal prolapse	617-618.99	Female	11	genitourinary
1.1556646049812316	0.0464726901529898	3.1131314666223795	0.0018544655296368	10475337.273100616	3351	B	618.2	0.06402786249693372	False	Uterine/Uterovaginal prolapse	617-618.99	Female	11	genitourinary
1.1769239959342659	0.0718133880762109	2.2684384647448854	0.02331611808067	10475337.273100616	3351	AB	618.2	0.2891374945353406	False	Uterine/Uterovaginal prolapse	617-618.99	Female	11	genitourinary
0.9220259975754777	0.0333885623947471	-2.4314272033262063	0.0150504255460163	10475337.273100616	3351	0	618.2	0.22312802169839605	False	Uterine/Uterovaginal prolapse	617-618.99	Female	11	genitourinary
0.9888997186557524	0.0315967429476687	-0.3532753115389734	0.7238844432540135	17608241.46748802	3329	A	425.1	0.9775606494876508	False	Primary/intrinsic cardiomyopathies	420-425.99	Both	8	circulatory system
1.051805000747444	0.0481573405794975	1.0488065997856932	0.2942753646491045	17608241.46748802	3329	B	425.1	0.8044120129682413	False	Primary/intrinsic cardiomyopathies	420-425.99	Both	8	circulatory system
1.002795730785506	0.072840429350587	0.0383280277691802	0.9694263958219996	17608241.46748802	3329	AB	425.1	0.9999997115666884	False	Primary/intrinsic cardiomyopathies	420-425.99	Both	8	circulatory system
0.9899654092773776	0.0316717853213421	-0.3184309468335166	0.7501601980793338	17608241.46748802	3329	0	425.1	0.9834568797681532	False	Primary/intrinsic cardiomyopathies	420-425.99	Both	8	circulatory system
1.06821618459601	0.0359399363598455	1.8361228975707933	0.0663490089959008	17604918.932238195	3331	A	574.11	0.4793496685166401	False	Cholelithiasis with acute cholecystitis	574-576.99	Both	10	digestive
0.9935785530323288	0.0555906177368655	-0.1158856190224174	0.9077439485129036	17604918.932238195	3331	B	574.11	0.9999997115666884	False	Cholelithiasis with acute cholecystitis	574-576.99	Both	10	digestive
1.1094014074060723	0.0748488307598489	1.3870703951333248	0.1654304629484439	17604918.932238195	3331	AB	574.11	0.6804721396309086	False	Cholelithiasis with acute cholecystitis	574-576.99	Both	10	digestive
0.9190408579803402	0.0374252188848655	-2.2558237722287884	0.0240885652790709	17604918.932238195	3331	0	574.11	0.2933291933389988	False	Cholelithiasis with acute cholecystitis	574-576.99	Both	10	digestive
0.9731491152052442	0.0321863620082612	-0.8456362820359473	0.3977621781894919	17612748.996577688	3307	A	702.1	0.8721187997423223	False	Actinic keratosis	702-702.99	Both	13	dermatologic
0.9699952634786896	0.0565309249212226	-0.5388924831982357	0.5899649388067807	17612748.996577688	3307	B	702.1	0.9403165149386806	False	Actinic keratosis	702-702.99	Both	13	dermatologic
0.9960832689443124	0.0786026184355433	-0.0499273639030157	0.9601805992246482	17612748.996577688	3307	AB	702.1	0.9999997115666884	False	Actinic keratosis	702-702.99	Both	13	dermatologic
1.0410660766616462	0.0332752126132016	1.2094667073935412	0.2264927628730036	17612748.996577688	3307	0	702.1	0.7471982763474736	False	Actinic keratosis	702-702.99	Both	13	dermatologic
1.0541459014649428	0.0409900149321802	1.2864320021275433	0.1983018980906333	17608090.160164274	3263	A	348.0	0.7149839210444207	False	Other conditions of brain	330-337.99, 341-349.99	Both	6	neurological
1.02542885530792	0.0594748472384083	0.4222107609476611	0.6728741331945156	17608090.16016427	3263	B	348.0	0.9680958295013268	False	Other conditions of brain	330-337.99, 341-349.99	Both	6	neurological
1.0313465833875168	0.0871861000316912	0.3540164187665849	0.7233290326614228	17608090.16016427	3263	AB	348.0	0.9775606494876508	False	Other conditions of brain	330-337.99, 341-349.99	Both	6	neurological
0.9320391897023292	0.0426487661070781	-1.6502333494723869	0.0989052833670647	17608090.16016427	3263	0	348.0	0.5624479349050829	False	Other conditions of brain	330-337.99, 341-349.99	Both	6	neurological
0.97646409565119	0.0385484844711301	-0.6178530252097145	0.5366767446905367	17586393.97946612	3288	A	8.5	0.92711594364995	False	Bacterial enteritis	001-009.99	Both	1	infectious diseases
1.0706666938377982	0.0590616859867646	1.1561053778497947	0.2476470214212219	17586393.97946612	3288	B	8.5	0.7661838349410028	False	Bacterial enteritis	001-009.99	Both	1	infectious diseases
1.018786455469356	0.1200511509147077	0.1550353270307723	0.8767944962655738	17586393.97946612	3288	AB	8.5	0.9999997115666884	False	Bacterial enteritis	001-009.99	Both	1	infectious diseases
0.9906272566702322	0.0386347154587351	-0.2437430632150376	0.8074314221018766	17586393.97946612	3288	0	8.5	0.994102964640906	False	Bacterial enteritis	001-009.99	Both	1	infectious diseases
0.9593469491163692	0.0303215523595535	-1.3687454668534689	0.1710887253878266	17624167.531827517	3282	A	292.4	0.6881654361444035	False	Altered mental status	290-292.99	Both	5	mental disorders
1.1070792080196092	0.0438354191679337	2.320616639639518	0.0203140386018806	17624167.531827517	3282	B	292.4	0.26692538845709396	False	Altered mental status	290-292.99	Both	5	mental disorders
1.0226642323472552	0.0732366007685489	0.3060111233235749	0.7595982720801786	17624167.531827517	3282	AB	292.4	0.9847756254636308	False	Altered mental status	290-292.99	Both	5	mental disorders
0.9961977663587192	0.0297128839354275	-0.12820971923294197	0.8979838351020509	17624167.531827517	3282	0	292.4	0.9999997115666884	False	Altered mental status	290-292.99	Both	5	mental disorders
0.9886038421444684	0.0356500712649502	-0.3215026298727362	0.7478339347930745	7079804.706365502	3245	A	601.0	0.9833214295936196	False	Inflammatory diseases of prostate	185-187.99, 796-796.99, 600-602.99	Male	11	genitourinary
1.0001546531566656	0.0591145669837422	0.0026159575717039	0.9979128047310536	7079804.706365502	3245	B	601.0	0.9999997115666884	False	Inflammatory diseases of prostate	185-187.99, 796-796.99, 600-602.99	Male	11	genitourinary
0.9890186588673318	0.0887106401860255	-0.124473018304586	0.9009424500931118	7079804.706365502	3245	AB	601.0	0.9999997115666884	False	Inflammatory diseases of prostate	185-187.99, 796-796.99, 600-602.99	Male	11	genitourinary
1.0136103438562871	0.0361342342652436	0.3741204238855309	0.7083199282651153	7079804.706365502	3245	0	601.0	0.9745928281253574	False	Inflammatory diseases of prostate	185-187.99, 796-796.99, 600-602.99	Male	11	genitourinary
0.9095283316592592	0.0829220354675051	-1.1435938609945933	0.2528008981954933	17620396.58042437	3241	A	292.3	0.7661838349410028	False	Memory loss	290-292.99	Both	5	mental disorders
1.1635560384123556	0.17382372847931502	0.8714625303483832	0.3835084455625523	17620396.58042437	3241	B	292.3	0.8619355533113551	False	Memory loss	290-292.99	Both	5	mental disorders
0.9846023936139416	0.1595577247949169	-0.0972524559922884	0.9225265523785792	17620396.58042437	3241	AB	292.3	0.9999997115666884	False	Memory loss	290-292.99	Both	5	mental disorders
1.0350252646047375	0.0776035028027691	0.4436118915021715	0.657326282881496	17620396.58042437	3241	0	292.3	0.9605316697581012	False	Memory loss	290-292.99	Both	5	mental disorders
1.1025977673457104	3929.7619108423055	2.485366912492417e-05	0.9999801753256212	482914.0	3238	A	656.2	0.9999997115666884	False	Respiratory conditions of fetus and newborn	656-656.99	Both	12	pregnancy complications
0.8721121753785255	5488.094410737399	-2.493346717758881e-05	0.9999801117270336	482914.0	3238	B	656.2	0.9999997115666884	False	Respiratory conditions of fetus and newborn	656-656.99	Both	12	pregnancy complications
1.004014922370981	5188.498129424634	7.722627971407285e-07	0.9999993840042136	482914.0	3238	AB	656.2	0.9999997115666884	False	Respiratory conditions of fetus and newborn	656-656.99	Both	12	pregnancy complications
0.962185348124889	3714.7568246983215	-1.0377039231758344e-05	0.9999917226886004	482914.0	3238	0	656.2	0.9999997115666884	False	Respiratory conditions of fetus and newborn	656-656.99	Both	12	pregnancy complications
1.0611384572071485	0.037754426781998	1.5717984107396457	0.11600746799794501	17577998.57631759	3199	A	320.0	0.5885607038410821	False	Meningitis	320-326.9	NA	6	neurological
0.9324095112711824	0.0600046485215603	-1.1662958245455517	0.2435038867396784	17577998.57631759	3199	B	320.0	0.7661838349410028	False	Meningitis	320-326.9	NA	6	neurological
0.9643565179647448	0.0899894263612848	-0.4033165039102379	0.6867182372799739	17577998.57631759	3199	AB	320.0	0.9709539014713244	False	Meningitis	320-326.9	NA	6	neurological
0.9764827569514922	0.0381305383630947	-0.6241240710130144	0.5325506702468655	17577998.57631759	3199	0	320.0	0.9261442605004676	False	Meningitis	320-326.9	NA	6	neurological
1.1326595938953266	8.422530063199954	0.0147899133958168	0.9881999719656864	10484042.63928816	3229	A	619.3	0.9999997115666884	False	Noninflammatory disorders of cervix	619-619.99	Female	11	genitourinary
0.973562247717887	12.271035553971176	-0.0021834761956675	0.9982578672031748	10484042.63928816	3229	B	619.3	0.9999997115666884	False	Noninflammatory disorders of cervix	619-619.99	Female	11	genitourinary
0.8208707421837257	19.394420515020748	-0.0101776498687145	0.9918796807738997	10484042.63928816	3229	AB	619.3	0.9999997115666884	False	Noninflammatory disorders of cervix	619-619.99	Female	11	genitourinary
0.9216475424114359	10.471860187922816	-0.0077915864124313	0.9937833738186386	10484042.63928816	3229	0	619.3	0.9999997115666884	False	Noninflammatory disorders of cervix	619-619.99	Female	11	genitourinary
1.037600044131754	0.0319206051455871	1.156318822412099	0.2475596412724128	17601153.681040384	3226	A	727.5	0.7661838349410028	False	Rupture of synovium	725-729.99	Both	14	musculoskeletal
1.0381576032326136	0.049423658500504994	0.7576858515076866	0.4486448647422657	17601153.68104038	3226	B	727.5	0.8910740038945189	False	Rupture of synovium	725-729.99	Both	14	musculoskeletal
1.0255764722384462	0.0758602008127426	0.3329132557708052	0.7392020576596089	17601153.68104038	3226	AB	727.5	0.9808179935505528	False	Rupture of synovium	725-729.99	Both	14	musculoskeletal
0.9438523780893312	0.0328061956485881	-1.7614204593172305	0.0781770573397592	17601153.68104038	3226	0	727.5	0.5164566929998191	False	Rupture of synovium	725-729.99	Both	14	musculoskeletal
1.0302202795447997	0.0394875111432471	0.7539761851209108	0.4508692218035066	17593565.349760436	3212	A	524.0	0.8927564428104448	False	Dentofacial anomalies, including malocclusion	520-526.99	NA	10	digestive
0.9197201668201996	0.0574538169777992	-1.4565754915671334	0.145243785528684	17593565.349760436	3212	B	524.0	0.6478112658719304	False	Dentofacial anomalies, including malocclusion	520-526.99	NA	10	digestive
0.9264798242089144	0.0926088430287764	-0.8245757894106945	0.40961893768004104	17593565.349760436	3212	AB	524.0	0.8787116517923704	False	Dentofacial anomalies, including malocclusion	520-526.99	NA	10	digestive
1.0205726901906842	0.0412552601500589	0.4936081031395891	0.6215864512688081	17593565.349760436	3212	0	524.0	0.9501454561703588	False	Dentofacial anomalies, including malocclusion	520-526.99	NA	10	digestive
1.035255793768222	0.034759622533682	0.9968042629400842	0.3188672729030369	17594032.810403835	3200	A	384.0	0.8212678878068009	False	Other disorders of tympanic membrane	381-385.99	NA	7	sense organs
1.1255919678375528	0.0507409039837217	2.331631516387524	0.0197264956032453	17594032.81040383	3200	B	384.0	0.2619550833143506	False	Other disorders of tympanic membrane	381-385.99	NA	7	sense organs
1.0552057614996162	0.0752908381694166	0.7137094474514108	0.4754123397361181	17594032.81040383	3200	AB	384.0	0.906074541207342	False	Other disorders of tympanic membrane	381-385.99	NA	7	sense organs
0.9044404950564892	0.0377799788575453	-2.6585182685035926	0.0078525128094882	17594032.81040383	3200	0	384.0	0.15515808442844153	False	Other disorders of tympanic membrane	381-385.99	NA	7	sense organs
1.1057151544308224	0.0361511578405311	2.779781622769952	0.0054428084782354	17580666.113620806	3173	A	213.0	0.12751722720437222	False	Benign neoplasm of bone and articular cartilage	210-229.99	NA	2	neoplasms
0.9309350174771148	0.057042359825877	-1.254608031431322	0.209630601823085	17580666.113620806	3173	B	213.0	0.7260700886797453	False	Benign neoplasm of bone and articular cartilage	210-229.99	NA	2	neoplasms
0.8893566528700793	0.0913864516382022	-1.283088876834501	0.1994707170010418	17580666.113620806	3173	AB	213.0	0.7162166959643318	False	Benign neoplasm of bone and articular cartilage	210-229.99	NA	2	neoplasms
0.9489784242351909	0.0367234101214199	-1.4260444692021539	0.1538655107766362	17580666.113620806	3173	0	213.0	0.6636145632444007	False	Benign neoplasm of bone and articular cartilage	210-229.99	NA	2	neoplasms
0.9618986148412014	0.0348196240726041	-1.1156416785920868	0.2645841515858661	17597865.15537303	3171	A	427.1	0.7767736825765599	False	Paroxysmal tachycardia, unspecified	426-427.99	NA	8	circulatory system
0.9399897030914868	0.0538439389828372	-1.1493653530029422	0.2504142806596465	17597865.15537303	3171	B	427.1	0.7661838349410028	False	Paroxysmal tachycardia, unspecified	426-427.99	NA	8	circulatory system
1.0082965141956264	0.09193751915814599	0.0898685039182622	0.9283923018288454	17597865.15537303	3171	AB	427.1	0.9999997115666884	False	Paroxysmal tachycardia, unspecified	426-427.99	NA	8	circulatory system
1.0646857859189782	0.0345028509130174	1.8166533279154797	0.0692798025542359	17597865.15537303	3171	0	427.1	0.4884337582545933	False	Paroxysmal tachycardia, unspecified	426-427.99	NA	8	circulatory system
0.9662347785715952	0.0429214096171005	-0.8002633791942255	0.4235643197449007	17614407.496235453	3161	A	578.2	0.8829996376550492	False	Blood in stool	578-579.99	Both	10	digestive
0.8771820995500708	0.0838882572102285	-1.5620859623759935	0.1182780087419631	17614407.496235453	3161	B	578.2	0.5931724349468361	False	Blood in stool	578-579.99	Both	10	digestive
0.9371344723443468	0.0978593533142488	-0.6634878643063802	0.5070231787002419	17614407.496235453	3161	AB	578.2	0.9197794660744084	False	Blood in stool	578-579.99	Both	10	digestive
1.0998035727394293	0.0427286963220911	2.226409926124879	0.0259938481823848	17614407.496235453	3161	0	578.2	0.3054627400910937	False	Blood in stool	578-579.99	Both	10	digestive
0.9631933629170288	0.0344995909203757	-1.0870011530601569	0.2770447123655278	17542205.223819304	3161	A	401.1	0.7901797013555923	False	Essential hypertension	401-405.99	Both	8	circulatory system
0.9838157814551162	0.0614013225377023	-0.2657371657583604	0.7904434156957769	17542205.223819304	3161	B	401.1	0.9917343720126311	False	Essential hypertension	401-405.99	Both	8	circulatory system
1.1815167332280028	0.0868472401651643	1.9206019664595868	0.0547912526921259	17542205.223819304	3161	AB	401.1	0.4393524865013722	False	Essential hypertension	401-405.99	Both	8	circulatory system
1.013239092961541	0.0348946404406958	0.3769123823089764	0.7062412823454421	17542205.223819304	3161	0	401.1	0.9745928281253574	False	Essential hypertension	401-405.99	Both	8	circulatory system
0.9431996131913828	0.1076553209609315	-0.543190427928008	0.5870063010056938	10435473.39356605	3144	A	184.2	0.9403165149386806	False	Cancer of other female genital organs (excluding uterus and ovary)	174-184.99, 220-221.99	Female	2	neoplasms
1.0411652111555043	0.1409634316375297	0.286176924412524	0.7747463958462751	10435473.39356605	3144	B	184.2	0.987448552238438	False	Cancer of other female genital organs (excluding uterus and ovary)	174-184.99, 220-221.99	Female	2	neoplasms
0.9561682542883652	0.2209740682640359	-0.2028354890649915	0.8392662662021916	10435473.39356605	3144	AB	184.2	0.9967817117328158	False	Cancer of other female genital organs (excluding uterus and ovary)	174-184.99, 220-221.99	Female	2	neoplasms
1.0511046035712173	0.1282755412615635	0.3885511931005181	0.6976133621717152	10435473.39356605	3144	0	184.2	0.9734698075522642	False	Cancer of other female genital organs (excluding uterus and ovary)	174-184.99, 220-221.99	Female	2	neoplasms
1.0794263480300124	0.75547627494739	0.1011676254094733	0.9194406523981952	482914.0	3142	A	656.8	0.9999997115666884	False	Perinatal jaundice	656-656.99	Both	12	pregnancy complications
1.0556739265224009	1.4367681463440056	0.0377091850461584	0.9699282634148508	482914.0	3142	B	656.8	0.9999997115666884	False	Perinatal jaundice	656-656.99	Both	12	pregnancy complications
0.9924732168882632	1.2608587501996722	-0.0059921480393578	0.9952203889115016	482914.0	3142	AB	656.8	0.9999997115666884	False	Perinatal jaundice	656-656.99	Both	12	pregnancy complications
0.9017890090490741	0.7676958890330794	-0.1346557957887959	0.8929150271860353	482914.0	3142	0	656.8	0.9999997115666884	False	Perinatal jaundice	656-656.99	Both	12	pregnancy complications
1.0757730802934191	0.0434044940350648	1.682764635365742	0.0924306878918524	17614799.50444901	3106	A	458.9	0.55273045813177	False	Hypotension NOS	458-459.99	Both	8	circulatory system
0.9630329297026821	0.0701500107300301	-0.5369589036712719	0.5912998787467538	17614799.504449006	3106	B	458.9	0.9403165149386806	False	Hypotension NOS	458-459.99	Both	8	circulatory system
1.0121152410150382	0.1035972059434147	0.1162428927806129	0.9074608111011252	17614799.50444901	3106	AB	458.9	0.9999997115666884	False	Hypotension NOS	458-459.99	Both	8	circulatory system
0.9399000478805488	0.0432317693724791	-1.4337081806595198	0.15166557786048598	17614799.504449006	3106	0	458.9	0.6585391334192309	False	Hypotension NOS	458-459.99	Both	8	circulatory system
0.9604278277767588	0.0377954737200466	-1.0682877044860741	0.28539903268223105	17598436.684462696	3121	A	259.0	0.7995809156376572	False	Other endocrine disorders	251-259.99	NA	3	endocrine/metabolic
0.9729889968377358	0.0517630325422579	-0.5289973173278587	0.5968111211518972	17598436.684462696	3121	B	259.0	0.9405501188156395	False	Other endocrine disorders	251-259.99	NA	3	endocrine/metabolic
1.0820761472742615	0.1070675767174129	0.7367454907934077	0.4612828197533202	17598436.684462696	3121	AB	259.0	0.8974398530124413	False	Other endocrine disorders	251-259.99	NA	3	endocrine/metabolic
1.0382327574697787	0.0372149230159517	1.0081976005641915	0.313367427797219	17598436.684462696	3121	0	259.0	0.8165635506191823	False	Other endocrine disorders	251-259.99	NA	3	endocrine/metabolic
1.0844976216397897	0.0413554214700022	1.9614564512066488	0.04983469500215401	17603837.67282683	3101	A	577.0	0.4167298249833326	False	Diseases of pancreas	577-577.99	NA	10	digestive
1.0985602800356988	0.065112927090346	1.4436532098816528	0.1488467149058133	17603837.67282683	3101	B	577.0	0.6529024898314526	False	Diseases of pancreas	577-577.99	NA	10	digestive
1.0322533572230277	0.1107005336696312	0.2867568661297145	0.7743004456384376	17603837.67282683	3101	AB	577.0	0.987448552238438	False	Diseases of pancreas	577-577.99	NA	10	digestive
0.8781741035180363	0.0424667633594799	-3.0591078563410385	0.0022218539315794	17603837.67282683	3101	0	577.0	0.0712595386246688	False	Diseases of pancreas	577-577.99	NA	10	digestive
1.0744355704735982	0.0422069382730395	1.7010348513209848	0.0889559704537198	10489608.501026694	3082	A	671.0	0.5403251538670387	False	Venous/cerebrovascular complications embolism in pregnancy and the puerperium	670-677.99	Female	12	pregnancy complications
0.9721112716247028	0.0536415534394562	-0.5272965132425783	0.5979951521388644	10489608.501026694	3082	B	671.0	0.9408836411767872	False	Venous/cerebrovascular complications embolism in pregnancy and the puerperium	670-677.99	Female	12	pregnancy complications
1.0034856852945333	0.1510414273111662	0.0230375496028858	0.9816206155885208	10489608.501026694	3082	AB	671.0	0.9999997115666884	False	Venous/cerebrovascular complications embolism in pregnancy and the puerperium	670-677.99	Female	12	pregnancy complications
0.9412289362683764	0.0423315306449772	-1.4308218404135218	0.1525008678516906	10489608.501026694	3082	0	671.0	0.6607699426070609	False	Venous/cerebrovascular complications embolism in pregnancy and the puerperium	670-677.99	Female	12	pregnancy complications
0.9088482744699174	0.0314214238414091	-3.0417817471750026	0.0023537797344089	17619767.23340178	3083	A	275.0	0.07364194417563602	False	Disorders of mineral metabolism	275-275.99	NA	3	endocrine/metabolic
1.0555785984010362	0.0504706112393358	1.0716939971193955	0.2838658913900343	17619767.23340178	3083	B	275.0	0.7978577856193042	False	Disorders of mineral metabolism	275-275.99	NA	3	endocrine/metabolic
0.9260339104321826	0.0744909120565534	-1.0315946274224062	0.3022702616189858	17619767.23340178	3083	AB	275.0	0.809202628167806	False	Disorders of mineral metabolism	275-275.99	NA	3	endocrine/metabolic
1.0900440971869123	0.0313100287913325	2.7536912256489114	0.0058961433158767	17619767.23340178	3083	0	275.0	0.13067128429780794	False	Disorders of mineral metabolism	275-275.99	NA	3	endocrine/metabolic
1.0811216596457216	0.0397597811900736	1.9617581788164016	0.0501084185166526	482914.0	3082	A	750.0	0.4182076659914009	False	Digestive congenital anomalies	750-751.99	NA	15	congenital anomalies
0.9265388650124996	0.0615388596390342	-1.2398553755863717	0.2153655247566434	482914.0	3082	B	750.0	0.7331592332141051	False	Digestive congenital anomalies	750-751.99	NA	15	congenital anomalies
0.9056844816559813	0.1008289180397622	-0.9824987688306741	0.3261330986138028	482914.0	3082	AB	750.0	0.8279539964808615	False	Digestive congenital anomalies	750-751.99	NA	15	congenital anomalies
0.9711834845347316	0.0404294985374704	-0.7232309352011341	0.4697315179855482	482914.0	3082	0	750.0	0.9036477296144272	False	Digestive congenital anomalies	750-751.99	NA	15	congenital anomalies
0.967605155871184	0.0272583741532462	-1.2081121038346017	0.2270133173741859	17617063.23340178	3073	A	559.0	0.7479695439350373	False	Ileostomy status	555-564.99	Both	10	digestive
0.9334497664163912	0.0420235008103487	-1.63880039044117	0.1012650462920005	17617063.23340178	3073	B	559.0	0.5670120036679767	False	Ileostomy status	555-564.99	Both	10	digestive
0.9614281891764276	0.069396706461407	-0.5668194499734537	0.570841037510425	17617063.23340178	3073	AB	559.0	0.9346897480242532	False	Ileostomy status	555-564.99	Both	10	digestive
1.069596692310905	0.0273670353902464	2.458492612996605	0.0139575566827222	17617063.23340178	3073	0	559.0	0.2134394568114916	False	Ileostomy status	555-564.99	Both	10	digestive
0.960145683882463	0.0356000611405013	-1.1424208466662844	0.2532963099138986	10447192.073921973	3044	A	626.13	0.7661838349410028	False	Irregular menstrual cycle	626-628.99	Female	11	genitourinary
0.9920316506185812	0.0583492804328156	-0.1371099400266297	0.8909456552608717	10447192.073921973	3044	B	626.13	0.9999997115666884	False	Irregular menstrual cycle	626-628.99	Female	11	genitourinary
1.0091716883076751	0.0839617288320091	0.1087386350787412	0.9134111971387122	10447192.073921973	3044	AB	626.13	0.9999997115666884	False	Irregular menstrual cycle	626-628.99	Female	11	genitourinary
1.0434551799935958	0.0353184358891741	1.2043991737017472	0.2284531983331778	10447192.073921973	3044	0	626.13	0.7504521687860021	False	Irregular menstrual cycle	626-628.99	Female	11	genitourinary
0.9498761320774852	0.0376549614762559	-1.3656550998729755	0.1720571053318206	17602098.995208766	3037	A	295.0	0.6881654361444035	False	Schizophrenia and other psychotic disorders	295-306.99	NA	5	mental disorders
0.9544124504968188	0.0596364962073187	-0.7823961145509044	0.43398782836629296	17602098.995208766	3037	B	295.0	0.8836397064085758	False	Schizophrenia and other psychotic disorders	295-306.99	NA	5	mental disorders
1.0422195670961547	0.0894063944630037	0.462524390617894	0.6437086242400225	17602098.995208766	3037	AB	295.0	0.9567359258680588	False	Schizophrenia and other psychotic disorders	295-306.99	NA	5	mental disorders
1.0655246011301225	0.0378047778597744	1.6788158718531263	0.093197947492873	17602098.995208766	3037	0	295.0	0.5542869769295076	False	Schizophrenia and other psychotic disorders	295-306.99	NA	5	mental disorders
1.0581348011548306	0.035308843521297005	1.6003848040323314	0.10952338672619401	17594393.53593429	3037	A	361.1	0.5817428726770196	False	Retinal detachment with retinal defect	360-365.99	Both	7	sense organs
1.0663915074052748	0.0588642770157576	1.0920124957100659	0.2748361524891261	17594393.53593429	3037	B	361.1	0.7869820419168971	False	Retinal detachment with retinal defect	360-365.99	Both	7	sense organs
1.2347262847437726	0.0834954442976519	2.5252792592840563	0.0115656763793542	17594393.53593429	3037	AB	361.1	0.19256557626538973	False	Retinal detachment with retinal defect	360-365.99	Both	7	sense organs
0.8814601412305798	0.0359959813710646	-3.505266153118837	0.0004567907188520293	17594393.53593429	3037	0	361.1	0.022196645301254158	True	Retinal detachment with retinal defect	360-365.99	Both	7	sense organs
0.9491811388159169	0.0357674087475482	-1.4581885312744418	0.1447986672979735	17611647.33744011	3018	A	450.0	0.6467769106784244	False	Noninfectious disorders of lymphatic channels	450-450.99	Both	8	circulatory system
0.9800577779949922	0.0546955826211948	-0.3682884604628104	0.712660685751582	17611647.33744011	3018	B	450.0	0.9748127915663032	False	Noninfectious disorders of lymphatic channels	450-450.99	Both	8	circulatory system
1.0086929454906008	0.0806844097791011	0.1072744959450751	0.9145719246059101	17611647.33744011	3018	AB	450.0	0.9999997115666884	False	Noninfectious disorders of lymphatic channels	450-450.99	Both	8	circulatory system
1.0608573136955388	0.034584290170069996	1.7082139736604305	0.087606593085658	17611647.33744011	3018	0	450.0	0.5382382806466277	False	Noninfectious disorders of lymphatic channels	450-450.99	Both	8	circulatory system
1.0770404508017055	0.0367221134377728	2.0210426170230944	0.0432838927575303	17602882.138261467	3011	A	433.21	0.3930821854023792	False	Cerebral artery occlusion, with cerebral infarction	430-438.99	Both	8	circulatory system
0.9605825251501036	0.0585953086448423	-0.6863242543789325	0.4925138223396145	17602882.138261467	3011	B	433.21	0.9157333276961976	False	Cerebral artery occlusion, with cerebral infarction	430-438.99	Both	8	circulatory system
1.0084458257717426	0.083945546651406	0.1001882729502635	0.9201955164878792	17602882.138261467	3011	AB	433.21	0.9999997115666884	False	Cerebral artery occlusion, with cerebral infarction	430-438.99	Both	8	circulatory system
0.9401856491666108	0.0372936814999996	-1.6538438047489283	0.0981693134860893	17602882.138261467	3011	0	433.21	0.5624479349050829	False	Cerebral artery occlusion, with cerebral infarction	430-438.99	Both	8	circulatory system
1.0616258565785246	0.0449655505664429	1.3299416824746269	0.1835472254101406	17592398.880219027	2996	A	520.2	0.6951455583866177	False	Disturbances in tooth eruption	520-526.99	Both	10	digestive
0.9339321314460941	0.0633093458871541	-1.0796432476166122	0.280309525010596	17592398.880219027	2996	B	520.2	0.7937601571773226	False	Disturbances in tooth eruption	520-526.99	Both	10	digestive
0.8857973927127197	0.099014556284158	-1.2247394269580845	0.2206828992176264	17592398.880219027	2996	AB	520.2	0.7378592348968549	False	Disturbances in tooth eruption	520-526.99	Both	10	digestive
0.9904836191898204	0.0432145471869728	-0.2212669465061658	0.8248860329062486	17592398.880219027	2996	0	520.2	0.994102964640906	False	Disturbances in tooth eruption	520-526.99	Both	10	digestive
0.9268567345237048	0.035097816390031	-2.164131009042245	0.0304618723003676	17609538.409308694	2996	A	333.0	0.3275899709678876	False	Extrapyramidal disease and abnormal movement disorders	330-337.99, 341-349.99	Both	6	neurological
1.0085703345607058	0.0537219493263932	0.1588516024282719	0.8737868330411053	17609538.40930869	2996	B	333.0	0.9999997115666884	False	Extrapyramidal disease and abnormal movement disorders	330-337.99, 341-349.99	Both	6	neurological
0.9835967491133704	0.0812776048645578	-0.2034911555677603	0.8387525192416733	17609538.409308694	2996	AB	333.0	0.9965978131181628	False	Extrapyramidal disease and abnormal movement disorders	330-337.99, 341-349.99	Both	6	neurological
1.0784171317266873	0.0345253116727946	2.1866376764465896	0.0287763855144938	17609538.409308694	2996	0	333.0	0.3199191224968243	False	Extrapyramidal disease and abnormal movement disorders	330-337.99, 341-349.99	Both	6	neurological
0.9550508041916655	0.0348856146862512	-1.318329696166858	0.1874131441559918	7089986.245037645	2976	A	603.1	0.7029102303685822	False	Hydrocele	600-609.99	Male	11	genitourinary
1.0311370973661924	0.0561167845225639	0.5463992919806574	0.5847995574735907	7089986.245037645	2976	B	603.1	0.9402158968097242	False	Hydrocele	600-609.99	Male	11	genitourinary
1.046813473348723	0.0810190475766546	0.5646914391864419	0.5722922025069023	7089986.245037645	2976	AB	603.1	0.9351918450802816	False	Hydrocele	600-609.99	Male	11	genitourinary
1.0258046566822194	0.0345680923455862	0.7370188458638582	0.4611222331426016	7089986.245037645	2976	0	603.1	0.8974398530124413	False	Hydrocele	600-609.99	Male	11	genitourinary
0.9712192224455444	0.0405737370934705	-0.7197529361629776	0.4716825290153107	17595823.605749488	2970	A	366.1	0.9057131268378064	False	Nonsenile Cataract	366-366.99	Both	7	sense organs
1.0337332725341075	0.0600303790243884	0.5526666067839342	0.5804957333007085	17595823.605749488	2970	B	366.1	0.939100372491405	False	Nonsenile Cataract	366-366.99	Both	7	sense organs
1.0379102052053732	0.0925663452341079	0.4019741019084939	0.6877059113756027	17595823.605749488	2970	AB	366.1	0.9713078593682036	False	Nonsenile Cataract	366-366.99	Both	7	sense organs
1.009544763181968	0.042092532823613	0.2256813521079102	0.8214507413336406	17595823.605749488	2970	0	366.1	0.994102964640906	False	Nonsenile Cataract	366-366.99	Both	7	sense organs
1.0191345764695887	0.0640051906601911	0.29612930635633	0.7671333082465548	17597896.34770705	2944	A	264.0	0.98652453780732	False	Lack of normal physiological development	260-264.99	NA	3	endocrine/metabolic
1.0373116430974874	0.08622140357523798	0.4248644338881504	0.6709384696352851	17597896.34770705	2944	B	264.0	0.9667806432588624	False	Lack of normal physiological development	260-264.99	NA	3	endocrine/metabolic
0.9428666713606384	0.2222300703470828	-0.2647274241220382	0.7912212434398765	17597896.34770705	2944	AB	264.0	0.9917343720126311	False	Lack of normal physiological development	260-264.99	NA	3	endocrine/metabolic
0.9745266019167088	0.0624788656110191	-0.4129950526252007	0.6796130763843515	17597896.34770705	2944	0	264.0	0.9701106719861314	False	Lack of normal physiological development	260-264.99	NA	3	endocrine/metabolic
0.9840931237909258	0.0378495609456297	-0.4236442380904173	0.6718282132570157	17617301.327857632	2945	A	426.24	0.9671908528318134	False	Atrioventricular block, complete	426-427.99	Both	8	circulatory system
0.9529899048240441	0.0620220090875937	-0.7763529292530633	0.4375465896702677	17617301.327857632	2945	B	426.24	0.8846781343001752	False	Atrioventricular block, complete	426-427.99	Both	8	circulatory system
1.0686354549904953	0.0789714540484528	0.8405892953066251	0.4005846669951954	17617301.327857632	2945	AB	426.24	0.872771453091958	False	Atrioventricular block, complete	426-427.99	Both	8	circulatory system
1.023404632681908	0.0383582490308436	0.6031282636448754	0.5464277495305931	17617301.327857632	2945	0	426.24	0.9296980128271151	False	Atrioventricular block, complete	426-427.99	Both	8	circulatory system
1.0376340140223586	0.0359175752490382	1.0285531433248258	0.3036976936812711	17598765.17727584	2943	A	384.4	0.809202628167806	False	Perforation of tympanic membrane	381-385.99	Both	7	sense organs
1.162531919659123	0.0520051743750848	2.8958717605195914	0.003783726203962	17598765.177275836	2943	B	384.4	0.10172640941799477	False	Perforation of tympanic membrane	381-385.99	Both	7	sense organs
1.0754729586717484	0.0774479809329218	0.9394760909655222	0.3474938227894022	17598765.177275836	2943	AB	384.4	0.8407743540584075	False	Perforation of tympanic membrane	381-385.99	Both	7	sense organs
0.8847280031417619	0.0393014937461919	-3.1162943344304663	0.0018330553638887	17598765.177275836	2943	0	384.4	0.06362350892650727	False	Perforation of tympanic membrane	381-385.99	Both	7	sense organs
1.0406750712890358	0.039724612482568	1.0036500570177131	0.3155551153903395	17593467.93429158	2931	A	480.5	0.8181982438579554	False	Bronchopneumonia and lung abscess	480-488.99	Both	9	respiratory
0.9574040083380992	0.063744654425897	-0.6828778935801422	0.4946891377240575	17593467.93429158	2931	B	480.5	0.9164531893447662	False	Bronchopneumonia and lung abscess	480-488.99	Both	9	respiratory
0.9965623602611756	0.0939776830389815	-0.0366423377045295	0.9707704260630068	17593467.93429158	2931	AB	480.5	0.9999997115666884	False	Bronchopneumonia and lung abscess	480-488.99	Both	9	respiratory
0.9779897968652388	0.0399347012993384	-0.557310833203573	0.5773190733499662	17593467.93429158	2931	0	480.5	0.9378932940009356	False	Bronchopneumonia and lung abscess	480-488.99	Both	9	respiratory
0.9689896694197472	0.0356723653040901	-0.8830737169570567	0.3772032594618306	17599736.465434633	2926	A	371.1	0.8583056629137606	False	Uveitis, noninfectious or NOS	369-374.99	Both	7	sense organs
0.9725983511576328	0.0575581119609565	-0.4827134761845882	0.6293026222288461	17599736.465434633	2926	B	371.1	0.9529489679760296	False	Uveitis, noninfectious or NOS	369-374.99	Both	7	sense organs
1.1058064339076341	0.0831276755060958	1.209884345026281	0.2263326783791366	17599736.465434633	2926	AB	371.1	0.7471982763474736	False	Uveitis, noninfectious or NOS	369-374.99	Both	7	sense organs
1.0248870334298568	0.0355662205351362	0.691172546839254	0.4894622561044278	17599736.465434633	2926	0	371.1	0.9149514908853096	False	Uveitis, noninfectious or NOS	369-374.99	Both	7	sense organs
1.0052942507942124	0.0378611011053367	0.1394646580022298	0.8890838835380721	17611909.360711847	2922	A	427.12	0.9999997115666884	False	Paroxysmal ventricular tachycardia	426-427.99	Both	8	circulatory system
1.1070974520986612	0.0612234333457763	1.6618094886428951	0.0965611505357071	17611909.360711847	2922	B	427.12	0.5622938030293223	False	Paroxysmal ventricular tachycardia	426-427.99	Both	8	circulatory system
0.997896205395582	0.0794205072139247	-0.0265172152991161	0.978844976572682	17611909.360711847	2922	AB	427.12	0.9999997115666884	False	Paroxysmal ventricular tachycardia	426-427.99	Both	8	circulatory system
0.9525850862274784	0.0383616285707072	-1.2662613243516814	0.2054289919581964	17611909.360711847	2922	0	427.12	0.7232705293826568	False	Paroxysmal ventricular tachycardia	426-427.99	Both	8	circulatory system
1.0172078141247514	0.0291529744685488	0.5852382764295437	0.5583958054747434	10489472.933607118	2907	A	256.4	0.9325551130128098	False	Polycystic ovaries	251-259.99	Female	3	endocrine/metabolic
1.0710063335741449	0.0426779583300097	1.6073567676089708	0.1079962535516033	10489472.933607118	2907	B	256.4	0.5764486764023741	False	Polycystic ovaries	251-259.99	Female	3	endocrine/metabolic
0.9523672108519357	0.0631910063448815	-0.7723344776728032	0.4399280624210256	10489472.933607118	2907	AB	256.4	0.8866030255470805	False	Polycystic ovaries	251-259.99	Female	3	endocrine/metabolic
0.9595940939526588	0.0288729765879624	-1.4284950014415034	0.1531690086845437	10489472.933607118	2907	0	256.4	0.6623524699872161	False	Polycystic ovaries	251-259.99	Female	3	endocrine/metabolic
0.9499615713053386	0.0377477769153393	-1.3599144282958515	0.1738762611229268	10474067.529089663	2899	A	614.54	0.6881654361444035	False	Abscess or ulceration of vulva	614-616.99	Female	11	genitourinary
1.0340222486836643	0.054378463892625004	0.6152489526552335	0.5383992486911949	10474067.529089663	2899	B	614.54	0.9271404306985468	False	Abscess or ulceration of vulva	614-616.99	Female	11	genitourinary
0.9882152210254818	0.0848314817720677	-0.1397449350548428	0.8888633275805395	10474067.529089663	2899	AB	614.54	0.9999997115666884	False	Abscess or ulceration of vulva	614-616.99	Female	11	genitourinary
1.0394747467149914	0.0374211409437812	1.0345898965113225	0.3008761560702468	10474067.529089663	2899	0	614.54	0.8091106139075736	False	Abscess or ulceration of vulva	614-616.99	Female	11	genitourinary
1.0590749966545796	0.0456722387134076	1.2566908060415591	0.2092021468446104	482914.0	2898	A	747.11	0.7260700886797453	False	Cardiac shunt/ heart septal defect	747-747.99	Both	15	congenital anomalies
0.9440159302508156	0.0710765106636971	-0.8105664892009599	0.4178378735658278	482914.0	2898	B	747.11	0.8825438868351375	False	Cardiac shunt/ heart septal defect	747-747.99	Both	15	congenital anomalies
1.0545582616091078	0.1036680752104102	0.5124236150976113	0.6084873767509866	482914.0	2898	AB	747.11	0.9465603812882326	False	Cardiac shunt/ heart septal defect	747-747.99	Both	15	congenital anomalies
0.958341028632386	0.0463709350948602	-0.9176348177304584	0.3590632311856715	482914.0	2898	0	747.11	0.8462124355970095	False	Cardiac shunt/ heart septal defect	747-747.99	Both	15	congenital anomalies
0.9650311177623572	0.0378363210065371	-0.9407609098950795	0.346834693263205	17577631.014373716	2866	A	303.0	0.8407201767269474	False	Psychogenic and somatoform disorders	295-306.99	Both	5	mental disorders
0.9786801474712032	0.05772958611785	-0.3732991139531305	0.708928403687137	17577631.014373716	2866	B	303.0	0.9745928281253574	False	Psychogenic and somatoform disorders	295-306.99	Both	5	mental disorders
1.0336473601008271	0.0896751929772349	0.3690393343882626	0.71210097509526	17577631.014373716	2866	AB	303.0	0.9746259955403518	False	Psychogenic and somatoform disorders	295-306.99	Both	5	mental disorders
1.039691791394922	0.0377806995596008	1.0302698271180872	0.3028913448567781	17577631.014373716	2866	0	303.0	0.809202628167806	False	Psychogenic and somatoform disorders	295-306.99	Both	5	mental disorders
0.9864355916066784	0.0328150421200623	-0.4161885700670148	0.6772776328598213	10465249.442847364	2865	A	625.1	0.9701106719861314	False	Dyspareunia	624-625.99	Female	11	genitourinary
0.9723940526675487	0.0485774400397114	-0.5762788791225635	0.5644349643363828	10465249.442847364	2865	B	625.1	0.9344604522066186	False	Dyspareunia	624-625.99	Female	11	genitourinary
1.107897773531445	0.0816034269131296	1.2556374871611669	0.2092662590694197	10465249.442847364	2865	AB	625.1	0.7260700886797453	False	Dyspareunia	624-625.99	Female	11	genitourinary
1.0063120006968438	0.0327511079980795	0.1921206284743015	0.8476501618680254	10465249.442847366	2865	0	625.1	0.998665973386026	False	Dyspareunia	624-625.99	Female	11	genitourinary
0.974865312529492	0.0380012910640294	-0.6698708862058723	0.5029450675024594	17614674.507871322	2862	A	367.9	0.9187590354568514	False	Blindness and low vision	367-367.99	Both	7	sense organs
1.0982702655557988	0.0546157687075235	1.716289242295845	0.0861191680796232	17614674.507871322	2862	B	367.9	0.5355685258891207	False	Blindness and low vision	367-367.99	Both	7	sense organs
0.8711797819033159	0.0959959286058437	-1.436591288997305	0.1508444466256733	17614674.507871322	2862	AB	367.9	0.6573743092737483	False	Blindness and low vision	367-367.99	Both	7	sense organs
1.008758731132873	0.0383007697630354	0.2276872244776496	0.8198908968965677	17614674.507871322	2862	0	367.9	0.994102964640906	False	Blindness and low vision	367-367.99	Both	7	sense organs
1.0434246209886415	0.0344697988800121	1.2332015153208018	0.2175187994485994	10479085.363449693	2839	A	610.1	0.7351485442466831	False	Cystic mastopathy	610-613.99	Female	11	genitourinary
0.8902236564191379	0.0592900942093867	-1.9612474904886883	0.0498678220444994	10479085.363449693	2839	B	610.1	0.4167298249833326	False	Cystic mastopathy	610-613.99	Female	11	genitourinary
0.9223056564153628	0.1035006059735366	-0.7814311332123454	0.4345608369962831	10479085.363449693	2839	AB	610.1	0.8836397064085758	False	Cystic mastopathy	610-613.99	Female	11	genitourinary
1.01823935283718	0.0347111446228927	0.5207264512125815	0.6025645726471185	10479085.363449693	2839	0	610.1	0.9448126187013294	False	Cystic mastopathy	610-613.99	Female	11	genitourinary
0.9931503375139932	0.0376063829075755	-0.1827676200131243	0.8549815456817786	17610302.097193707	2848	A	245.0	0.9998144747536978	False	Thyroiditis	240-246.99	Both	3	endocrine/metabolic
1.0212773017822079	0.0520928244479872	0.4041650793388508	0.6860941358758289	17610302.097193707	2848	B	245.0	0.9707004177184848	False	Thyroiditis	240-246.99	Both	3	endocrine/metabolic
1.108065668491695	0.0794782491532743	1.291118705480349	0.1966723315668368	17610302.097193707	2848	AB	245.0	0.7135243147382375	False	Thyroiditis	240-246.99	Both	3	endocrine/metabolic
0.9782693818284156	0.0367073011501422	-0.598524125818078	0.5494946106657392	17610302.097193707	2848	0	245.0	0.929864043810906	False	Thyroiditis	240-246.99	Both	3	endocrine/metabolic
1.2588354849023045	0.0350875198717592	6.560368932318231	5.451532299666058e-11	17627948.438056126	2828	A	157.0	1.88221325714786e-08	True	Pancreatic cancer	140-159.99, 210-211.99	NA	2	neoplasms
1.0238806774862117	0.0722929623236864	0.3264493966868889	0.7440865864454456	17627948.438056126	2828	B	157.0	0.9816940402487464	False	Pancreatic cancer	140-159.99, 210-211.99	NA	2	neoplasms
1.1080066227871388	0.0961680855957732	1.0664927446205328	0.2862094221561168	17627948.438056126	2828	AB	157.0	0.7995809156376572	False	Pancreatic cancer	140-159.99, 210-211.99	NA	2	neoplasms
0.7616321949937072	0.0358822782735105	-7.588468086796241	3.327189744253725e-14	17627948.438056126	2828	0	157.0	1.818863726858703e-11	True	Pancreatic cancer	140-159.99, 210-211.99	NA	2	neoplasms
1.0120548242877028	0.0412983633760505	0.2901505681019009	0.7717700344075693	482914.0	2823	A	755.61	0.98652453780732	False	Congenital hip dysplasia and deformity	754-756.99	Both	15	congenital anomalies
0.8738783003086207	0.0640540604191361	-2.104693389271646	0.035606281094738	482914.0	2823	B	755.61	0.35471746322056696	False	Congenital hip dysplasia and deformity	754-756.99	Both	15	congenital anomalies
0.8865391890166157	0.1038660624131674	-1.1594735103885137	0.24658806407898498	482914.0	2823	AB	755.61	0.7661838349410028	False	Congenital hip dysplasia and deformity	754-756.99	Both	15	congenital anomalies
1.0706038059147125	0.0417767680727252	1.6330318752345392	0.1028224655069993	482914.0	2823	0	755.61	0.5696379425253824	False	Congenital hip dysplasia and deformity	754-756.99	Both	15	congenital anomalies
1.0408615397501941	0.0431536388802066	0.9280509097627828	0.3533883538581811	17599288.079397675	2821	A	703.0	0.8439124868255071	False	Diseases of nail, NOS	703-704.99	NA	13	dermatologic
0.9450635402398188	0.0612758821694169	-0.9221101908178984	0.3564783209817233	17599288.079397675	2821	B	703.0	0.8451383395880393	False	Diseases of nail, NOS	703-704.99	NA	13	dermatologic
[truncated: 4,562 more rows]
