# Supplementary material for: Associations of ABO and Rhesus D blood groups with phenome-wide disease incidence: A 41-year retrospective cohort study of 482,914 patients
Source: eLife. 2023 Mar 9;12:e83116. doi: 10.7554/eLife.83116 (PMC10042530; doi:10.7554/eLife.83116)
Supplement: Table 3—source data 1. [file elife-83116-table3-data1.zip]

Archive with 1 entries (1 files):
- table3_summary.tds
