# Supplementary material for: Associations of ABO and Rhesus D blood groups with phenome-wide disease incidence: A 41-year retrospective cohort study of 482,914 patients
Source: eLife. 2023 Mar 9;12:e83116. doi: 10.7554/eLife.83116 (PMC10042530; doi:10.7554/eLife.83116)
Supplement: Table 3—source data 1. [file elife-83116-table3-data1.zip › table3_summary.tds]

estimate	std.error	statistic	p.value	N	blood_group	phecode	p.value_FDR	FDR_.05	phenotype	phecode_exclude_range	sex	category_number	category
-0.0399658330830662	0.0312432696428445	-1.279182157947396	0.2008361184343614	92731	A	195.0	0.9323920706490352	False	Cancer, suspected or other	195-199.99	NA	2	neoplasms
0.0671509352592817	0.0495686592569093	1.3547054987153335	0.1755147059982669	92731	B	195.0	0.9302647739689478	False	Cancer, suspected or other	195-199.99	NA	2	neoplasms
0.1214756945836151	0.0750128727740378	1.6193979791913549	0.10536506223938198	92731	AB	195.0	0.8865387701524756	False	Cancer, suspected or other	195-199.99	NA	2	neoplasms
-0.007892716938894	0.0314590657327582	-0.2508884722115378	0.8019008931961022	92731	0	195.0	0.9922207561690656	False	Cancer, suspected or other	195-199.99	NA	2	neoplasms
-0.0270921160452217	0.0276043603219084	-0.981443356385978	0.32637676040393104	91121	A	650.0	0.9651039421800556	False	Normal delivery	650-650.99	Female	12	pregnancy complications
-0.0003341547558357862	0.0411350021155609	-0.0081233679020373	0.9935185792380063	91121	B	650.0	0.9997139890461936	False	Normal delivery	650-650.99	Female	12	pregnancy complications
-0.1407558450972504	0.0641808947965381	-2.1931112918176816	0.0283018798949593	91121	AB	650.0	0.8330645160988369	False	Normal delivery	650-650.99	Female	12	pregnancy complications
0.0535465609225483	0.027672993248708998	1.934975390674312	0.0529964066633004	91121	0	650.0	0.8639054521106758	False	Normal delivery	650-650.99	Female	12	pregnancy complications
-0.1377402490894055	0.0663589386078825	-2.075684933770835	0.037926442304503996	76292	A	480.0	0.8330645160988369	False	Pneumonia	480-488.99	NA	9	respiratory
0.1670883475523745	0.1039263167271801	1.607757811633051	0.1078923700364516	76292	B	480.0	0.8865387701524756	False	Pneumonia	480-488.99	NA	9	respiratory
0.0781368310012036	0.1593808757873047	0.4902522376993205	0.6239568302258822	76292	AB	480.0	0.9874229308122682	False	Pneumonia	480-488.99	NA	9	respiratory
0.0569100039449209	0.0668558192845802	0.8512348596414074	0.3946415739804372	76292	0	480.0	0.9655415846667281	False	Pneumonia	480-488.99	NA	9	respiratory
-0.0245402145802095	0.0486960096312911	-0.5039471358334964	0.6143004798749601	56831	A	366.0	0.9874229308122682	False	Cataract	366-366.99	Both	7	sense organs
-0.1511974516585641	0.0777657311033936	-1.9442683751990848	0.0518680245612635	56831	B	366.0	0.8639054521106758	False	Cataract	366-366.99	Both	7	sense organs
-0.036884664569774	0.1178087170076671	-0.3130894343529225	0.7542138651095629	56831	AB	366.0	0.9909523925935212	False	Cataract	366-366.99	Both	7	sense organs
0.0916350582087616	0.0491009039337554	1.8662601065836009	0.0620101306482755	56831	0	366.0	0.8639054521106758	False	Cataract	366-366.99	Both	7	sense organs
-0.0235350550947326	0.0627127395730213	-0.3752834791618202	0.7074511026944559	54856	A	411.0	0.988297653375232	False	Ischemic Heart Disease	410-414.99	NA	8	circulatory system
-0.1185142978021011	0.0991242609240042	-1.195613432043268	0.2318526163967602	54856	B	411.0	0.9471524148364949	False	Ischemic Heart Disease	410-414.99	NA	8	circulatory system
-0.1828063320758595	0.1515339359540098	-1.2063722289332	0.22767920240929604	54856	AB	411.0	0.9419533624214422	False	Ischemic Heart Disease	410-414.99	NA	8	circulatory system
0.1047100285906524	0.0634516243089004	1.6502340126218729	0.0989008085625999	54856	0	411.0	0.8865387701524756	False	Ischemic Heart Disease	410-414.99	NA	8	circulatory system
-0.041924386501854	0.0548999160145956	-0.7636511955812106	0.4450784866095338	53711	A	740.0	0.9674840486247468	False	Osteoarthrosis	740-740.99	NA	14	musculoskeletal
0.1415653821782807	0.0889140347392117	1.5921601420236673	0.1113546120587587	53711	B	740.0	0.8865387701524756	False	Osteoarthrosis	740-740.99	NA	14	musculoskeletal
0.0593027734087088	0.1315140716306172	0.4509234082210777	0.6520465724703164	53711	AB	740.0	0.9874229308122682	False	Osteoarthrosis	740-740.99	NA	14	musculoskeletal
-0.0227091922456342	0.0553039412135595	-0.4106252058590415	0.6813490165219345	53711	0	740.0	0.9878829291301616	False	Osteoarthrosis	740-740.99	NA	14	musculoskeletal
-0.0167814301680269	0.0458555122626418	-0.3659632035492202	0.71439401319169	52310	A	366.2	0.988672588679698	False	Senile cataract	366-366.99	Both	7	sense organs
-0.2100996276373493	0.0734091536134178	-2.8620358265368564	0.0042109633478538	52310	B	366.2	0.6335939166315117	False	Senile cataract	366-366.99	Both	7	sense organs
-0.0590884263753729	0.1112110504735955	-0.5313179411914838	0.595200731116432	52310	AB	366.2	0.9874229308122682	False	Senile cataract	366-366.99	Both	7	sense organs
0.1107218575922375	0.0462573909966303	2.393603599483231	0.0166872707403372	52310	0	366.2	0.8195107904748667	False	Senile cataract	366-366.99	Both	7	sense organs
0.0180534253862374	0.0738887087359349	0.2443326686186545	0.8069742149143508	48639	A	592.0	0.9923482792794008	False	Cystitis and urethritis	590-593.99	NA	11	genitourinary
0.1914958412976544	0.114470694784489	1.6728809208171458	0.0943571725704761	48639	B	592.0	0.8865387701524756	False	Cystitis and urethritis	590-593.99	NA	11	genitourinary
0.0120244195261377	0.1730496592065549	0.0694853695827579	0.9446035635812312	48639	AB	592.0	0.9997139890461936	False	Cystitis and urethritis	590-593.99	NA	11	genitourinary
-0.1010788276273255	0.0742747511293692	-1.3608773653279544	0.1735587539556661	48639	0	592.0	0.9302647739689478	False	Cystitis and urethritis	590-593.99	NA	11	genitourinary
-0.0481951988121084	0.0599773891733883	-0.8035561313411153	0.4216573466500986	48003	A	726.0	0.9655415846667281	False	Peripheral enthesopathies and allied syndromes	725-729.99	NA	14	musculoskeletal
0.0940361808422295	0.0945651919416235	0.99440585813308	0.3200303305531273	48003	B	726.0	0.962751947313984	False	Peripheral enthesopathies and allied syndromes	725-729.99	NA	14	musculoskeletal
0.2555472677364482	0.142998531046976	1.7870621877402304	0.0739337465996772	48003	AB	726.0	0.8639054521106758	False	Peripheral enthesopathies and allied syndromes	725-729.99	NA	14	musculoskeletal
-0.0351121698237892	0.0604328165057261	-0.5810116399334496	0.561235336862463	48003	0	726.0	0.9840702387919591	False	Peripheral enthesopathies and allied syndromes	725-729.99	NA	14	musculoskeletal
0.0491002713450227	0.1006953808262094	0.4876119534198407	0.6258269613470051	47853	A	550.0	0.9874229308122682	False	Abdominal hernia	550-550.99	NA	10	digestive
0.1361700469211144	0.1615385076623326	0.8429571926326918	0.3992565992259911	47853	B	550.0	0.9655415846667281	False	Abdominal hernia	550-550.99	NA	10	digestive
0.1394813300451257	0.2441910857297948	0.571197468688379	0.5678684768522657	47853	AB	550.0	0.984595888116064	False	Abdominal hernia	550-550.99	NA	10	digestive
-0.1275138846873794	0.1014062357598148	-1.2574560502314844	0.2085946816407844	47853	0	550.0	0.9362928245278668	False	Abdominal hernia	550-550.99	NA	10	digestive
-0.0567182557081124	0.06896875934466701	-0.8223760474603655	0.4108670901741424	46885	A	626.0	0.9655415846667281	False	Disorders of menstruation and other abnormal bleeding from female genital tract	626-628.99	Female	11	genitourinary
-0.0374689551197762	0.1055499599368167	-0.3549878668092862	0.7226002779388655	46885	B	626.0	0.9907493184349241	False	Disorders of menstruation and other abnormal bleeding from female genital tract	626-628.99	Female	11	genitourinary
0.1261007286473429	0.1639896296073559	0.7689555062065131	0.4419235985822375	46885	AB	626.0	0.9674840486247468	False	Disorders of menstruation and other abnormal bleeding from female genital tract	626-628.99	Female	11	genitourinary
0.0505612066492513	0.0690709558955205	0.7320183424959728	0.4641610317887865	46885	0	626.0	0.9677715794672376	False	Disorders of menstruation and other abnormal bleeding from female genital tract	626-628.99	Female	11	genitourinary
-0.0539269335105399	0.0654924148205669	-0.8234073160729595	0.4102809460882417	43240	A	389.0	0.9655415846667281	False	Hearing loss	387-389.99	NA	7	sense organs
0.1631369874042975	0.1035879985527977	1.5748637842553568	0.1152952069822924	43240	B	389.0	0.8895880322434642	False	Hearing loss	387-389.99	NA	7	sense organs
0.024797885819793	0.1576822310516569	0.1572649350177522	0.8750367885650261	43240	AB	389.0	0.9994474907901716	False	Hearing loss	387-389.99	NA	7	sense organs
-0.0157782139128504	0.0659536546222793	-0.2392318364041123	0.8109269514455986	43240	0	389.0	0.9923482792794008	False	Hearing loss	387-389.99	NA	7	sense organs
-0.1590680424088015	0.0685464683953127	-2.3205869847508978	0.0203137976090917	43024	A	278.0	0.8195107904748667	False	Overweight, obesity and other hyperalimentation	278-278.99	Both	3	endocrine/metabolic
0.1034668553845276	0.1044304602791882	0.9907727602455788	0.3218021261675025	43024	B	278.0	0.962751947313984	False	Overweight, obesity and other hyperalimentation	278-278.99	Both	3	endocrine/metabolic
-0.072155163152636	0.1620861272286372	-0.4451655696039591	0.6562023465440971	43024	AB	278.0	0.9874229308122682	False	Overweight, obesity and other hyperalimentation	278-278.99	Both	3	endocrine/metabolic
0.1289292540712602	0.0689603112349168	1.8696153158598148	0.0615440449733096	43024	0	278.0	0.8639054521106758	False	Overweight, obesity and other hyperalimentation	278-278.99	Both	3	endocrine/metabolic
-0.1455042829348114	0.0675006680929615	-2.155597671039696	0.0311206430698457	42870	A	278.1	0.8330645160988369	False	Obesity	278-278.99	Both	3	endocrine/metabolic
0.09649474760902998	0.1028316154676945	0.9383762685255559	0.34805636487094604	42870	B	278.1	0.9655415846667281	False	Obesity	278-278.99	Both	3	endocrine/metabolic
-0.1043391685317284	0.1596082677503463	-0.6537203241559646	0.5132955136483713	42870	AB	278.1	0.9762898748942171	False	Obesity	278-278.99	Both	3	endocrine/metabolic
0.1240652036207504	0.0679077498871464	1.826966786956276	0.0677117137654875	42870	0	278.1	0.8639054521106758	False	Obesity	278-278.99	Both	3	endocrine/metabolic
-0.2924691669476086	0.1085421239653288	-2.694522239504276	0.0070518041311433	41428	A	474.0	0.6335939166315117	False	Acute and chronic tonsillitis	470-479.99	NA	9	respiratory
0.4182774612285834	0.166958990323147	2.5052706680785057	0.0122395786615593	41428	B	474.0	0.7439597689873125	False	Acute and chronic tonsillitis	470-479.99	NA	9	respiratory
0.3842619435623136	0.2530004055255827	1.5188194768464829	0.128815574434628	41428	AB	474.0	0.9093766147587428	False	Acute and chronic tonsillitis	470-479.99	NA	9	respiratory
0.0464581755793837	0.11036149429092401	0.4209636329942698	0.6737838220851207	41428	0	474.0	0.9874229308122682	False	Acute and chronic tonsillitis	470-479.99	NA	9	respiratory
-0.0321427858560396	0.0529937027109354	-0.6065397247550114	0.5441597525984034	41222	A	272.0	0.977246315235776	False	Disorders of lipoid metabolism	272-272.99	NA	3	endocrine/metabolic
-0.1426721396646418	0.0845308311830641	-1.687811863054606	0.0914549159394699	41222	B	272.0	0.8842079606324477	False	Disorders of lipoid metabolism	272-272.99	NA	3	endocrine/metabolic
-0.3041493890098359	0.1270608725745436	-2.3937297363623773	0.0166824762154067	41222	AB	272.0	0.8195107904748667	False	Disorders of lipoid metabolism	272-272.99	NA	3	endocrine/metabolic
0.14603151677781304	0.053904817102664995	2.7090624665266354	0.0067501506312517	41222	0	272.0	0.6335939166315117	False	Disorders of lipoid metabolism	272-272.99	NA	3	endocrine/metabolic
-0.0534644173749213	0.0493626754725931	-1.0830939948667389	0.2787731717736935	40386	A	740.11	0.9476084084113188	False	Osteoarthrosis, localized, primary	740-740.99	Both	14	musculoskeletal
0.1593532893013939	0.0804149679457804	1.9816371674591409	0.047526634737945	40386	B	740.11	0.8639054521106758	False	Osteoarthrosis, localized, primary	740-740.99	Both	14	musculoskeletal
-0.10294576103428099	0.1199252249023862	-0.858416243272208	0.3906677569848275	40386	AB	740.11	0.9655415846667281	False	Osteoarthrosis, localized, primary	740-740.99	Both	14	musculoskeletal
0.0110178759460334	0.0497113484701557	0.2216370363127044	0.8245975694606502	40386	0	740.11	0.9923482792794008	False	Osteoarthrosis, localized, primary	740-740.99	Both	14	musculoskeletal
0.0683530805105567	0.0759262522513275	0.9002562155221041	0.3679893646160829	39797	A	716.0	0.9655415846667281	False	Other arthropathies	710-716.99	NA	14	musculoskeletal
0.1470305820583504	0.122512600753357	1.2001262005232682	0.2300974767979582	39797	B	716.0	0.9449293887893988	False	Other arthropathies	710-716.99	NA	14	musculoskeletal
-0.00016264605184162302	0.1820781281775249	-0.0008932761637523216	0.9992872733133756	39797	AB	716.0	0.9999659336441106	False	Other arthropathies	710-716.99	NA	14	musculoskeletal
-0.12740172715610001	0.0767130985399611	-1.6607558497944686	0.0967703706092234	39797	0	716.0	0.8865387701524756	False	Other arthropathies	710-716.99	NA	14	musculoskeletal
0.0645910909185648	0.0767547885416003	0.8415252278827801	0.4000589586632914	38702	A	716.9	0.9655415846667281	False	Arthropathy NOS	710-716.99	Both	14	musculoskeletal
0.1522469566893716	0.1238460260667831	1.2293245211378316	0.2189576323408509	38702	B	716.9	0.9370362368095464	False	Arthropathy NOS	710-716.99	Both	14	musculoskeletal
0.0280496326658326	0.1840038263466367	0.1524404857374606	0.8788403220066068	38702	AB	716.9	0.9994474907901716	False	Arthropathy NOS	710-716.99	Both	14	musculoskeletal
-0.1306002986643722	0.0775437916374934	-1.6842134735287455	0.0921484856105991	38702	0	716.9	0.8842079606324477	False	Arthropathy NOS	710-716.99	Both	14	musculoskeletal
0.011223816613623998	0.0922045841307474	0.1217273166994442	0.9031156223872612	37995	A	686.0	0.9997139890461936	False	Other local infections of skin and subcutaneous tissue	680-686.99	Both	13	dermatologic
0.2346718722987626	0.1403481730529742	1.6720693058839178	0.0945188920709838	37995	B	686.0	0.8865387701524756	False	Other local infections of skin and subcutaneous tissue	680-686.99	Both	13	dermatologic
-0.0287833933942369	0.2187721657824155	-0.1315678952635323	0.8953267773635097	37995	AB	686.0	0.9997139890461936	False	Other local infections of skin and subcutaneous tissue	680-686.99	Both	13	dermatologic
-0.108747790979358	0.0927838688199626	-1.1720549311257076	0.2411823533563745	37995	0	686.0	0.9476084084113188	False	Other local infections of skin and subcutaneous tissue	680-686.99	Both	13	dermatologic
-0.0539261775249202	0.0699910071400284	-0.7704729468606185	0.4410242943873407	37172	A	433.0	0.9674840486247468	False	Cerebrovascular disease	430-438.99	NA	8	circulatory system
-0.1011526363193087	0.1118571690602532	-0.9043017731373266	0.365841268630573	37172	B	433.0	0.9655415846667281	False	Cerebrovascular disease	430-438.99	NA	8	circulatory system
-0.1693670365069485	0.1674944275926716	-1.0111801266537108	0.3119368089530914	37172	AB	433.0	0.960586128864086	False	Cerebrovascular disease	430-438.99	NA	8	circulatory system
0.1258160308887807	0.0707555238747774	1.7781796246954356	0.0753825320623869	37172	0	433.0	0.8639054521106758	False	Cerebrovascular disease	430-438.99	NA	8	circulatory system
0.2118037186732468	0.0876405815353705	2.4167310960592596	0.015665412815395	36813	A	250.0	0.8195107904748667	False	Diabetes mellitus	249-250.99	Both	3	endocrine/metabolic
-0.2098424040678085	0.1347688921696206	-1.5570537138770877	0.119466331258198	36813	B	250.0	0.8898681948555585	False	Diabetes mellitus	249-250.99	Both	3	endocrine/metabolic
-0.09132113817444999	0.2061914835280174	-0.4428948112303641	0.6578444236298346	36813	AB	250.0	0.9874229308122682	False	Diabetes mellitus	249-250.99	Both	3	endocrine/metabolic
-0.1094021456489568	0.0888095448332829	-1.231873734454232	0.2180041244589126	36813	0	250.0	0.9362928245278668	False	Diabetes mellitus	249-250.99	Both	3	endocrine/metabolic
-0.0503000778395246	0.0561456786400864	-0.8958851163233019	0.3703201889664769	35565	A	272.11	0.9655415846667281	False	Hypercholesterolemia	272-272.99	Both	3	endocrine/metabolic
-0.0999801602909149	0.0895550228990543	-1.1164104151211232	0.2642540415246633	35565	B	272.11	0.9476084084113188	False	Hypercholesterolemia	272-272.99	Both	3	endocrine/metabolic
-0.2505946383219954	0.1343858097118689	-1.8647403238428604	0.0622260437727566	35565	AB	272.11	0.8639054521106758	False	Hypercholesterolemia	272-272.99	Both	3	endocrine/metabolic
0.1380152892419972	0.0571183590181561	2.416303472551208	0.015683991112797	35565	0	272.11	0.8195107904748667	False	Hypercholesterolemia	272-272.99	Both	3	endocrine/metabolic
0.0145013859979355	0.0831006212630324	0.1745039420588128	0.8614704429731128	34985	A	592.11	0.9972147958015404	False	Acute cystitis	590-593.99	Both	11	genitourinary
0.1610019442645936	0.1281692227080965	1.2561669709995282	0.2090638291896805	34985	B	592.11	0.9362928245278668	False	Acute cystitis	590-593.99	Both	11	genitourinary
0.1075912265458426	0.1937398545706734	0.5553386358437414	0.5786666084149472	34985	AB	592.11	0.9853182252652865	False	Acute cystitis	590-593.99	Both	11	genitourinary
-0.1028497612655675	0.0834546305371329	-1.2324032903099935	0.2178067563739863	34985	0	592.11	0.9362928245278668	False	Acute cystitis	590-593.99	Both	11	genitourinary
-0.0219375212862718	0.0498882437535141	-0.4397332845521662	0.6601330539913424	34421	A	338.0	0.9874229308122682	False	Pain	338-338.9	Both	6	neurological
-0.0854275079003451	0.0767480352816752	-1.1130904861188318	0.2656773441880072	34421	B	338.0	0.9476084084113188	False	Pain	338-338.9	Both	6	neurological
0.0112388936405855	0.1193779499812941	0.0941454736184244	0.9249941461491572	34421	AB	338.0	0.9997139890461936	False	Pain	338-338.9	Both	6	neurological
0.0571414267026544	0.0503619821223434	1.1346143319744988	0.2565448484724965	34421	0	338.0	0.9476084084113188	False	Pain	338-338.9	Both	6	neurological
0.0132942071731749	0.0853377571442321	0.155783414259482	0.8762047055807972	32726	A	427.0	0.9994474907901716	False	Cardiac dysrhythmias	426-427.99	NA	8	circulatory system
0.0588789622000457	0.1341564276863534	0.43888290121812	0.6607492850091975	32726	B	427.0	0.9874229308122682	False	Cardiac dysrhythmias	426-427.99	NA	8	circulatory system
-0.0074154461901932	0.204343567799959	-0.0362891099046119	0.9710520546466797	32726	AB	427.0	0.9997139890461936	False	Cardiac dysrhythmias	426-427.99	NA	8	circulatory system
-0.0362478174008416	0.0858395977108552	-0.4222738499187736	0.6728279178355536	32726	0	427.0	0.9874229308122682	False	Cardiac dysrhythmias	426-427.99	NA	8	circulatory system
0.1910213731446481	0.0929881154288423	2.0542557751998345	0.0399589223614544	32507	A	250.2	0.8373018007188149	False	Type 2 diabetes	249-250.99	Both	3	endocrine/metabolic
-0.1744241259817825	0.1424937087901402	-1.2240829961038375	0.2209297935903503	32507	B	250.2	0.937126997705638	False	Type 2 diabetes	249-250.99	Both	3	endocrine/metabolic
-0.1340421013279514	0.2176436556457535	-0.615878744226408	0.5379788644691579	32507	AB	250.2	0.9762898748942171	False	Type 2 diabetes	249-250.99	Both	3	endocrine/metabolic
-0.0947295437518233	0.0942268917775401	-1.0053344853555173	0.3147432999895113	32507	0	250.2	0.9605907199885754	False	Type 2 diabetes	249-250.99	Both	3	endocrine/metabolic
-0.0188257983979491	0.0535161398147505	-0.3517779582592436	0.7250070782066005	32402	A	512.0	0.9907493184349241	False	Other symptoms of respiratory system	512-512.99	NA	9	respiratory
0.0439351725474148	0.0838341673763207	0.5240723910359315	0.6002317761459337	32402	B	512.0	0.9874229308122682	False	Other symptoms of respiratory system	512-512.99	NA	9	respiratory
-0.0213650010361526	0.1279230557978559	-0.1670144674304344	0.8673597079073427	32402	AB	512.0	0.9979361686257048	False	Other symptoms of respiratory system	512-512.99	NA	9	respiratory
0.0047517493476454	0.0540319003466796	0.0879434059723467	0.9299222008576336	32402	0	512.0	0.9997139890461936	False	Other symptoms of respiratory system	512-512.99	NA	9	respiratory
-0.0635148542194335	0.0755388207802068	-0.8408240102693813	0.4004528174974719	32004	A	729.0	0.9655415846667281	False	Other disorders of soft tissues	725-729.99	NA	14	musculoskeletal
0.1355378524849561	0.1140722070500104	1.1881759456581302	0.2347729177730327	32004	B	729.0	0.9476084084113188	False	Other disorders of soft tissues	725-729.99	NA	14	musculoskeletal
-0.0461198965469405	0.1753639645164658	-0.2629952891069025	0.7925559034822599	32004	AB	729.0	0.9909523925935212	False	Other disorders of soft tissues	725-729.99	NA	14	musculoskeletal
0.0127287360600089	0.0758073520772264	0.1679089918223486	0.8666559373429458	32004	0	729.0	0.9979361686257048	False	Other disorders of soft tissues	725-729.99	NA	14	musculoskeletal
-0.3142175467812286	0.1011766430492215	-3.1056332500413615	0.001900404313068	31530	A	574.0	0.4573430667268309	False	Cholelithiasis and cholecystitis	574-576.99	NA	10	digestive
0.38348351060246505	0.1593055497776056	2.4072200318056547	0.0160801923385067	31530	B	574.0	0.8195107904748667	False	Cholelithiasis and cholecystitis	574-576.99	NA	10	digestive
0.1616440055456413	0.2432153629023034	0.6646126445991478	0.5063031413556469	31530	AB	574.0	0.9762898748942171	False	Cholelithiasis and cholecystitis	574-576.99	NA	10	digestive
0.1351375876316852	0.1025662704039733	1.3175636308059626	0.1876593431347791	31530	0	574.0	0.9306442743456741	False	Cholelithiasis and cholecystitis	574-576.99	NA	10	digestive
0.0220973033758708	0.0582994007047775	0.3790313984147009	0.7046671355199932	31107	A	599.0	0.988297653375232	False	Other symptoms/disorders or the urinary system	599-599.99	NA	11	genitourinary
-0.2196317106813136	0.0910597065403286	-2.4119527618293257	0.0158730902398733	31107	B	599.0	0.8195107904748667	False	Other symptoms/disorders or the urinary system	599-599.99	NA	11	genitourinary
0.0872822815708246	0.1414876271185486	0.6168898535395831	0.5373118957870557	31107	AB	599.0	0.9762898748942171	False	Other symptoms/disorders or the urinary system	599-599.99	NA	11	genitourinary
0.0536904451801161	0.0586252825865659	0.915824074721294	0.3597662754856869	31107	0	599.0	0.9655415846667281	False	Other symptoms/disorders or the urinary system	599-599.99	NA	11	genitourinary
-0.2555434031456833	0.1093425584347234	-2.337090029754888	0.0194408151648966	31106	A	495.0	0.8195107904748667	False	Asthma	490-498.99	NA	9	respiratory
-0.1510324340799081	0.1712502683493746	-0.881939838901629	0.3778161583351899	31106	B	495.0	0.9655415846667281	False	Asthma	490-498.99	NA	9	respiratory
0.5664620967821745	0.2583989092098039	2.192200031008035	0.0283724511653336	31106	AB	495.0	0.8330645160988369	False	Asthma	490-498.99	NA	9	respiratory
0.2198038650613379	0.1103823744454683	1.991294952347002	0.0464572035451136	31106	0	495.0	0.8639054521106758	False	Asthma	490-498.99	NA	9	respiratory
-0.0807238110946641	0.1053637295770342	-0.7661442074869306	0.4435963536496419	30909	A	317.0	0.9674840486247468	False	Alcohol-related disorders	316-319.99	NA	5	mental disorders
0.1395032877197848	0.166654232874471	0.8370821749535933	0.4025528526956048	30909	B	317.0	0.9655415846667281	False	Alcohol-related disorders	316-319.99	NA	5	mental disorders
-0.0455183816981055	0.2611037789061969	-0.17433061248209	0.8616067843447965	30909	AB	317.0	0.9972147958015404	False	Alcohol-related disorders	316-319.99	NA	5	mental disorders
0.0330321657858668	0.1064288459473086	0.3103685423989337	0.7562828064855097	30909	0	317.0	0.9909523925935212	False	Alcohol-related disorders	316-319.99	NA	5	mental disorders
-0.0064931838487589	0.1039978187299498	-0.062435769596473	0.9502162199005376	30487	A	727.0	0.9997139890461936	False	Other disorders of synovium, tendon, and bursa	725-729.99	NA	14	musculoskeletal
0.2306869699682433	0.1648038909558272	1.3997665263259766	0.1615934226958705	30487	B	727.0	0.9287524594098852	False	Other disorders of synovium, tendon, and bursa	725-729.99	NA	14	musculoskeletal
0.0134537582027459	0.2486975437835815	0.0540968680191449	0.9568583421090112	30487	AB	727.0	0.9997139890461936	False	Other disorders of synovium, tendon, and bursa	725-729.99	NA	14	musculoskeletal
-0.0888445688995901	0.1046636689562959	-0.8488577725732953	0.3959671051463415	30487	0	727.0	0.9655415846667281	False	Other disorders of synovium, tendon, and bursa	725-729.99	NA	14	musculoskeletal
0.0805516513279191	0.0704106961104874	1.1440257770143147	0.2526219747728659	30341	A	496.0	0.9476084084113188	False	Chronic airway obstruction	490-498.99	NA	9	respiratory
0.0475308065699914	0.1143385463184164	0.4157023864692571	0.6776307354195463	30341	B	496.0	0.9877950494193484	False	Chronic airway obstruction	490-498.99	NA	9	respiratory
-0.1216188830412245	0.172289715414003	-0.7058975212129219	0.4802572904106248	30341	AB	496.0	0.9723798743145888	False	Chronic airway obstruction	490-498.99	NA	9	respiratory
-0.0798978979833555	0.0711418726204803	-1.1230783649677856	0.2614131025288145	30341	0	496.0	0.9476084084113188	False	Chronic airway obstruction	490-498.99	NA	9	respiratory
-0.0399681227064053	0.054447333722348	-0.7340694203727427	0.4629121077627974	30319	A	512.7	0.9677715794672376	False	Shortness of breath	512-512.99	Both	9	respiratory
0.0360737941612263	0.0856551138398613	0.4211516691072179	0.6736473200157498	30319	B	512.7	0.9874229308122682	False	Shortness of breath	512-512.99	Both	9	respiratory
-0.0905329293626576	0.1305887703443136	-0.6932673393275415	0.4881471075321182	30319	AB	512.7	0.9727546216067964	False	Shortness of breath	512-512.99	Both	9	respiratory
0.041920864197394	0.0549683202876833	0.7626368056727244	0.4456859627096969	30319	0	512.7	0.9674840486247468	False	Shortness of breath	512-512.99	Both	9	respiratory
-0.0353015183318164	0.1337030458987091	-0.2640292754329636	0.7917592129472015	29377	A	550.1	0.9909523925935212	False	Inguinal hernia	550-550.99	Both	10	digestive
0.2291824662963379	0.2143317197735938	1.069288608043791	0.2849484304309737	29377	B	550.1	0.9476084084113188	False	Inguinal hernia	550-550.99	Both	10	digestive
-0.1086561911958555	0.3270327626175761	-0.3322486417757335	0.7397038881638944	29377	AB	550.1	0.9909523925935212	False	Inguinal hernia	550-550.99	Both	10	digestive
-0.0361114641842558	0.1344365477029389	-0.2686134447907011	0.7882290517053787	29377	0	550.1	0.9909523925935212	False	Inguinal hernia	550-550.99	Both	10	digestive
0.0132614148551881	0.0970718524578136	0.1366144203434402	0.8913365351554772	28728	A	563.0	0.9997139890461936	False	Constipation	555-564.99	Both	10	digestive
0.0992832696281522	0.1505531245132254	0.6594567196739289	0.5096078174636112	28728	B	563.0	0.9762898748942171	False	Constipation	555-564.99	Both	10	digestive
-0.4127503246777546	0.2273165419853898	-1.8157513794323117	0.0694189415788408	28728	AB	563.0	0.8639054521106758	False	Constipation	555-564.99	Both	10	digestive
0.020931724808628996	0.097556516056784	0.2145599869151276	0.8301119164723461	28728	0	563.0	0.9923482792794008	False	Constipation	555-564.99	Both	10	digestive
-0.039484743900413	0.0860509705006751	-0.45885297598245206	0.6463433350138824	27819	A	411.3	0.9874229308122682	False	Angina pectoris	410-414.99	Both	8	circulatory system
0.0774911228269159	0.1351131099302981	0.5735277862147637	0.5662920285470501	27819	B	411.3	0.9841264829737496	False	Angina pectoris	410-414.99	Both	8	circulatory system
0.024357352275124998	0.2078158701219189	0.1172064109484776	0.9066973330956928	27819	AB	411.3	0.9997139890461936	False	Angina pectoris	410-414.99	Both	8	circulatory system
0.0039562148143863	0.0869273684375586	0.0455117287627101	0.9636997531494104	27819	0	411.3	0.9997139890461936	False	Angina pectoris	410-414.99	Both	8	circulatory system
-0.3152435336970183	0.1158354022599202	-2.721478300646385	0.0065032204449995	27077	A	474.2	0.6335939166315117	False	Chronic tonsillitis and adenoiditis	470-479.99	Both	9	respiratory
0.1892309628756729	0.1813429078894267	1.0434980065007888	0.2967270224460879	27077	B	474.2	0.9531913559617016	False	Chronic tonsillitis and adenoiditis	470-479.99	Both	9	respiratory
0.27497599329012296	0.269053022247636	1.0220141405326253	0.3067833412987921	27077	AB	474.2	0.9598311416455052	False	Chronic tonsillitis and adenoiditis	470-479.99	Both	9	respiratory
0.1949069568267577	0.118258158298991	1.6481480823841028	0.0993338931583182	27077	0	474.2	0.8865387701524756	False	Chronic tonsillitis and adenoiditis	470-479.99	Both	9	respiratory
0.0790220970275341	0.0699321349625965	1.1299826191463966	0.2584937160290988	26664	A	411.8	0.9476084084113188	False	Other chronic ischemic heart disease, unspecified	410-414.99	Both	8	circulatory system
-0.2008689289359115	0.1102868681795814	-1.8213313357383067	0.0685677093100353	26664	B	411.8	0.8639054521106758	False	Other chronic ischemic heart disease, unspecified	410-414.99	Both	8	circulatory system
-0.1794379025144845	0.1699497389725418	-1.0558292328032093	0.2910558091162594	26664	AB	411.8	0.9476084084113188	False	Other chronic ischemic heart disease, unspecified	410-414.99	Both	8	circulatory system
0.0329944357495333	0.0708803906292254	0.4654945529593216	0.6415811397310137	26664	0	411.8	0.9874229308122682	False	Other chronic ischemic heart disease, unspecified	410-414.99	Both	8	circulatory system
-0.0645710956706113	0.0824702682293421	-0.7829621154019419	0.4336564693833873	26086	A	38.0	0.9674840486247468	False	Septicemia	010-041.99	NA	1	infectious diseases
0.0440127900509951	0.1299527313086767	0.3386830704346767	0.7348512223210263	26086	B	38.0	0.9909523925935212	False	Septicemia	010-041.99	NA	1	infectious diseases
0.0488990017390265	0.201250162739642	0.2429762096753547	0.808025738189624	26086	AB	38.0	0.9923482792794008	False	Septicemia	010-041.99	NA	1	infectious diseases
0.0388888526837002	0.0827430902681157	0.4699951688737645	0.638362399312955	26086	0	38.0	0.9874229308122682	False	Septicemia	010-041.99	NA	1	infectious diseases
0.0145499775999096	0.0453484026682106	0.3208487343283921	0.748327602491879	26026	A	509.0	0.9909523925935212	False	Respiratory failure, insufficiency, arrest	500-509.99	Both	9	respiratory
0.0076559784387924	0.0717937747217416	0.1066384720467125	0.9150766184770708	26026	B	509.0	0.9997139890461936	False	Respiratory failure, insufficiency, arrest	500-509.99	Both	9	respiratory
0.0316336024039169	0.1097619627152418	0.2882018653947071	0.7731945166723497	26026	AB	509.0	0.9909523925935212	False	Respiratory failure, insufficiency, arrest	500-509.99	Both	9	respiratory
-0.0234096067019354	0.0457460484287684	-0.5117295920845881	0.6088446155883447	26026	0	509.0	0.9874229308122682	False	Respiratory failure, insufficiency, arrest	500-509.99	Both	9	respiratory
-0.2190372687480012	0.0944826139907581	-2.318281210651373	0.0204417908604102	25907	A	411.2	0.8195107904748667	False	Myocardial infarction	410-414.99	Both	8	circulatory system
-0.1753728924780868	0.1477521476982755	-1.186939717696798	0.2352622862980536	25907	B	411.2	0.9476084084113188	False	Myocardial infarction	410-414.99	Both	8	circulatory system
-0.4157509830938844	0.2264638963813204	-1.8358378078678017	0.06639310555172	25907	AB	411.2	0.8639054521106758	False	Myocardial infarction	410-414.99	Both	8	circulatory system
0.3748794235074873	0.0959801868585763	3.9058001008047616	9.415238212202569e-05	25907	0	411.2	0.062035958442623586	False	Myocardial infarction	410-414.99	Both	8	circulatory system
-0.0636499722745717	0.0642174694092494	-0.9911628854282448	0.3216153734560621	25731	A	428.0	0.962751947313984	False	Congestive heart failure; nonhypertensive	428-429.99	NA	8	circulatory system
0.0285595896108522	0.1027935676567454	0.2778344040574621	0.7811417128023441	25731	B	428.0	0.9909523925935212	False	Congestive heart failure; nonhypertensive	428-429.99	NA	8	circulatory system
0.1149528895359796	0.1553948205809795	0.7397472393623006	0.4594601293398724	25731	AB	428.0	0.9676606642157644	False	Congestive heart failure; nonhypertensive	428-429.99	NA	8	circulatory system
0.0336204294822733	0.0649457322375665	0.5176695731028542	0.6046932825766724	25731	0	428.0	0.9874229308122682	False	Congestive heart failure; nonhypertensive	428-429.99	NA	8	circulatory system
-0.0002965282712864754	0.0564761075044948	-0.0052505083014596	0.9958107610677696	25349	A	338.1	0.9997139890461936	False	Acute pain	338-338.9	Both	6	neurological
-0.0482557646520435	0.0864240725756991	-0.5583602255005531	0.5766033604226812	25349	B	338.1	0.985093035812878	False	Acute pain	338-338.9	Both	6	neurological
0.0837678362864266	0.1350776251231464	0.6201459065486078	0.5351673075042376	25349	AB	338.1	0.9762898748942171	False	Acute pain	338-338.9	Both	6	neurological
0.0063732905674128	0.0569852912308999	0.1118409756227938	0.9109503832727432	25349	0	338.1	0.9997139890461936	False	Acute pain	338-338.9	Both	6	neurological
-0.2631063632519527	0.1426402288315333	-1.844545296984185	0.0651155016042017	25075	A	79.0	0.8639054521106758	False	Viral infection	050-079.99	NA	1	infectious diseases
0.9217570246819714	0.2174252945297295	4.239419459799492	2.249003806768675e-05	25075	B	79.0	0.0222276542902304	True	Viral infection	050-079.99	NA	1	infectious diseases
0.5272899785706349	0.3318987251494838	1.5887074538570427	0.1121390670988324	25075	AB	79.0	0.8865387701524756	False	Viral infection	050-079.99	NA	1	infectious diseases
-0.2347447804451494	0.1438639578650938	-1.6317136267394898	0.1027523896409595	25075	0	79.0	0.8865387701524756	False	Viral infection	050-079.99	NA	1	infectious diseases
-0.0284341069677849	0.0738117543712022	-0.3852246462641799	0.7000742669987114	24970	A	285.0	0.988297653375232	False	Other anemias	280-285.99	NA	4	hematopoietic
0.0545210062834983	0.1173978245812922	0.4644124069415377	0.6423563530445326	24970	B	285.0	0.9874229308122682	False	Other anemias	280-285.99	NA	4	hematopoietic
-0.2647515724672895	0.1783272170606045	-1.4846391752825572	0.1376520592457402	24970	AB	285.0	0.9232842354943668	False	Other anemias	280-285.99	NA	4	hematopoietic
0.0531702172992967	0.0744682519551095	0.713998461134128	0.4752348069561403	24970	0	285.0	0.9704227591854396	False	Other anemias	280-285.99	NA	4	hematopoietic
-0.0553374284828547	0.0867720389466354	-0.6377334122214999	0.5236532902926287	24109	A	726.1	0.9762898748942171	False	Enthesopathy	725-729.99	Both	14	musculoskeletal
0.1865051370229002	0.137944903795361	1.3520262937699936	0.1763795910986348	24109	B	726.1	0.9302647739689478	False	Enthesopathy	725-729.99	Both	14	musculoskeletal
0.3794841755450046	0.2063228357637013	1.839273748542417	0.0658872253922882	24109	AB	726.1	0.8639054521106758	False	Enthesopathy	725-729.99	Both	14	musculoskeletal
-0.0872438368762999	0.0876165461499071	-0.9957461314102752	0.319383506696039	24109	0	726.1	0.962751947313984	False	Enthesopathy	725-729.99	Both	14	musculoskeletal
-0.3545118760516167	0.1159276877289801	-3.05804319051379	0.0022303248783389	24028	A	574.1	0.4723509474482027	False	Cholelithiasis	574-576.99	Both	10	digestive
0.4842482566299017	0.1824095003601595	2.6547315555043722	0.0079423866548936	24028	B	574.1	0.6728336123359865	False	Cholelithiasis	574-576.99	Both	10	digestive
0.2780413906559618	0.2791362490160233	0.9960776919374644	0.3192224319247437	24028	AB	574.1	0.962751947313984	False	Cholelithiasis	574-576.99	Both	10	digestive
0.1139372859245764	0.1175096008559223	0.9695998037153924	0.3322557737165974	24028	0	574.1	0.9655415846667281	False	Cholelithiasis	574-576.99	Both	10	digestive
0.0246050613717068	0.0477005996305281	0.5158228945189142	0.6059828731796011	23954	A	509.1	0.9874229308122682	False	Respiratory failure	500-509.99	Both	9	respiratory
-0.0158312371285301	0.0756515526269062	-0.2092651978552994	0.8342429984791777	23954	B	509.1	0.9923482792794008	False	Respiratory failure	500-509.99	Both	9	respiratory
0.0309575917430201	0.1150191768563902	0.2691515674962003	0.7878153678182085	23954	AB	509.1	0.9909523925935212	False	Respiratory failure	500-509.99	Both	9	respiratory
-0.0240305303229232	0.048097595488450995	-0.4996202009452493	0.6173471214749194	23954	0	509.1	0.9874229308122682	False	Respiratory failure	500-509.99	Both	9	respiratory
0.0264373255381549	0.0807863477653116	0.3272499162229325	0.7434817565677987	23736	A	591.0	0.9909523925935212	False	Urinary tract infection	590-593.99	NA	11	genitourinary
0.0561724318836953	0.1267558816927688	0.4431544409106491	0.6576580698566197	23736	B	591.0	0.9874229308122682	False	Urinary tract infection	590-593.99	NA	11	genitourinary
-0.0430053124096762	0.1870656960554158	-0.22989416721779102	0.8181759905259545	23736	AB	591.0	0.9923482792794008	False	Urinary tract infection	590-593.99	NA	11	genitourinary
-0.0419089194336196	0.081444749132393	-0.5145687092177587	0.6068592281815397	23736	0	591.0	0.9874229308122682	False	Urinary tract infection	590-593.99	NA	11	genitourinary
0.2044595895512353	0.1369673717595529	1.4927612826663963	0.1355130814693513	23558	A	345.0	0.9193028283040492	False	Epilepsy, recurrent seizures, convulsions	330-337.99, 341-349.99	NA	6	neurological
0.4429159962465517	0.21167081546783398	2.0924755038507343	0.0364066778581449	23558	B	345.0	0.8330645160988369	False	Epilepsy, recurrent seizures, convulsions	330-337.99, 341-349.99	NA	6	neurological
0.0610851320435119	0.3271795422374001	0.1867021746707771	0.8518957591703573	23558	AB	345.0	0.9954921589427076	False	Epilepsy, recurrent seizures, convulsions	330-337.99, 341-349.99	NA	6	neurological
-0.4029699895283858	0.1373530172603553	-2.9338269924172717	0.0033513360569859	23558	0	345.0	0.5556946825985171	False	Epilepsy, recurrent seizures, convulsions	330-337.99, 341-349.99	NA	6	neurological
-0.0419341151370479	0.0676866191115031	-0.61953330935274	0.5355711229330431	23387	A	428.2	0.9762898748942171	False	Heart failure NOS	428-429.99	Both	8	circulatory system
0.0402462540663128	0.1082077072381566	0.3719351892165502	0.7099444753422259	23387	B	428.2	0.988297653375232	False	Heart failure NOS	428-429.99	Both	8	circulatory system
0.0733563593346181	0.1641993677341158	0.4467517771042968	0.6550584310941663	23387	AB	428.2	0.9874229308122682	False	Heart failure NOS	428-429.99	Both	8	circulatory system
0.0140222228129532	0.0684260504843334	0.2049252107012044	0.8376323418925841	23387	0	428.2	0.9923482792794008	False	Heart failure NOS	428-429.99	Both	8	circulatory system
-0.3385117843143068	0.1379639757289695	-2.453624451786703	0.0141498926843631	22791	A	381.0	0.8016529439337003	False	Otitis media and Eustachian tube disorders	381-385.99	NA	7	sense organs
0.7631324802847158	0.2118877159962696	3.6015890619074447	0.0003169503787598837	22791	B	381.0	0.1566263121705092	False	Otitis media and Eustachian tube disorders	381-385.99	NA	7	sense organs
0.4556729874526318	0.3216817389404632	1.4165335867478868	0.156633009998633	22791	AB	381.0	0.9287524594098852	False	Otitis media and Eustachian tube disorders	381-385.99	NA	7	sense organs
-0.0707168869279712	0.1399360228167334	-0.5053515564079256	0.6133168259735831	22791	0	381.0	0.9874229308122682	False	Otitis media and Eustachian tube disorders	381-385.99	NA	7	sense organs
-0.1010999423333253	0.0763473519012849	-1.3242102026543734	0.1854467873690111	22354	A	389.3	0.9306442743456741	False	Degenerative and vascular disorders of ear	387-389.99	Both	7	sense organs
0.2265619112648633	0.1222055767648074	1.8539408532958883	0.0637607904182442	22354	B	389.3	0.8639054521106758	False	Degenerative and vascular disorders of ear	387-389.99	Both	7	sense organs
-0.0050551960714297	0.1840417480899039	-0.0274676595060395	0.9780869793660788	22354	AB	389.3	0.9997139890461936	False	Degenerative and vascular disorders of ear	387-389.99	Both	7	sense organs
0.0137542046915324	0.07692911257957699	0.1787906324449648	0.8581037218573058	22354	0	389.3	0.9967114310898044	False	Degenerative and vascular disorders of ear	387-389.99	Both	7	sense organs
0.0289381906710187	0.1721799731576395	0.1680694342107042	0.8665301974947965	22046	A	465.0	0.9979361686257048	False	Acute upper respiratory infections of multiple or unspecified sites	460-469.99	NA	9	respiratory
0.4565224365990048	0.2585774310526614	1.765515399934615	0.0774910298455004	22046	B	465.0	0.8639054521106758	False	Acute upper respiratory infections of multiple or unspecified sites	460-469.99	NA	9	respiratory
0.7607122388902462	0.4056480017625273	1.8753013341246008	0.0607644915555762	22046	AB	465.0	0.8639054521106758	False	Acute upper respiratory infections of multiple or unspecified sites	460-469.99	NA	9	respiratory
-0.3735149814015882	0.1733630644669787	-2.1545245669831443	0.0312098597997121	22046	0	465.0	0.8330645160988369	False	Acute upper respiratory infections of multiple or unspecified sites	460-469.99	NA	9	respiratory
-0.0097655956084671	0.0739451489909791	-0.1320653990386646	0.8949337943112051	21599	A	418.0	0.9997139890461936	False	Nonspecific chest pain	418-418.99	Both	8	circulatory system
0.0994027700206986	0.1131868920735068	0.878218035672749	0.3798351788082116	21599	B	418.0	0.9655415846667281	False	Nonspecific chest pain	418-418.99	Both	8	circulatory system
0.0360017118894497	0.1732423030925482	0.2078113211772366	0.8353782525755523	21599	AB	418.0	0.9923482792794008	False	Nonspecific chest pain	418-418.99	Both	8	circulatory system
-0.0398571782258485	0.0745455586862048	-0.5346687170677059	0.5928844627134999	21599	0	418.0	0.9874229308122682	False	Nonspecific chest pain	418-418.99	Both	8	circulatory system
0.0361150813216687	0.1380692162775968	0.2615722917486333	0.7936537790659739	20964	A	594.0	0.9909523925935212	False	Urinary calculus	594-595.99	Both	11	genitourinary
-0.0710688759346177	0.2167324884998907	-0.3279105796575282	0.7429825501084684	20964	B	594.0	0.9909523925935212	False	Urinary calculus	594-595.99	Both	11	genitourinary
0.3954317030477029	0.3283990673103542	1.2041194461554283	0.2285570149152179	20964	AB	594.0	0.9419533624214422	False	Urinary calculus	594-595.99	Both	11	genitourinary
-0.0777540197651453	0.1385934599279469	-0.5610222863731716	0.5747883429688094	20964	0	594.0	0.9847573075549538	False	Urinary calculus	594-595.99	Both	11	genitourinary
0.1076955923165373	0.0804803875174603	1.3381594651637656	0.1808591533960135	20715	A	480.1	0.9302647739689478	False	Bacterial pneumonia	480-488.99	Both	9	respiratory
-0.0494955759040991	0.1267918913047277	-0.3903686221159281	0.6962680024540391	20715	B	480.1	0.988297653375232	False	Bacterial pneumonia	480-488.99	Both	9	respiratory
0.0152723735500956	0.1944893221023078	0.0785255117608045	0.9374107961809804	20715	AB	480.1	0.9997139890461936	False	Bacterial pneumonia	480-488.99	Both	9	respiratory
-0.0921336106242639	0.0812639603686648	-1.1337573286643616	0.2569094803170983	20715	0	480.1	0.9476084084113188	False	Bacterial pneumonia	480-488.99	Both	9	respiratory
0.1933595709301337	0.1039028084967087	1.8609657787667857	0.062763592763527	20117	A	578.0	0.8639054521106758	False	Gastrointestinal hemorrhage	578-579.99	NA	10	digestive
0.0435436399054274	0.1665897472302724	0.2613824717870441	0.7938002496953469	20117	B	578.0	0.9909523925935212	False	Gastrointestinal hemorrhage	578-579.99	NA	10	digestive
-0.122317869199271	0.2591130042036725	-0.4720637992492441	0.6368863731145911	20117	AB	578.0	0.9874229308122682	False	Gastrointestinal hemorrhage	578-579.99	NA	10	digestive
-0.1902714929738072	0.10380538165689301	-1.832963666592064	0.0668227501850126	20117	0	578.0	0.8639054521106758	False	Gastrointestinal hemorrhage	578-579.99	NA	10	digestive
0.01466876483923	0.1121470522272795	0.1307993794567335	0.8959353304320894	19993	A	41.0	0.9997139890461936	False	Bacterial infection NOS	010-041.99	NA	1	infectious diseases
0.2044739929620278	0.1738158348816738	1.1763829981383729	0.2394558745671088	19993	B	41.0	0.9476084084113188	False	Bacterial infection NOS	010-041.99	NA	1	infectious diseases
0.0775431853329945	0.265726305462994	0.2918159916380332	0.7704303464895579	19993	AB	41.0	0.9909523925935212	False	Bacterial infection NOS	010-041.99	NA	1	infectious diseases
-0.1156521520556177	0.1131548608772456	-1.022069676538963	0.3067602955615507	19993	0	41.0	0.9598311416455052	False	Bacterial infection NOS	010-041.99	NA	1	infectious diseases
0.0080573313087805	0.1264572145490436	0.0637158689404446	0.9491971092731502	19893	A	686.1	0.9997139890461936	False	Carbuncle and furuncle	680-686.99	Both	13	dermatologic
0.2378859943006468	0.1916608566605157	1.2411819421323396	0.2145531856553128	19893	B	686.1	0.9362928245278668	False	Carbuncle and furuncle	680-686.99	Both	13	dermatologic
-0.0555664140799264	0.29938076000027897	-0.1856044926864193	0.8527568232129452	19893	AB	686.1	0.9956385039678608	False	Carbuncle and furuncle	680-686.99	Both	13	dermatologic
-0.1029396487779105	0.1272268795567347	-0.8091029909446638	0.4184655886604971	19893	0	686.1	0.9655415846667281	False	Carbuncle and furuncle	680-686.99	Both	13	dermatologic
-0.1887142273309698	0.135870752641709	-1.3889245747288153	0.1648715845585829	19463	A	614.0	0.9302647739689478	False	Inflammatory diseases of female pelvic organs	614-616.99	Female	11	genitourinary
0.6613670060629748	0.2065098151203589	3.202593570080502	0.0013641519802075	19463	B	614.0	0.4044710621315238	False	Inflammatory diseases of female pelvic organs	614-616.99	Female	11	genitourinary
0.0749782239704707	0.3142510288467987	0.2385934080967593	0.8114233899497969	19463	AB	614.0	0.9923482792794008	False	Inflammatory diseases of female pelvic organs	614-616.99	Female	11	genitourinary
-0.1121270398268781	0.1362716110973412	-0.8228202405766217	0.4106203091442442	19463	0	614.0	0.9655415846667281	False	Inflammatory diseases of female pelvic organs	614-616.99	Female	11	genitourinary
0.0360198490002359	0.0545345856955194	0.6604955101583414	0.5089437281943395	19440	A	318.0	0.9762898748942171	False	Tobacco use disorder	316-319.99	Both	5	mental disorders
-0.00036021706978653926	0.0844702202676573	-0.0042644267843168	0.9965975337955753	19440	B	318.0	0.9997980581967906	False	Tobacco use disorder	316-319.99	Both	5	mental disorders
-0.1560823813490665	0.1324833486022022	-1.1781282930711798	0.2387598913642938	19440	AB	318.0	0.9476084084113188	False	Tobacco use disorder	316-319.99	Both	5	mental disorders
-0.009525181130118	0.0548269424321572	-0.1737317586495818	0.8620780869283282	19440	0	318.0	0.9972147958015404	False	Tobacco use disorder	316-319.99	Both	5	mental disorders
-0.0321881199283599	0.1227292618532132	-0.2622693190060706	0.7931166423392528	19110	A	369.0	0.9909523925935212	False	Infection of the eye	369-374.99	NA	7	sense organs
0.0828821052956396	0.1880577120205474	0.4407269683605627	0.6594156578353325	19110	B	369.0	0.9874229308122682	False	Infection of the eye	369-374.99	NA	7	sense organs
0.32061245536370503	0.2907722876904922	1.1026238363711458	0.2702044458711325	19110	AB	369.0	0.9476084084113188	False	Infection of the eye	369-374.99	NA	7	sense organs
-0.0611628272419004	0.1236796441959266	-0.4945262224801484	0.6209402790343599	19110	0	369.0	0.9874229308122682	False	Infection of the eye	369-374.99	NA	7	sense organs
0.0495692103830173	0.0901857286937136	0.54963474932229	0.5825763709838796	19034	A	362.0	0.9859403853734362	False	Other retinal disorders	250.70-250.79,360-365.99	NA	7	sense organs
-0.0959146771599594	0.1444045196703077	-0.6642082767142173	0.5065650659783762	19034	B	362.0	0.9762898748942171	False	Other retinal disorders	250.70-250.79,360-365.99	NA	7	sense organs
-0.3088428647083756	0.2113838313173706	-1.4610524503394042	0.1440175617375997	19034	AB	362.0	0.9232842354943668	False	Other retinal disorders	250.70-250.79,360-365.99	NA	7	sense organs
0.0449657247329914	0.0911149899790009	0.4935052371004439	0.6216613366737003	19034	0	362.0	0.9874229308122682	False	Other retinal disorders	250.70-250.79,360-365.99	NA	7	sense organs
0.0502120913572537	0.1018491595871095	0.4930044740752952	0.6220151352733518	18969	A	351.0	0.9874229308122682	False	Other peripheral nerve disorders	351-355.99	NA	6	neurological
-0.0813362724676883	0.1601967054674446	-0.5077274980802746	0.6116503670570614	18969	B	351.0	0.9874229308122682	False	Other peripheral nerve disorders	351-355.99	NA	6	neurological
-0.01731464480792	0.2465730192301305	-0.0702211655678352	0.9440183687617748	18969	AB	351.0	0.9997139890461936	False	Other peripheral nerve disorders	351-355.99	NA	6	neurological
-0.0146017961418162	0.1026289658358736	-0.1422775336659608	0.8868623032024083	18969	0	351.0	0.9997139890461936	False	Other peripheral nerve disorders	351-355.99	NA	6	neurological
-0.0756102095417067	0.1089395433341213	-0.6940566044949139	0.4876554160302634	18530	A	208.0	0.9727546216067964	False	Benign neoplasm of colon	153-153.99, 208-208.99	NA	2	neoplasms
-0.1091640514783422	0.1741355470352014	-0.6268912541807145	0.5307382472135798	18530	B	208.0	0.9762898748942171	False	Benign neoplasm of colon	153-153.99, 208-208.99	NA	2	neoplasms
0.1443569314425565	0.2663980881006776	0.5418842622774414	0.5879047574305218	18530	AB	208.0	0.9874229308122682	False	Benign neoplasm of colon	153-153.99, 208-208.99	NA	2	neoplasms
0.0950416912860529	0.1094278105408573	0.8685332441204873	0.3851137347398798	18530	0	208.0	0.9655415846667281	False	Benign neoplasm of colon	153-153.99, 208-208.99	NA	2	neoplasms
0.0408723583948986	0.1218409693925386	0.3354566087144219	0.7372845168915072	18307	A	218.0	0.9909523925935212	False	Benign neoplasm of uterus	217-223.99, 180-184.99	Female	2	neoplasms
0.0265383826165139	0.1918044749523912	0.1383616447066792	0.8899561308677605	18307	B	218.0	0.9997139890461936	False	Benign neoplasm of uterus	217-223.99, 180-184.99	Female	2	neoplasms
0.1010393417450436	0.2876462706947892	0.3512624776987034	0.7253954858921936	18307	AB	218.0	0.9907493184349241	False	Benign neoplasm of uterus	217-223.99, 180-184.99	Female	2	neoplasms
-0.0703771527365619	0.122422164430511	-0.5748726389861304	0.5653845027779438	18307	0	218.0	0.9841264829737496	False	Benign neoplasm of uterus	217-223.99, 180-184.99	Female	2	neoplasms
0.0955486989385958	0.1803463747921431	0.5298065960500721	0.5962525105777265	18162	A	474.1	0.9874229308122682	False	Acute tonsillitis	470-479.99	Both	9	respiratory
0.4051750549484895	0.2735366084607061	1.4812461747937968	0.1385583412990558	18162	B	474.1	0.9232842354943668	False	Acute tonsillitis	470-479.99	Both	9	respiratory
0.7507400870183922	0.4238066867525566	1.7714210522985887	0.0765074837125928	18162	AB	474.1	0.8639054521106758	False	Acute tonsillitis	470-479.99	Both	9	respiratory
-0.4151641723479759	0.1819912722736287	-2.281231221482784	0.022546295933505003	18162	0	474.1	0.8195107904748667	False	Acute tonsillitis	470-479.99	Both	9	respiratory
-0.0432162772219397	0.0731969518811531	-0.5904108861269002	0.5549226269299439	18006	A	411.4	0.9827202183765896	False	Coronary atherosclerosis	410-414.99	Both	8	circulatory system
-0.1239888123394701	0.1147592914324046	-1.0804250426424238	0.2799674264342043	18006	B	411.4	0.9476084084113188	False	Coronary atherosclerosis	410-414.99	Both	8	circulatory system
0.0530080405550908	0.1761744631618764	0.3008837921440685	0.7635065855694471	18006	AB	411.4	0.9909523925935212	False	Coronary atherosclerosis	410-414.99	Both	8	circulatory system
0.0867160025651335	0.074146031829517	1.1695299185331782	0.2422056822514166	18006	0	411.4	0.9476084084113188	False	Coronary atherosclerosis	410-414.99	Both	8	circulatory system
-0.1066048470259094	0.075871106760592	-1.4050783173928956	0.1600152579752614	17998	A	433.2	0.9287524594098852	False	Occlusion of cerebral arteries	430-438.99	Both	8	circulatory system
0.1390707828544969	0.1211358759682338	1.1480561125505564	0.2509606659327117	17998	B	433.2	0.9476084084113188	False	Occlusion of cerebral arteries	430-438.99	Both	8	circulatory system
-0.1467928212295595	0.1792797072817535	-0.8187921737224949	0.4129158427416384	17998	AB	433.2	0.9655415846667281	False	Occlusion of cerebral arteries	430-438.99	Both	8	circulatory system
0.0802804922144942	0.0768074137853432	1.0452180103193855	0.2959362650038699	17998	0	433.2	0.9521714554783652	False	Occlusion of cerebral arteries	430-438.99	Both	8	circulatory system
-0.2805612867493672	0.1034917112643837	-2.710954175186407	0.0067154031223080005	17864	A	530.0	0.6335939166315117	False	Diseases of esophagus	530-530.99, 532-532.99	NA	10	digestive
0.0280536633586634	0.1578773884087619	0.1776927249773693	0.8589663145637257	17864	B	530.0	0.9968043532999792	False	Diseases of esophagus	530-530.99, 532-532.99	NA	10	digestive
0.1285531732282163	0.2454573845655523	0.523729092346312	0.6004734778610304	17864	AB	530.0	0.9874229308122682	False	Diseases of esophagus	530-530.99, 532-532.99	NA	10	digestive
0.2472514001526185	0.1038355860315811	2.3811817277885643	0.0172676152491371	17864	0	530.0	0.8195107904748667	False	Diseases of esophagus	530-530.99, 532-532.99	NA	10	digestive
0.1428007982173747	0.144736005751724	0.9866293979559666	0.3238377757184298	17792	A	535.0	0.9639975443018012	False	Gastritis and duodenitis	535-537.99	NA	10	digestive
-0.068793884259783	0.2204494296136952	-0.3120619743962781	0.7549970829697531	17792	B	535.0	0.9909523925935212	False	Gastritis and duodenitis	535-537.99	NA	10	digestive
0.0141598045315547	0.3472222752419855	0.0407802308238619	0.9674715575449108	17792	AB	535.0	0.9997139890461936	False	Gastritis and duodenitis	535-537.99	NA	10	digestive
-0.116401297472001	0.1452345441845311	-0.8014711522356872	0.422869646266908	17792	0	535.0	0.9655415846667281	False	Gastritis and duodenitis	535-537.99	NA	10	digestive
-0.0893926895551922	0.1048030577799096	-0.8529587919363981	0.3936936548857838	17775	A	172.0	0.9655415846667281	False	Skin cancer	172-173.99	NA	2	neoplasms
0.0329742797586242	0.1672343585482201	0.1971740738259626	0.8436935738856904	17775	B	172.0	0.9928539119877136	False	Skin cancer	172-173.99	NA	2	neoplasms
-0.2295407419624375	0.2534580686323276	-0.9056359625915672	0.3651408482424246	17775	AB	172.0	0.9655415846667281	False	Skin cancer	172-173.99	NA	2	neoplasms
0.1171371350216613	0.1054559454355306	1.110768430721356	0.2666830701531828	17775	0	172.0	0.9476084084113188	False	Skin cancer	172-173.99	NA	2	neoplasms
-0.0472178387215763	0.1146975773500148	-0.4116725027023448	0.6805845295357703	17488	A	722.0	0.9878829291301616	False	Intervertebral disc disorders	720-724.99	NA	14	musculoskeletal
0.1957272031900725	0.17969031782310602	1.0892473537876086	0.2760598382014005	17488	B	722.0	0.9476084084113188	False	Intervertebral disc disorders	720-724.99	NA	14	musculoskeletal
0.0414719299684688	0.2748554246327363	0.1508863433344417	0.88006711466184	17488	AB	722.0	0.9994474907901716	False	Intervertebral disc disorders	720-724.99	NA	14	musculoskeletal
-0.040656786610066	0.1160047573189859	-0.3504751662750298	0.7259863473308042	17488	0	722.0	0.9907493184349241	False	Intervertebral disc disorders	720-724.99	NA	14	musculoskeletal
0.1520091112042528	0.1229329617006415	1.23652036932467	0.2162818269138457	17472	A	218.1	0.9362928245278668	False	Uterine leiomyoma	217-223.99, 180-184.99	Female	2	neoplasms
-0.0392530211680839	0.1928207934592979	-0.2035725528552489	0.8386899153452575	17472	B	218.1	0.9923482792794008	False	Uterine leiomyoma	217-223.99, 180-184.99	Female	2	neoplasms
-0.0121875538177194	0.2894828670242976	-0.0421011230923605	0.9664185661352632	17472	AB	218.1	0.9997139890461936	False	Uterine leiomyoma	217-223.99, 180-184.99	Female	2	neoplasms
-0.1349008685890096	0.123413717130358	-1.093078401054221	0.2743744549366881	17472	0	218.1	0.9476084084113188	False	Uterine leiomyoma	217-223.99, 180-184.99	Female	2	neoplasms
0.0688403504565987	0.0632658523400938	1.0881122740042848	0.2765606240111845	17400	A	599.9	0.9476084084113188	False	Other abnormality of urination	599-599.99	Both	11	genitourinary
-0.2334487104800898	0.0989622205827262	-2.358967989051349	0.0183368302558461	17400	B	599.9	0.8195107904748667	False	Other abnormality of urination	599-599.99	Both	11	genitourinary
0.2682742849931949	0.1503590010907819	1.7842249752059702	0.0744045431822486	17400	AB	599.9	0.8639054521106758	False	Other abnormality of urination	599-599.99	Both	11	genitourinary
-0.0212484738106159	0.0637234652470226	-0.3334481847188734	0.738800015797758	17400	0	599.9	0.9909523925935212	False	Other abnormality of urination	599-599.99	Both	11	genitourinary
-0.0530671450658121	0.1276368506779438	-0.4157666440682745	0.6775859009000795	17393	A	369.5	0.9877950494193484	False	Conjunctivitis, infectious	369-374.99	Both	7	sense organs
0.1258145967386659	0.1953190267725605	0.6441492097191889	0.5194871806220769	17393	B	369.5	0.9762898748942171	False	Conjunctivitis, infectious	369-374.99	Both	7	sense organs
0.2444316622826775	0.3042716905265454	0.8033335663258251	0.4217929447616356	17393	AB	369.5	0.9655415846667281	False	Conjunctivitis, infectious	369-374.99	Both	7	sense organs
-0.0444406954530838	0.1287586750989666	-0.3451471943069141	0.7299878905403361	17393	0	369.5	0.9909523925935212	False	Conjunctivitis, infectious	369-374.99	Both	7	sense organs
0.0027241769533198	0.0734329428022165	0.0370974776355765	0.9704077093337632	17385	A	433.8	0.9997139890461936	False	Late effects of cerebrovascular disease	430-438.99	Both	8	circulatory system
-0.1515624457718852	0.1177742710545445	-1.286889270591982	0.1981500277772665	17385	B	433.8	0.9317172371531895	False	Late effects of cerebrovascular disease	430-438.99	Both	8	circulatory system
-0.2634565317711441	0.1757269921047672	-1.4992377017076184	0.1338301437227036	17385	AB	433.8	0.9153549622556312	False	Late effects of cerebrovascular disease	430-438.99	Both	8	circulatory system
0.1042776718100871	0.0741744671414353	1.4058432211080292	0.1597885641730917	17385	0	433.8	0.9287524594098852	False	Late effects of cerebrovascular disease	430-438.99	Both	8	circulatory system
-0.0504285504726211	0.1075433675341046	-0.4689136264644959	0.6391373224127219	17198	A	592.1	0.9874229308122682	False	Cystitis	590-593.99	Both	11	genitourinary
0.2287787830709093	0.1672081853283359	1.3682271751330304	0.1712588607720819	17198	B	592.1	0.9302647739689478	False	Cystitis	590-593.99	Both	11	genitourinary
0.0067298157154667	0.2560911487617308	0.0262789860095018	0.9790351208997802	17198	AB	592.1	0.9997139890461936	False	Cystitis	590-593.99	Both	11	genitourinary
-0.046079819434328	0.1083603551174444	-0.4252461094685894	0.6706625973936933	17198	0	592.1	0.9874229308122682	False	Cystitis	590-593.99	Both	11	genitourinary
-0.0696295945668818	0.1223556844017592	-0.5690752735136572	0.5693125764050826	17006	A	626.14	0.984595888116064	False	Irregular menstrual bleeding	626-628.99	Female	11	genitourinary
0.2165033722892305	0.1907885346254743	1.1347818814911257	0.256482720302315	17006	B	626.14	0.9476084084113188	False	Irregular menstrual bleeding	626-628.99	Female	11	genitourinary
-0.1116165544900197	0.2955378582185908	-0.3776726107538614	0.7056785321177121	17006	AB	626.14	0.988297653375232	False	Irregular menstrual bleeding	626-628.99	Female	11	genitourinary
-0.0002797338129567011	0.1226603257982624	-0.0022805565787977	0.9981804074536056	17006	0	626.14	0.9999659336441106	False	Irregular menstrual bleeding	626-628.99	Female	11	genitourinary
-0.5768758851588123	0.1303186629874316	-4.42665595191418	9.63104601554654e-06	16748	A	451.0	0.011422420574438196	True	Phlebitis and thrombophlebitis	450-457.99	NA	8	circulatory system
-0.2436115554348991	0.1970109059525213	-1.2365384254088363	0.2162758399709507	16748	B	451.0	0.9362928245278668	False	Phlebitis and thrombophlebitis	450-457.99	NA	8	circulatory system
-0.6045238434718276	0.2828368371105884	-2.137358943932259	0.0325832541904603	16748	AB	451.0	0.8330645160988369	False	Phlebitis and thrombophlebitis	450-457.99	NA	8	circulatory system
0.9068927378485699	0.1376220544748029	6.589734045967263	4.537595604449847e-11	16748	0	451.0	2.6907941934387604e-07	True	Phlebitis and thrombophlebitis	450-457.99	NA	8	circulatory system
-0.0980815380103422	0.1701705267505851	-0.5763720656168501	0.5643714833698765	16721	A	565.0	0.9841264829737496	False	Anal and rectal conditions	565-569.99	NA	10	digestive
0.2855036102885059	0.25998800099442604	1.0981414880551619	0.272158531398123	16721	B	565.0	0.9476084084113188	False	Anal and rectal conditions	565-569.99	NA	10	digestive
-0.0920320454984561	0.4055426257667424	-0.2269355664511345	0.8204766209822139	16721	AB	565.0	0.9923482792794008	False	Anal and rectal conditions	565-569.99	NA	10	digestive
-0.0080600746928223	0.1705901527904941	-0.0472481826235369	0.9623159907312024	16721	0	565.0	0.9997139890461936	False	Anal and rectal conditions	565-569.99	NA	10	digestive
0.2788777376849954	0.1655051800971155	1.685009118876853	0.0920055288882493	16679	A	531.0	0.8842079606324477	False	Peptic ulcer (excl. esophageal)	531-531.99	NA	10	digestive
0.1592217319477893	0.2603872079949575	0.6114806221620254	0.5408897811091703	16679	B	531.0	0.9762898748942171	False	Peptic ulcer (excl. esophageal)	531-531.99	NA	10	digestive
0.3526125402676613	0.4100669943315015	0.8598900792844753	0.3898620027508009	16679	AB	531.0	0.9655415846667281	False	Peptic ulcer (excl. esophageal)	531-531.99	NA	10	digestive
-0.3945050521909773	0.1642145694382495	-2.4023754624240268	0.0162998452572825	16679	0	531.0	0.8195107904748667	False	Peptic ulcer (excl. esophageal)	531-531.99	NA	10	digestive
-0.2159256360442009	0.1401587690158447	-1.5405788561098943	0.12343832655812	16653	A	742.0	0.8999431008537104	False	Derangement of joint, non-traumatic	741-742.99	NA	14	musculoskeletal
0.3064698652417427	0.2231919213223415	1.3731225728333072	0.1697327413278458	16653	B	742.0	0.9302647739689478	False	Derangement of joint, non-traumatic	741-742.99	NA	14	musculoskeletal
-0.1574022935574051	0.3352177604268191	-0.4695523690540476	0.6386810122012692	16653	AB	742.0	0.9874229308122682	False	Derangement of joint, non-traumatic	741-742.99	NA	14	musculoskeletal
0.1242846549960593	0.1411335408166338	0.8806174228813177	0.3785376397241069	16653	0	742.0	0.9655415846667281	False	Derangement of joint, non-traumatic	741-742.99	NA	14	musculoskeletal
0.0611858356826021	0.1099755787721386	0.5563583876141694	0.5779733968137071	16569	A	562.1	0.9853182252652865	False	Diverticulosis	555-564.99	Both	10	digestive
0.1684050374580757	0.180340036811728	0.933819469239034	0.3504106394052976	16569	B	562.1	0.9655415846667281	False	Diverticulosis	555-564.99	Both	10	digestive
0.0786489034697873	0.2758693663227439	0.285094733489817	0.7755751298336034	16569	AB	562.1	0.9909523925935212	False	Diverticulosis	555-564.99	Both	10	digestive
-0.1351057372879305	0.1094846047976695	-1.2340158466809965	0.2172145106541521	16569	0	562.1	0.9362928245278668	False	Diverticulosis	555-564.99	Both	10	digestive
0.0611858356826021	0.1099755787721386	0.5563583876141694	0.5779733968137071	16569	A	562.0	0.9853182252652865	False	Diverticulosis and diverticulitis	555-564.99	NA	10	digestive
0.1684050374580757	0.180340036811728	0.933819469239034	0.3504106394052976	16569	B	562.0	0.9655415846667281	False	Diverticulosis and diverticulitis	555-564.99	NA	10	digestive
0.0786489034697873	0.2758693663227439	0.285094733489817	0.7755751298336034	16569	AB	562.0	0.9909523925935212	False	Diverticulosis and diverticulitis	555-564.99	NA	10	digestive
-0.1351057372879305	0.1094846047976695	-1.2340158466809965	0.2172145106541521	16569	0	562.0	0.9362928245278668	False	Diverticulosis and diverticulitis	555-564.99	NA	10	digestive
-0.0441424712652057	0.1764340991530458	-0.2501924031528328	0.8024416762832064	16500	A	454.0	0.9922207561690656	False	Varicose veins	450-457.99	NA	8	circulatory system
-0.3861932065480746	0.2814743416833168	-1.3720369829750791	0.1700705870665343	16500	B	454.0	0.9302647739689478	False	Varicose veins	450-457.99	NA	8	circulatory system
-0.9233882419635301	0.4191174058153483	-2.20317321388067	0.0275963179936934	16500	AB	454.0	0.8330645160988369	False	Varicose veins	450-457.99	NA	8	circulatory system
0.3749726697187056	0.1801798600594543	2.081102014370392	0.0374399604212034	16500	0	454.0	0.8330645160988369	False	Varicose veins	450-457.99	NA	8	circulatory system
0.0546980762510039	0.0890967016856631	0.6139180824446352	0.5392780227955909	16318	A	276.0	0.9762898748942171	False	Disorders of fluid, electrolyte, and acid-base balance	276-276.99	Both	3	endocrine/metabolic
0.0543062589770567	0.1393417427313743	0.3897343173161641	0.6967381064447455	16318	B	276.0	0.988297653375232	False	Disorders of fluid, electrolyte, and acid-base balance	276-276.99	Both	3	endocrine/metabolic
-0.2469941274153825	0.2203604411882439	-1.1208641899767604	0.262362178965853	16318	AB	276.0	0.9476084084113188	False	Disorders of fluid, electrolyte, and acid-base balance	276-276.99	Both	3	endocrine/metabolic
-0.037230984254586	0.0899533364563253	-0.4138921992366857	0.6789584993528821	16318	0	276.0	0.9878829291301616	False	Disorders of fluid, electrolyte, and acid-base balance	276-276.99	Both	3	endocrine/metabolic
-0.0456758638286323	0.0624554122733194	-0.731335558698165	0.4645848089699755	16184	A	626.8	0.9677715794672376	False	Infertility, female	626-628.99	Female	11	genitourinary
-0.0881790904989053	0.092557765678681	-0.952692514262104	0.34076012145342893	16184	B	626.8	0.9655415846667281	False	Infertility, female	626-628.99	Female	11	genitourinary
0.1700390748051647	0.1475987648351383	1.1520358926789886	0.2493233490278286	16184	AB	626.8	0.9476084084113188	False	Infertility, female	626-628.99	Female	11	genitourinary
0.0559930288989905	0.0627994055619082	0.8916171800988153	0.3726114197415959	16184	0	626.8	0.9655415846667281	False	Infertility, female	626-628.99	Female	11	genitourinary
-0.0286740635316057	0.0868810217400206	-0.3300382863522125	0.7413753901596012	15875	A	743.0	0.9909523925935212	False	Osteoporosis, osteopenia and pathological fracture	743-744.99	NA	14	musculoskeletal
-0.0865557382154664	0.1422156109154694	-0.6086233266396731	0.5427828517444293	15875	B	743.0	0.9762898748942171	False	Osteoporosis, osteopenia and pathological fracture	743-744.99	NA	14	musculoskeletal
0.2952021210225207	0.2184604987707801	1.351283745498823	0.1766238227050663	15875	AB	743.0	0.9302647739689478	False	Osteoporosis, osteopenia and pathological fracture	743-744.99	NA	14	musculoskeletal
0.0146049240391117	0.0878264787383706	0.1662929477409527	0.8679285345021529	15875	0	743.0	0.9981482255622506	False	Osteoporosis, osteopenia and pathological fracture	743-744.99	NA	14	musculoskeletal
-0.5311852494865507	0.1340500137379585	-3.9625900413924136	7.447014447313037e-05	15650	A	451.2	0.05520099459070789	False	Phlebitis and thrombophlebitis of lower extremities	450-457.99	Both	8	circulatory system
-0.2717639325841162	0.20314670377320201	-1.3377718049883802	0.1809902845322968	15650	B	451.2	0.9302647739689478	False	Phlebitis and thrombophlebitis of lower extremities	450-457.99	Both	8	circulatory system
-0.7010762520042526	0.2892844084237594	-2.4234844035468317	0.015383682253896002	15650	AB	451.2	0.8195107904748667	False	Phlebitis and thrombophlebitis of lower extremities	450-457.99	Both	8	circulatory system
0.8981349534369857	0.1419009706827434	6.3293080316201635	2.529701059482569e-10	15650	0	451.2	7.500563641365815e-07	True	Phlebitis and thrombophlebitis of lower extremities	450-457.99	Both	8	circulatory system
-0.0957522965617705	0.1314285704527155	-0.7285500879446878	0.4662878595922315	15602	A	564.0	0.9677715794672376	False	Functional digestive disorders	555-564.99	NA	10	digestive
0.0752401925315849	0.2057882105270225	0.3656195480727259	0.7146539455439893	15602	B	564.0	0.988672588679698	False	Functional digestive disorders	555-564.99	NA	10	digestive
0.4230305754745843	0.3074924352749985	1.3757430328204887	0.1689209629071996	15602	AB	564.0	0.9302647739689478	False	Functional digestive disorders	555-564.99	NA	10	digestive
-0.0122957921274449	0.1318707939692247	-0.0932412079835846	0.92571313556731	15602	0	564.0	0.9997139890461936	False	Functional digestive disorders	555-564.99	NA	10	digestive
0.1293159121476085	0.1314837291478203	0.98351265959475	0.3253704631882524	15585	A	716.2	0.964940778378752	False	Unspecified monoarthritis	710-716.99	Both	14	musculoskeletal
0.2677331530026313	0.2112789998857986	1.26720191380756	0.2051020460430262	15585	B	716.2	0.9358793388056994	False	Unspecified monoarthritis	710-716.99	Both	14	musculoskeletal
-0.1611730097705181	0.3100596329052512	-0.5198129413375454	0.6032013450184095	15585	AB	716.2	0.9874229308122682	False	Unspecified monoarthritis	710-716.99	Both	14	musculoskeletal
-0.2094365862821468	0.1332124405285225	-1.572199904537472	0.1159245075369662	15585	0	716.2	0.8895880322434642	False	Unspecified monoarthritis	710-716.99	Both	14	musculoskeletal
-0.2446100484508973	0.1516778386198672	-1.612694713193635	0.1068314795056046	15304	A	939.0	0.8865387701524756	False	Atopic/contact dermatitis due to other or unspecified	930-949.99	NA	13	dermatologic
0.2831841394723237	0.2338434858317906	1.2109986235666406	0.22591464215690898	15304	B	939.0	0.9387592329382668	False	Atopic/contact dermatitis due to other or unspecified	930-949.99	NA	13	dermatologic
0.4947304437403192	0.3570031516546456	1.3857873283396305	0.1658320562106641	15304	AB	939.0	0.9302647739689478	False	Atopic/contact dermatitis due to other or unspecified	930-949.99	NA	13	dermatologic
0.0367167575340403	0.1528700680606075	0.2401827774387034	0.8101917831990739	15304	0	939.0	0.9923482792794008	False	Atopic/contact dermatitis due to other or unspecified	930-949.99	NA	13	dermatologic
-0.0928360358812204	0.1098254555258169	-0.8453052658579436	0.3979536723041867	15271	A	379.0	0.9655415846667281	False	Other disorders of eye	375-379.99	Both	7	sense organs
0.0234827536477162	0.1693532708492896	0.13866135286288	0.8897195882636215	15271	B	379.0	0.9997139890461936	False	Other disorders of eye	375-379.99	Both	7	sense organs
-0.5792973883290903	0.2575729822469126	-2.2490611525931263	0.024522803934258	15271	AB	379.0	0.8195107904748667	False	Other disorders of eye	375-379.99	Both	7	sense organs
0.19099558958784	0.1106155323934377	1.7266615768616131	0.0842486941790939	15271	0	379.0	0.8649812552891479	False	Other disorders of eye	375-379.99	Both	7	sense organs
0.0611724503727785	0.156675162154124	0.3904412769179212	0.6962157458774483	15197	A	727.1	0.988297653375232	False	Synovitis and tenosynovitis	725-729.99	Both	14	musculoskeletal
0.0325700979169987	0.2487631128135276	0.1309281651472708	0.8958338678591078	15197	B	727.1	0.9997139890461936	False	Synovitis and tenosynovitis	725-729.99	Both	14	musculoskeletal
0.0339238750975338	0.3794559996880338	0.0894013406703913	0.9287641367653404	15197	AB	727.1	0.9997139890461936	False	Synovitis and tenosynovitis	725-729.99	Both	14	musculoskeletal
-0.0814070630627586	0.1581694528479419	-0.5146825862830816	0.6067823328447595	15197	0	727.1	0.9874229308122682	False	Synovitis and tenosynovitis	725-729.99	Both	14	musculoskeletal
-0.2793349553512647	0.1408700781739006	-1.9829261044807007	0.0473937306136821	15144	A	483.0	0.8639054521106758	False	Acute bronchitis and bronchiolitis	480-488.99	NA	9	respiratory
0.3470960935826261	0.21849990841757502	1.5885411398859304	0.1121849126565535	15144	B	483.0	0.8865387701524756	False	Acute bronchitis and bronchiolitis	480-488.99	NA	9	respiratory
0.0906885687756419	0.337950415340864	0.2683487418832479	0.7884345479562257	15144	AB	483.0	0.9909523925935212	False	Acute bronchitis and bronchiolitis	480-488.99	NA	9	respiratory
0.1215071204684393	0.1421898326435641	0.8545415534247699	0.3928185206545597	15144	0	483.0	0.9655415846667281	False	Acute bronchitis and bronchiolitis	480-488.99	NA	9	respiratory
-0.0670095381284966	0.07796584542268	-0.8594729880143616	0.39009335260613204	15007	A	198.0	0.9655415846667281	False	Secondary malignant neoplasm	195-199.99	NA	2	neoplasms
0.1393768648390329	0.1238482171076718	1.1253845076983289	0.2604441404680849	15007	B	198.0	0.9476084084113188	False	Secondary malignant neoplasm	195-199.99	NA	2	neoplasms
0.1576533288551051	0.1898705799884954	0.8303199414288281	0.4063711319980509	15007	AB	198.0	0.9655415846667281	False	Secondary malignant neoplasm	195-199.99	NA	2	neoplasms
-0.0149727234154762	0.078403132646131	-0.1909709843234835	0.8485509106711792	15007	0	198.0	0.9946908200956478	False	Secondary malignant neoplasm	195-199.99	NA	2	neoplasms
0.0487891731716334	0.0767264302206215	0.6358848317502003	0.5248612164844544	14969	A	720.0	0.9762898748942171	False	Spinal stenosis	720-724.99	NA	14	musculoskeletal
-0.0111373315650709	0.1214723834969337	-0.0916861202888315	0.9269486528661494	14969	B	720.0	0.9997139890461936	False	Spinal stenosis	720-724.99	NA	14	musculoskeletal
0.1410206283241316	0.1823148414995546	0.7735005398585506	0.4392384305618294	14969	AB	720.0	0.9674840486247468	False	Spinal stenosis	720-724.99	NA	14	musculoskeletal
-0.0708711197603742	0.0775780645910369	-0.9135458603405584	0.3609702470268194	14969	0	720.0	0.9655415846667281	False	Spinal stenosis	720-724.99	NA	14	musculoskeletal
0.0743494646539718	0.1288175548069185	0.5771687311206339	0.5638342724714424	14782	A	721.0	0.9841264829737496	False	Spondylosis and allied disorders	720-724.99	NA	14	musculoskeletal
-0.0710801124752604	0.2023072398070165	-0.3513473494229108	0.7253327868695292	14782	B	721.0	0.9907493184349241	False	Spondylosis and allied disorders	720-724.99	NA	14	musculoskeletal
-0.1235441602467217	0.3113916615251139	-0.3967484538334622	0.6915586959644741	14782	AB	721.0	0.988297653375232	False	Spondylosis and allied disorders	720-724.99	NA	14	musculoskeletal
-0.0246980641206903	0.1296366368170286	-0.1905176247016468	0.8489061512714076	14782	0	721.0	0.9946908200956478	False	Spondylosis and allied disorders	720-724.99	NA	14	musculoskeletal
-0.0106389527124033	0.1030312330196152	-0.1032594913270411	0.9177584513722371	14524	A	244.0	0.9997139890461936	False	Hypothyroidism	240-246.99	Both	3	endocrine/metabolic
0.0799888371057843	0.1576737348811058	0.5073060339827685	0.6119478122547333	14524	B	244.0	0.9874229308122682	False	Hypothyroidism	240-246.99	Both	3	endocrine/metabolic
-0.09235192140586501	0.2432274167681127	-0.3796937147669961	0.7041783408016185	14524	AB	244.0	0.988297653375232	False	Hypothyroidism	240-246.99	Both	3	endocrine/metabolic
-0.0069508826669699	0.1030839252611793	-0.0674293557347455	0.9462408285366392	14524	0	244.0	0.9997139890461936	False	Hypothyroidism	240-246.99	Both	3	endocrine/metabolic
0.1910101159975987	0.1653342636701968	1.155296620055835	0.2479880720458651	14466	A	345.3	0.9476084084113188	False	Convulsions	330-337.99, 341-349.99	Both	6	neurological
0.3558733835877624	0.2531033838328523	1.4060396119507381	0.1597338529512254	14466	B	345.3	0.9287524594098852	False	Convulsions	330-337.99, 341-349.99	Both	6	neurological
0.0189099763714603	0.3881500722537327	0.0487182090722346	0.9611445373004928	14466	AB	345.3	0.9997139890461936	False	Convulsions	330-337.99, 341-349.99	Both	6	neurological
-0.3484324777576169	0.1658276662715423	-2.101172172242114	0.0356431199742674	14466	0	345.3	0.8330645160988369	False	Convulsions	330-337.99, 341-349.99	Both	6	neurological
-0.1429989544539504	0.0964029191327103	-1.4833467258091528	0.1380042175036835	14396	A	327.0	0.9232842354943668	False	Sleep disorders	327-328.99	Both	6	neurological
0.2414070770782767	0.1523567185333024	1.5844859314524389	0.113105158017552	14396	B	327.0	0.8865387701524756	False	Sleep disorders	327-328.99	Both	6	neurological
0.0444396183878852	0.2299340361572063	0.1932711621584452	0.8467493378692736	14396	AB	327.0	0.9941048452909904	False	Sleep disorders	327-328.99	Both	6	neurological
0.0388511683103761	0.0968019220535293	0.4013470754112949	0.688170569491975	14396	0	327.0	0.988297653375232	False	Sleep disorders	327-328.99	Both	6	neurological
-0.0604564824854206	0.0707386413733622	-0.8546457962958058	0.3927615518825457	14340	A	585.0	0.9655415846667281	False	Renal failure	580-590.99	NA	11	genitourinary
-0.0339078030615574	0.1106006498314713	-0.3065786965377212	0.7591685245981054	14340	B	585.0	0.9909523925935212	False	Renal failure	580-590.99	NA	11	genitourinary
0.0006509610190934588	0.1692820644673203	0.0038454222610164	0.9969318580299532	14340	AB	585.0	0.9997980581967906	False	Renal failure	580-590.99	NA	11	genitourinary
0.07499179240034899	0.0711073640495002	1.0546276521816318	0.2916134300978281	14340	0	585.0	0.9476084084113188	False	Renal failure	580-590.99	NA	11	genitourinary
0.1449441893593536	0.1521422001677153	0.9526889265409141	0.3407638317287216	14287	A	735.0	0.9655415846667281	False	Acquired foot deformities	735-739.99	NA	14	musculoskeletal
0.3558648122297343	0.2387084126816071	1.4907929227630203	0.1360379596251577	14287	B	735.0	0.9193028283040492	False	Acquired foot deformities	735-739.99	NA	14	musculoskeletal
-0.1203101056703979	0.36528022843126096	-0.3293638590489385	0.7418855123818984	14287	AB	735.0	0.9909523925935212	False	Acquired foot deformities	735-739.99	NA	14	musculoskeletal
-0.2727928524925212	0.1533076106304629	-1.7793823240130522	0.0751983672098671	14287	0	735.0	0.8639054521106758	False	Acquired foot deformities	735-739.99	NA	14	musculoskeletal
0.01918919770418	0.0962158761646819	0.1994389956116602	0.8419222942489162	13823	A	426.0	0.9923482792794008	False	Cardiac conduction disorders	426-427.99	NA	8	circulatory system
0.15440764282215602	0.15262564553712601	1.0116756085044476	0.3117108996621923	13823	B	426.0	0.960586128864086	False	Cardiac conduction disorders	426-427.99	NA	8	circulatory system
-0.21277211332319398	0.232562129395832	-0.9149043908221428	0.3602577929694358	13823	AB	426.0	0.9655415846667281	False	Cardiac conduction disorders	426-427.99	NA	8	circulatory system
-0.0446219661343949	0.0967491750893958	-0.4612128846903799	0.6446531394191491	13823	0	426.0	0.9874229308122682	False	Cardiac conduction disorders	426-427.99	NA	8	circulatory system
0.0732760188172534	0.0990627539863037	0.7396929306789156	0.4594989347519231	13793	A	443.0	0.9676606642157644	False	Peripheral vascular disease	440-449.99	NA	8	circulatory system
0.1898029286819512	0.1576243544598475	1.2041472228855394	0.2285533557004728	13793	B	443.0	0.9419533624214422	False	Peripheral vascular disease	440-449.99	NA	8	circulatory system
-0.152376924103095	0.2366936053140947	-0.6437728805596138	0.5197334320186409	13793	AB	443.0	0.9762898748942171	False	Peripheral vascular disease	440-449.99	NA	8	circulatory system
-0.1255705425561699	0.1006849679836463	-1.2471627599520667	0.2123590128678033	13793	0	443.0	0.9362928245278668	False	Peripheral vascular disease	440-449.99	NA	8	circulatory system
-0.1556132134716725	0.1455718438553739	-1.0689787897876373	0.2850979857687541	13763	A	174.0	0.9476084084113188	False	Breast cancer	174-184.99, 610-610.99	Both	2	neoplasms
-0.08025701826375001	0.2367163029026443	-0.3390430539833066	0.7345824721846261	13763	B	174.0	0.9909523925935212	False	Breast cancer	174-184.99, 610-610.99	Both	2	neoplasms
0.5498023127083541	0.3533610067754036	1.5559224197530337	0.1197495479755035	13763	AB	174.0	0.8898681948555585	False	Breast cancer	174-184.99, 610-610.99	Both	2	neoplasms
0.0938599419386646	0.1465100493382673	0.6406382522058788	0.5217684129221345	13763	0	174.0	0.9762898748942171	False	Breast cancer	174-184.99, 610-610.99	Both	2	neoplasms
-0.2335895502259422	0.1405219031313586	-1.6622999334672024	0.0964755917353526	13670	A	742.9	0.8865387701524756	False	Other derangement of joint	741-742.99	Both	14	musculoskeletal
0.3525232045893061	0.2230678933501653	1.5803404035197737	0.1140520815216846	13670	B	742.9	0.8869684704489638	False	Other derangement of joint	741-742.99	Both	14	musculoskeletal
-0.2748382102642334	0.3345291804716337	-0.8215672243502183	0.4113375859734872	13670	AB	742.9	0.9655415846667281	False	Other derangement of joint	741-742.99	Both	14	musculoskeletal
0.1437649004845889	0.1413046992231508	1.0174106117840636	0.3089761524219597	13670	0	742.9	0.9598311416455052	False	Other derangement of joint	741-742.99	Both	14	musculoskeletal
-0.0405130080982892	0.0884102118078888	-0.4582390118725439	0.6467880432658486	13633	A	743.11	0.9874229308122682	False	Osteoporosis NOS	743-744.99	Both	14	musculoskeletal
-0.006384355940068001	0.1457442026454626	-0.0438052136838582	0.9650603130772478	13633	B	743.11	0.9997139890461936	False	Osteoporosis NOS	743-744.99	Both	14	musculoskeletal
0.0983115166915565	0.2208402087676741	0.4451703665747801	0.6562037123011533	13633	AB	743.11	0.9874229308122682	False	Osteoporosis NOS	743-744.99	Both	14	musculoskeletal
0.0277426448193351	0.0894426800882158	0.3101723337446176	0.7564346521843852	13633	0	743.11	0.9909523925935212	False	Osteoporosis NOS	743-744.99	Both	14	musculoskeletal
0.0144094258519733	0.0993296025015748	0.1450667826013389	0.8846603157247254	13473	A	244.4	0.9997139890461936	False	Hypothyroidism NOS	240-246.99	Both	3	endocrine/metabolic
0.0465912686887798	0.1514813987993586	0.3075708902747276	0.7584136302292585	13473	B	244.4	0.9909523925935212	False	Hypothyroidism NOS	240-246.99	Both	3	endocrine/metabolic
-0.1989649898818638	0.2343481895548729	-0.8490144099674212	0.3958883676263236	13473	AB	244.4	0.9655415846667281	False	Hypothyroidism NOS	240-246.99	Both	3	endocrine/metabolic
0.0013043900103491	0.0994749405104176	0.0131127498408758	0.989538033438932	13473	0	244.4	0.9997139890461936	False	Hypothyroidism NOS	240-246.99	Both	3	endocrine/metabolic
-0.1253121823615733	0.1681324373301994	-0.7453182999748559	0.4560926670842502	13132	A	627.0	0.9674840486247468	False	Menopausal and postmenopausal disorders	626-628.99	Female	11	genitourinary
0.24252915609749398	0.2711888106280686	0.894318447489779	0.3711679314380582	13132	B	627.0	0.9655415846667281	False	Menopausal and postmenopausal disorders	626-628.99	Female	11	genitourinary
0.5955517258448481	0.4222553879604006	1.4104064573847412	0.1584433982023912	13132	AB	627.0	0.9287524594098852	False	Menopausal and postmenopausal disorders	626-628.99	Female	11	genitourinary
-0.0625499153178048	0.1684441485243226	-0.3713391997631362	0.7103908984706344	13132	0	627.0	0.988297653375232	False	Menopausal and postmenopausal disorders	626-628.99	Female	11	genitourinary
-0.06554539196506401	0.1667994869329599	-0.3929591941215508	0.6943560355450709	13065	A	216.0	0.988297653375232	False	Benign neoplasm of skin	216-217.99	NA	2	neoplasms
-0.0401831549684791	0.2661421307067493	-0.1509838177885306	0.8799908134816959	13065	B	216.0	0.9994474907901716	False	Benign neoplasm of skin	216-217.99	NA	2	neoplasms
-0.1318007096469305	0.3963920767427683	-0.3325008681554962	0.7395164220202597	13065	AB	216.0	0.9909523925935212	False	Benign neoplasm of skin	216-217.99	NA	2	neoplasms
0.1055619289935077	0.1675095885930055	0.6301843964884263	0.5285849749725757	13065	0	216.0	0.9762898748942171	False	Benign neoplasm of skin	216-217.99	NA	2	neoplasms
-0.1923486404650429	0.1452653169466586	-1.3241195111677841	0.1854868755249538	12875	A	174.11	0.9306442743456741	False	Malignant neoplasm of female breast	174-184.99, 610-610.99	Female	2	neoplasms
-0.0900734171730352	0.2359007747372971	-0.3818275598006934	0.7025955799550013	12875	B	174.11	0.988297653375232	False	Malignant neoplasm of female breast	174-184.99, 610-610.99	Female	2	neoplasms
0.5188483087133806	0.3524184844639944	1.4722505532095318	0.1409776868986369	12875	AB	174.11	0.9232842354943668	False	Malignant neoplasm of female breast	174-184.99, 610-610.99	Female	2	neoplasms
0.1403113287510523	0.1462927604888391	0.9591132758873391	0.3375197031200829	12875	0	174.11	0.9655415846667281	False	Malignant neoplasm of female breast	174-184.99, 610-610.99	Female	2	neoplasms
-0.0364105821699917	0.1285183598021222	-0.2833103552368127	0.7769434613318363	12979	A	290.0	0.9909523925935212	False	Delirium dementia and amnestic and other cognitive disorders	290-292.99	NA	5	mental disorders
0.26593886853633	0.2027845879515185	1.3114353078938636	0.1897339494328724	12979	B	290.0	0.931392649119978	False	Delirium dementia and amnestic and other cognitive disorders	290-292.99	NA	5	mental disorders
0.3611713369081943	0.3162764985767501	1.1419480692794808	0.2534966858914314	12979	AB	290.0	0.9476084084113188	False	Delirium dementia and amnestic and other cognitive disorders	290-292.99	NA	5	mental disorders
-0.1315605815964913	0.1292707954932829	-1.0177130967166317	0.30883330326319003	12979	0	290.0	0.9598311416455052	False	Delirium dementia and amnestic and other cognitive disorders	290-292.99	NA	5	mental disorders
-0.1000201614047356	0.1482636012361669	-0.6746103599993838	0.4999357362895609	12598	A	300.0	0.9762898748942171	False	Anxiety disorders	295-306.99	Both	5	mental disorders
0.4106261565379609	0.234348341164231	1.7522042379220195	0.0797630378649035	12598	B	300.0	0.8639054521106758	False	Anxiety disorders	295-306.99	Both	5	mental disorders
0.4642174108259917	0.3585779721958367	1.2946066039228428	0.1954797157771728	12598	AB	300.0	0.9317172371531895	False	Anxiety disorders	295-306.99	Both	5	mental disorders
-0.145634687799629	0.1492759664572437	-0.9756070669376128	0.3292779657108422	12598	0	300.0	0.9655415846667281	False	Anxiety disorders	295-306.99	Both	5	mental disorders
0.0235496704268631	0.0629345242866739	0.3741931903638729	0.7082669156638929	12550	A	509.2	0.988297653375232	False	Respiratory insufficiency	500-509.99	Both	9	respiratory
-0.2088990560155575	0.1003083786752005	-2.082568363426296	0.0373107994995819	12550	B	509.2	0.8330645160988369	False	Respiratory insufficiency	500-509.99	Both	9	respiratory
-0.0823417765083504	0.1531279726539101	-0.5377317748106933	0.5907717801137354	12550	AB	509.2	0.9874229308122682	False	Respiratory insufficiency	500-509.99	Both	9	respiratory
0.0736373764279859	0.0633955472912248	1.1615543926091914	0.245438621726578	12550	0	509.2	0.9476084084113188	False	Respiratory insufficiency	500-509.99	Both	9	respiratory
-0.1371284260433636	0.162312698467038	-0.8448410219192507	0.3982157368346214	12538	A	180.0	0.9655415846667281	False	Cervical cancer and dysplasia	174-184.99, 218-218.99, 792-792.99	Female	2	neoplasms
0.1070957233745228	0.2587296065851118	0.4139291393360217	0.6789330870025949	12538	B	180.0	0.9878829291301616	False	Cervical cancer and dysplasia	174-184.99, 218-218.99, 792-792.99	Female	2	neoplasms
-0.2228285060073543	0.3916509164998428	-0.5689467242889594	0.5694024919447311	12538	AB	180.0	0.984595888116064	False	Cervical cancer and dysplasia	174-184.99, 218-218.99, 792-792.99	Female	2	neoplasms
0.1353139316951194	0.1635646746922298	0.827280902491518	0.4080936187871138	12538	0	180.0	0.9655415846667281	False	Cervical cancer and dysplasia	174-184.99, 218-218.99, 792-792.99	Female	2	neoplasms
-0.0970915635955724	0.1779851472096728	-0.5455037407205396	0.5854168343797863	12517	A	628.0	0.9865080499778724	False	Ovarian cyst	626-628.99	Female	11	genitourinary
0.2963237884580113	0.2771137457745832	1.0693218686418189	0.2849452917228462	12517	B	628.0	0.9476084084113188	False	Ovarian cyst	626-628.99	Female	11	genitourinary
0.1028079843925768	0.4308446304030218	0.2386196255861606	0.8114044541595623	12517	AB	628.0	0.9923482792794008	False	Ovarian cyst	626-628.99	Female	11	genitourinary
-0.0430069557598272	0.1786531107442275	-0.2407288380295769	0.8097692314347469	12517	0	628.0	0.9923482792794008	False	Ovarian cyst	626-628.99	Female	11	genitourinary
0.1402096419841653	0.1995114868213315	0.7027647591525757	0.4822154464973828	12511	A	454.1	0.9724967418592864	False	Varicose veins of lower extremity	450-457.99	Both	8	circulatory system
-0.5286836090247955	0.3159247082146881	-1.6734481200043592	0.0942641267599088	12511	B	454.1	0.8865387701524756	False	Varicose veins of lower extremity	450-457.99	Both	8	circulatory system
-0.6533971699814404	0.472317291744579	-1.3833860868570238	0.1665712137653802	12511	AB	454.1	0.9302647739689478	False	Varicose veins of lower extremity	450-457.99	Both	8	circulatory system
0.1963820408933231	0.2043589989390117	0.9609659565416584	0.3365878686072573	12511	0	454.1	0.9655415846667281	False	Varicose veins of lower extremity	450-457.99	Both	8	circulatory system
0.3172737250454736	0.14009685654872597	2.264674118045789	0.0235497379864323	12505	A	250.1	0.8195107904748667	False	Type 1 diabetes	249-250.99	Both	3	endocrine/metabolic
-0.0946824553791202	0.2158343758545464	-0.4386810720222246	0.6609002273887226	12505	B	250.1	0.9874229308122682	False	Type 1 diabetes	249-250.99	Both	3	endocrine/metabolic
-0.1564046404946183	0.3311718002441102	-0.4722764449730649	0.6367377277228943	12505	AB	250.1	0.9874229308122682	False	Type 1 diabetes	249-250.99	Both	3	endocrine/metabolic
-0.2556353937533668	0.1418579213000968	-1.8020523028289461	0.0715612652505469	12505	0	250.1	0.8639054521106758	False	Type 1 diabetes	249-250.99	Both	3	endocrine/metabolic
-0.0877020569600757	0.0893032530833642	-0.9820701254657128	0.3260843457171869	12484	A	496.21	0.964940778378752	False	Obstructive chronic bronchitis	490-498.99	Both	9	respiratory
0.4061181910305296	0.1477287849223067	2.7490796139974654	0.0059848849670943	12484	B	496.21	0.6335939166315117	False	Obstructive chronic bronchitis	490-498.99	Both	9	respiratory
-0.2911446341388921	0.2129392161843173	-1.3672663934616962	0.1715664536358321	12484	AB	496.21	0.9302647739689478	False	Obstructive chronic bronchitis	490-498.99	Both	9	respiratory
-0.0095984172190452	0.0901304291363236	-0.1064947466801414	0.9151915354856064	12484	0	496.21	0.9997139890461936	False	Obstructive chronic bronchitis	490-498.99	Both	9	respiratory
-0.2515730793178573	0.1737270915046131	-1.4480935422278511	0.1476162625761465	12365	A	340.0	0.9232842354943668	False	Migraine	339-340.99	NA	6	neurological
0.6954520606588883	0.26416531222138895	2.6326395953002746	0.0084829585480205	12365	B	340.0	0.6797830295913725	False	Migraine	339-340.99	NA	6	neurological
-0.2305790398009234	0.4178171152371268	-0.5518659513745895	0.5810501775611558	12365	AB	340.0	0.9859403853734362	False	Migraine	339-340.99	NA	6	neurological
-0.0094152406658772	0.175565845471867	-0.053627974396569	0.9572324351464068	12365	0	340.0	0.9997139890461936	False	Migraine	339-340.99	NA	6	neurological
0.0760381227052944	0.1466117483996895	0.5186359451767886	0.6040239458397564	12337	A	477.0	0.9874229308122682	False	Epistaxis or throat hemorrhage	470-479.99	Both	9	respiratory
0.0156841377722134	0.2366414355526824	0.0662780705990172	0.9471575166066863	12337	B	477.0	0.9997139890461936	False	Epistaxis or throat hemorrhage	470-479.99	Both	9	respiratory
-0.1544471807351892	0.36017832145658596	-0.4288075420824723	0.6680707815611959	12337	AB	477.0	0.9874229308122682	False	Epistaxis or throat hemorrhage	470-479.99	Both	9	respiratory
-0.0557361057547894	0.1456597031032605	-0.3826460206037711	0.7019888391479223	12337	0	477.0	0.988297653375232	False	Epistaxis or throat hemorrhage	470-479.99	Both	9	respiratory
-0.1195768883692116	0.1731370337543065	-0.6906488217818235	0.4897992856491788	12313	A	381.1	0.9733611809315116	False	Otitis media	381-385.99	Both	7	sense organs
0.942766930545308	0.2669380345632534	3.531781943655208	0.00041428034695893836	12313	B	381.1	0.17547731839046465	False	Otitis media	381-385.99	Both	7	sense organs
0.3030422788395912	0.4102832081932657	0.7386173082102884	0.4601534985374561	12313	AB	381.1	0.9677715794672376	False	Otitis media	381-385.99	Both	7	sense organs
-0.3412123482619954	0.1758673537650831	-1.9401687746878464	0.0523819984096531	12313	0	381.1	0.8639054521106758	False	Otitis media	381-385.99	Both	7	sense organs
-0.0343064189571678	0.1595494074849982	-0.2150206603580993	0.8297547871140393	12268	A	8.0	0.9923482792794008	False	Intestinal infection	001-009.99	NA	1	infectious diseases
0.2812492503212458	0.2431153852730526	1.1568550053110112	0.2473541442183761	12268	B	8.0	0.9476084084113188	False	Intestinal infection	001-009.99	NA	1	infectious diseases
-0.7458179298218172	0.3822443581304815	-1.951154841027706	0.0510613742341985	12268	AB	8.0	0.8639054521106758	False	Intestinal infection	001-009.99	NA	1	infectious diseases
0.0439697410196682	0.1611746522833078	0.2728080402021253	0.7850053734337331	12268	0	8.0	0.9909523925935212	False	Intestinal infection	001-009.99	NA	1	infectious diseases
-0.1149434739749801	0.1307573055364029	-0.8790596709181941	0.3793862445582945	12202	A	433.31	0.9655415846667281	False	Transient cerebral ischemia	430-438.99	Both	8	circulatory system
-0.2387521164129869	0.2103787710882704	-1.134867910758979	0.2564529738880043	12202	B	433.31	0.9476084084113188	False	Transient cerebral ischemia	430-438.99	Both	8	circulatory system
-0.2754934603775197	0.3165505029613681	-0.87029860259341	0.384154374017099	12202	AB	433.31	0.9655415846667281	False	Transient cerebral ischemia	430-438.99	Both	8	circulatory system
0.2584478431105642	0.1318347393873853	1.9603925665687925	0.0499726587906951	12202	0	433.31	0.8639054521106758	False	Transient cerebral ischemia	430-438.99	Both	8	circulatory system
-0.083676853811095	0.1725049365581147	-0.4850693289168877	0.6276359261145881	12139	A	618.0	0.9874229308122682	False	Genital prolapse	617-618.99	Female	11	genitourinary
0.4439388190538667	0.2677221955162074	1.6582070014698926	0.0973015441549	12139	B	618.0	0.8865387701524756	False	Genital prolapse	617-618.99	Female	11	genitourinary
0.1071145211437251	0.4029764118295278	0.2658084145854127	0.7903912790524217	12139	AB	618.0	0.9909523925935212	False	Genital prolapse	617-618.99	Female	11	genitourinary
-0.1225885818712827	0.1741886507123966	-0.7037690536663559	0.4815901152668383	12139	0	618.0	0.9724967418592864	False	Genital prolapse	617-618.99	Female	11	genitourinary
-0.2713412746969305	0.1355534705046759	-2.001728717728186	0.0453364874879867	11954	A	367.0	0.8619719320461916	False	Disorders of refraction and accommodation; blindness and low vision	367-367.99	NA	7	sense organs
0.309155619197864	0.2025873727564978	1.5260359764350029	0.1270273786016609	11954	B	367.0	0.9042885415460375	False	Disorders of refraction and accommodation; blindness and low vision	367-367.99	NA	7	sense organs
-0.4171416757864847	0.3185857254129596	-1.309354570879703	0.1904394550465356	11954	AB	367.0	0.9317172371531895	False	Disorders of refraction and accommodation; blindness and low vision	367-367.99	NA	7	sense organs
0.211049776918749	0.1364077703428577	1.5471976148300084	0.1218420905050784	11954	0	367.0	0.8999431008537104	False	Disorders of refraction and accommodation; blindness and low vision	367-367.99	NA	7	sense organs
0.24516819484783606	0.18097390612743802	1.3547157161717769	0.1755341312320555	11787	A	80.0	0.9302647739689478	False	Postoperative infection	080-082.99	NA	1	infectious diseases
-0.0607650901887096	0.2836975254826322	-0.2141897081595433	0.8304028290772427	11787	B	80.0	0.9923482792794008	False	Postoperative infection	080-082.99	NA	1	infectious diseases
-0.7981394767126073	0.4290283085427062	-1.86034222176078	0.0628620277458246	11787	AB	80.0	0.8639054521106758	False	Postoperative infection	080-082.99	NA	1	infectious diseases
-0.078867125473223	0.1814782636265785	-0.4345816622728171	0.6638740687675201	11787	0	80.0	0.9874229308122682	False	Postoperative infection	080-082.99	NA	1	infectious diseases
0.0169979388092226	0.18713615939739	0.0908319314875268	0.9276276833148016	11775	A	594.3	0.9997139890461936	False	Calculus of ureter	594-595.99	Both	11	genitourinary
-0.0600361536114861	0.2926417640969032	-0.2051523773332853	0.8374566239513562	11775	B	594.3	0.9923482792794008	False	Calculus of ureter	594-595.99	Both	11	genitourinary
0.7504396467101188	0.4497067991556859	1.668730933397164	0.0951973195975918	11775	AB	594.3	0.8865387701524756	False	Calculus of ureter	594-595.99	Both	11	genitourinary
-0.1231903439759333	0.1877621323645762	-0.6560979172133371	0.5117739530596213	11775	0	594.3	0.9762898748942171	False	Calculus of ureter	594-595.99	Both	11	genitourinary
0.1452010802342997	0.2147775801349677	0.6760532460746339	0.4990201340082107	11768	A	401.0	0.9762898748942171	False	Hypertension	401-405.99	NA	8	circulatory system
-0.0670004082204484	0.3437343259425129	-0.1949191662390267	0.8454595966679318	11768	B	401.0	0.9933773347019688	False	Hypertension	401-405.99	NA	8	circulatory system
-0.8275806673632289	0.5060794689687949	-1.6352780899204151	0.1020175274496782	11768	AB	401.0	0.8865387701524756	False	Hypertension	401-405.99	NA	8	circulatory system
0.03030718218304	0.2159269328543871	0.1403585082342556	0.8883791427163286	11768	0	401.0	0.9997139890461936	False	Hypertension	401-405.99	NA	8	circulatory system
-0.0662967801530009	0.1031468670251805	-0.6427415787317748	0.5204043423826331	11754	A	362.29	0.9762898748942171	False	Macular degeneration (senile) of retina NOS	250.70-250.79,360-365.99	Both	7	sense organs
0.0640703785667917	0.1662231046553934	0.3854480921868212	0.6999124372615899	11754	B	362.29	0.988297653375232	False	Macular degeneration (senile) of retina NOS	250.70-250.79,360-365.99	Both	7	sense organs
0.1918187888929985	0.2501989620904828	0.766665006482435	0.4432961223183767	11754	AB	362.29	0.9674840486247468	False	Macular degeneration (senile) of retina NOS	250.70-250.79,360-365.99	Both	7	sense organs
0.0092515858635956	0.1044376620772676	0.0885847660660087	0.9294134256036054	11754	0	362.29	0.9997139890461936	False	Macular degeneration (senile) of retina NOS	250.70-250.79,360-365.99	Both	7	sense organs
-0.0810310176652844	0.1186286354827264	-0.6830645681420098	0.4945796158917692	11667	A	172.2	0.9756677053353928	False	Other non-epithelial cancer of skin	172-173.99	Both	2	neoplasms
-0.1378907716054801	0.1884717134911235	-0.731625818279486	0.4644116898858917	11667	B	172.2	0.9677715794672376	False	Other non-epithelial cancer of skin	172-173.99	Both	2	neoplasms
-0.1936380093474745	0.2942972244221215	-0.6579675011468415	0.5105720049519711	11667	AB	172.2	0.9762898748942171	False	Other non-epithelial cancer of skin	172-173.99	Both	2	neoplasms
0.169152268002752	0.1193389929086293	1.417409883224519	0.1563898471770524	11667	0	172.2	0.9287524594098852	False	Other non-epithelial cancer of skin	172-173.99	Both	2	neoplasms
-0.051490433509721996	0.1062326365043898	-0.4846950542133474	0.6279018359326745	11597	A	540.0	0.9874229308122682	False	Appendiceal conditions	540-540.99	NA	10	digestive
-0.2255407619837943	0.1612048119618649	-1.3990944763928563	0.1618114168193803	11597	B	540.0	0.9287524594098852	False	Appendiceal conditions	540-540.99	NA	10	digestive
0.4762869747416125	0.2559824959578903	1.86062321550284	0.0628227130435448	11597	AB	540.0	0.8639054521106758	False	Appendiceal conditions	540-540.99	NA	10	digestive
0.0682614885701848	0.1068959561285703	0.6385787736262218	0.5231096126526873	11597	0	540.0	0.9762898748942171	False	Appendiceal conditions	540-540.99	NA	10	digestive
0.0655263455070409	0.1740190201594225	0.3765470317383173	0.7065172032391978	11509	A	610.0	0.988297653375232	False	Benign mammary dysplasias	610-613.99	Female	11	genitourinary
-0.35491819042210704	0.2791629527144486	-1.2713656556898054	0.2036243033210574	11509	B	610.0	0.9358793388056994	False	Benign mammary dysplasias	610-613.99	Female	11	genitourinary
-0.2260004658862835	0.4312114557314954	-0.5241058948744821	0.6002149876539273	11509	AB	610.0	0.9874229308122682	False	Benign mammary dysplasias	610-613.99	Female	11	genitourinary
0.1110886225442873	0.1755354078997903	0.6328559227646291	0.5268403148630761	11509	0	610.0	0.9762898748942171	False	Benign mammary dysplasias	610-613.99	Female	11	genitourinary
-0.2939414243161918	0.2016924375659073	-1.4573745444478559	0.1450404152225848	11470	A	381.11	0.9232842354943668	False	Suppurative and unspecified otitis media	381-385.99	Both	7	sense organs
0.5351355336880805	0.3070111673568889	1.7430490828563432	0.0813518565853225	11470	B	381.11	0.8639054521106758	False	Suppurative and unspecified otitis media	381-385.99	Both	7	sense organs
0.4058612364175205	0.4611051337970574	0.8801924044423001	0.3787735415232778	11470	AB	381.11	0.9655415846667281	False	Suppurative and unspecified otitis media	381-385.99	Both	7	sense organs
-0.0150855119737596	0.2046109412711109	-0.0737277873804963	0.9412282743534834	11470	0	381.11	0.9997139890461936	False	Suppurative and unspecified otitis media	381-385.99	Both	7	sense organs
-0.0221331489956616	0.1022582106055939	-0.2164437345870288	0.8286457489314236	11416	A	540.11	0.9923482792794008	False	Acute appendicitis	540-540.99	Both	10	digestive
-0.1974328936282261	0.155633302294444	-1.2685774234533749	0.2046177056192428	11416	B	540.11	0.9358793388056994	False	Acute appendicitis	540-540.99	Both	10	digestive
0.3550294807438905	0.2462239575239136	1.4418965738108953	0.1493590034955048	11416	AB	540.11	0.9232842354943668	False	Acute appendicitis	540-540.99	Both	10	digestive
0.0466956196557787	0.1028814760209251	0.4538778161219354	0.6499254054045367	11416	0	540.11	0.9874229308122682	False	Acute appendicitis	540-540.99	Both	10	digestive
0.1778464511360929	0.1556303637274163	1.142749055368062	0.2531669279144814	11345	A	594.1	0.9476084084113188	False	Calculus of kidney	594-595.99	Both	11	genitourinary
-0.1015867819232579	0.2413230680830634	-0.4209576097726877	0.6737940159682494	11345	B	594.1	0.9874229308122682	False	Calculus of kidney	594-595.99	Both	11	genitourinary
0.1882968425128155	0.3693026080113805	0.5098714128415063	0.6101514761520447	11345	AB	594.1	0.9874229308122682	False	Calculus of kidney	594-595.99	Both	11	genitourinary
-0.17014718551344196	0.1561422236452414	-1.0896936238081265	0.2758712870985323	11345	0	594.1	0.9476084084113188	False	Calculus of kidney	594-595.99	Both	11	genitourinary
-0.1036052031931517	0.1490295897171793	-0.6951988755371891	0.4869449341213698	11338	A	728.0	0.9727546216067964	False	Disorders of muscle, ligament, and fascia	725-729.99	Both	14	musculoskeletal
0.1566388785965515	0.2406030634656241	0.6510261188712217	0.5150428294753443	11338	B	728.0	0.9762898748942171	False	Disorders of muscle, ligament, and fascia	725-729.99	Both	14	musculoskeletal
0.2551637703767014	0.3785315722960317	0.6740884751804794	0.5002688182944872	11338	AB	728.0	0.9762898748942171	False	Disorders of muscle, ligament, and fascia	725-729.99	Both	14	musculoskeletal
0.0040657782691841	0.1510476799142732	0.026917184504202003	0.9785262612897441	11338	0	728.0	0.9997139890461936	False	Disorders of muscle, ligament, and fascia	725-729.99	Both	14	musculoskeletal
0.0599878448322359	0.1414328417294839	0.4241436719978632	0.6714692628723675	11100	A	578.8	0.9874229308122682	False	Hemorrhage of rectum and anus	578-579.99	Both	10	digestive
-0.1386049363681258	0.2273297885059071	-0.6097086408212806	0.5420673188227814	11100	B	578.8	0.9762898748942171	False	Hemorrhage of rectum and anus	578-579.99	Both	10	digestive
-0.3513897597891868	0.3514534205194694	-0.9998188643883776	0.3174199852758231	11100	AB	578.8	0.9618295925833578	False	Hemorrhage of rectum and anus	578-579.99	Both	10	digestive
0.0503062151513407	0.141074830589643	0.3565924193640953	0.7214037361679742	11100	0	578.8	0.99071888732656	False	Hemorrhage of rectum and anus	578-579.99	Both	10	digestive
-0.2990982963917276	0.1849026290881775	-1.6175989377040807	0.1057776396411712	11043	A	947.0	0.8865387701524756	False	Urticaria	930-949.99	Both	13	dermatologic
0.1404929163554172	0.2831511094998998	0.4961764642333742	0.6197797971653556	11043	B	947.0	0.9874229308122682	False	Urticaria	930-949.99	Both	13	dermatologic
1.2566411692414672	0.4279487212241878	2.9364293124810046	0.003327000844157	11043	AB	947.0	0.5556946825985171	False	Urticaria	930-949.99	Both	13	dermatologic
0.0047899880657989	0.1864896524922652	0.0256850071936167	0.9795090468749259	11043	0	947.0	0.9997139890461936	False	Urticaria	930-949.99	Both	13	dermatologic
-0.0627062418096138	0.0887616122137609	-0.7064567693813507	0.4799190568574257	11033	A	338.2	0.9723798743145888	False	Chronic pain	338-338.9	Both	6	neurological
-0.2081944773831147	0.1381854058976248	-1.5066314422331717	0.1319338036957252	11033	B	338.2	0.9145564815605418	False	Chronic pain	338-338.9	Both	6	neurological
-0.033642492039655	0.2139163259026537	-0.1572693991339615	0.8750354159934828	11033	AB	338.2	0.9994474907901716	False	Chronic pain	338-338.9	Both	6	neurological
0.1577914472659288	0.0897248471925161	1.758614834164801	0.0786706918310386	11033	0	338.2	0.8639054521106758	False	Chronic pain	338-338.9	Both	6	neurological
0.0252316847918606	0.0850038231003544	0.296829999776274	0.7666018994193982	11019	A	165.0	0.9909523925935212	False	Cancer within the respiratory system	160-165.99	NA	2	neoplasms
-0.118780198786855	0.1349439058424645	-0.8802190661764363	0.3787598572138557	11019	B	165.0	0.9655415846667281	False	Cancer within the respiratory system	160-165.99	NA	2	neoplasms
-0.1247941818637982	0.2166849859282363	-0.5759244523989708	0.5646780172591646	11019	AB	165.0	0.9841264829737496	False	Cancer within the respiratory system	160-165.99	NA	2	neoplasms
0.041344674826454	0.08525407093449401	0.4849583647239754	0.6277155273458723	11019	0	165.0	0.9874229308122682	False	Cancer within the respiratory system	160-165.99	NA	2	neoplasms
-0.0650727372158831	0.1377014802770903	-0.4725638176506185	0.636533817139934	10961	A	740.9	0.9874229308122682	False	Osteoarthrosis NOS	740-740.99	Both	14	musculoskeletal
-0.015026921181472998	0.2214263158752208	-0.0678642063030173	0.9458949710030902	10961	B	740.9	0.9997139890461936	False	Osteoarthrosis NOS	740-740.99	Both	14	musculoskeletal
0.5073268337722366	0.3171121465695478	1.5998341257513817	0.1096642277610984	10961	AB	740.9	0.8865387701524756	False	Osteoarthrosis NOS	740-740.99	Both	14	musculoskeletal
-0.0251820324199552	0.1388791213437186	-0.1813233852310386	0.8561171065989479	10961	0	740.9	0.9964228541966166	False	Osteoarthrosis NOS	740-740.99	Both	14	musculoskeletal
0.0203867957223764	0.0715281651265935	0.285017736527913	0.7756359580899727	10929	A	349.0	0.9909523925935212	False	Other and unspecified disorders of the nervous system	330-337.99, 341-349.99	NA	6	neurological
0.0782915177174859	0.1106005039249461	0.7078766817429223	0.4790369480317108	10929	B	349.0	0.9723798743145888	False	Other and unspecified disorders of the nervous system	330-337.99, 341-349.99	NA	6	neurological
-0.0646938558517976	0.1700616517963903	-0.3804141331595062	0.7036454235555625	10929	AB	349.0	0.988297653375232	False	Other and unspecified disorders of the nervous system	330-337.99, 341-349.99	NA	6	neurological
-0.0421830620511231	0.0719519400958386	-0.5862671943930367	0.557708089383486	10929	0	349.0	0.9827202183765896	False	Other and unspecified disorders of the nervous system	330-337.99, 341-349.99	NA	6	neurological
0.0904347234785674	0.1560808258458078	0.5794095654510941	0.5623248058023318	10926	A	740.1	0.9841264829737496	False	Osteoarthritis; localized	740-740.99	Both	14	musculoskeletal
-0.1091769073035992	0.2521492760501653	-0.4329852102445791	0.6650340674268679	10926	B	740.1	0.9874229308122682	False	Osteoarthritis; localized	740-740.99	Both	14	musculoskeletal
0.1405732721207152	0.3730167136613195	0.3768551568130235	0.7062885720940606	10926	AB	740.1	0.988297653375232	False	Osteoarthritis; localized	740-740.99	Both	14	musculoskeletal
-0.0741312085642065	0.1570563325373754	-0.4720039451230988	0.6369334056523124	10926	0	740.1	0.9874229308122682	False	Osteoarthritis; localized	740-740.99	Both	14	musculoskeletal
-0.2458569258639146	0.1309647947481729	-1.8772749297753129	0.0605071196332197	10903	A	440.0	0.8639054521106758	False	Atherosclerosis	440-449.99	NA	8	circulatory system
0.1790990786782717	0.2028255131675297	0.8830204636550808	0.3772446979965937	10903	B	440.0	0.9655415846667281	False	Atherosclerosis	440-449.99	NA	8	circulatory system
-7.698688015245738e-05	0.3030431501543851	-0.0002540459340963043	0.9997973053247776	10903	AB	440.0	0.9999659336441106	False	Atherosclerosis	440-449.99	NA	8	circulatory system
0.1787608697813921	0.1338437902954018	1.3355933016156782	0.1817101409075466	10903	0	440.0	0.9302647739689478	False	Atherosclerosis	440-449.99	NA	8	circulatory system
-0.2423613064947541	0.1551875774765722	-1.5617313604327772	0.1183803507697507	10895	A	180.3	0.8895880322434642	False	Cervical intraepithelial neoplasia [CIN] [Cervical dysplasia]	174-184.99, 218-218.99, 792-792.99	Female	2	neoplasms
0.1280099135356119	0.2474572930037203	0.5173010339755371	0.6049565409305966	10895	B	180.3	0.9874229308122682	False	Cervical intraepithelial neoplasia [CIN] [Cervical dysplasia]	174-184.99, 218-218.99, 792-792.99	Female	2	neoplasms
-0.261629724928787	0.3764348411890012	-0.6950199511352548	0.4870576299649207	10895	AB	180.3	0.9727546216067964	False	Cervical intraepithelial neoplasia [CIN] [Cervical dysplasia]	174-184.99, 218-218.99, 792-792.99	Female	2	neoplasms
0.24004401086096802	0.1563533831435328	1.5352658576028826	0.1247475934067032	10895	0	180.3	0.8999431008537104	False	Cervical intraepithelial neoplasia [CIN] [Cervical dysplasia]	174-184.99, 218-218.99, 792-792.99	Female	2	neoplasms
-0.2474454746322172	0.1422670788964397	-1.739302420149779	0.0820098816141342	10881	A	415.0	0.8639054521106758	False	Pulmonary heart disease	415-417.99	NA	8	circulatory system
-0.1486789740174773	0.2218727944655318	-0.6701090792840526	0.5028024887075049	10881	B	415.0	0.9762898748942171	False	Pulmonary heart disease	415-417.99	NA	8	circulatory system
-0.1222881289539782	0.3250468628960462	-0.3762169179681867	0.706762979453647	10881	AB	415.0	0.988297653375232	False	Pulmonary heart disease	415-417.99	NA	8	circulatory system
0.3627662785717587	0.14868808249559	2.439780461776539	0.014712058408298001	10881	0	415.0	0.8195107904748667	False	Pulmonary heart disease	415-417.99	NA	8	circulatory system
0.0218814699960605	0.1225800773479126	0.1785075557911057	0.8583277437997944	10783	A	722.6	0.9967114310898044	False	Degeneration of intervertebral disc	720-724.99	Both	14	musculoskeletal
0.1018470669849297	0.1931891399410354	0.527188365847144	0.5980736407051612	10783	B	722.6	0.9874229308122682	False	Degeneration of intervertebral disc	720-724.99	Both	14	musculoskeletal
0.3343615007021537	0.2921315927580081	1.1445578259627929	0.252417794685284	10783	AB	722.6	0.9476084084113188	False	Degeneration of intervertebral disc	720-724.99	Both	14	musculoskeletal
-0.1247359553938757	0.1240695589589993	-1.0053711517995854	0.3147407419697161	10783	0	722.6	0.9605907199885754	False	Degeneration of intervertebral disc	720-724.99	Both	14	musculoskeletal
0.0590961697399666	0.1230708948535086	0.4801798980198269	0.6311094851555612	10504	A	626.12	0.9874229308122682	False	Excessive or frequent menstruation	626-628.99	Female	11	genitourinary
0.2491833880747402	0.1909841274460665	1.304733494908414	0.1920122146103603	10504	B	626.12	0.9317172371531895	False	Excessive or frequent menstruation	626-628.99	Female	11	genitourinary
0.3322622824951853	0.2865959651769466	1.1593404055428485	0.2463438288218634	10504	AB	626.12	0.9476084084113188	False	Excessive or frequent menstruation	626-628.99	Female	11	genitourinary
-0.2197745615431977	0.121935895485746	-1.802377886082681	0.071514646114426	10504	0	626.12	0.8639054521106758	False	Excessive or frequent menstruation	626-628.99	Female	11	genitourinary
-0.2474579134895398	0.1076004190697663	-2.299785778056238	0.0214800580150624	10414	A	327.3	0.8195107904748667	False	Sleep apnea	327-328.99	Both	6	neurological
0.1316026831518149	0.1717055970783561	0.7664437583345601	0.4434296905618411	10414	B	327.3	0.9674840486247468	False	Sleep apnea	327-328.99	Both	6	neurological
0.1703987101028183	0.254048263049672	0.6707336159566719	0.5024051299409698	10414	AB	327.3	0.9762898748942171	False	Sleep apnea	327-328.99	Both	6	neurological
0.1665509399674192	0.1080635724009017	1.5412311130113026	0.1232909545683626	10414	0	327.3	0.8999431008537104	False	Sleep apnea	327-328.99	Both	6	neurological
-0.0460743599883149	0.20517527252516501	-0.224560978627012	0.8223252339563848	10411	A	603.0	0.9923482792794008	False	Other disorders of testis	600-609.99	Male	11	genitourinary
0.4166909599270302	0.3214822876530024	1.2961552655640949	0.1949507489265401	10411	B	603.0	0.9317172371531895	False	Other disorders of testis	600-609.99	Male	11	genitourinary
0.0252032435012093	0.4974086436465853	0.0506690903407713	0.9595901800214798	10411	AB	603.0	0.9997139890461936	False	Other disorders of testis	600-609.99	Male	11	genitourinary
-0.1301366565328758	0.2069467713391924	-0.628841202453831	0.5294668282775836	10411	0	603.0	0.9762898748942171	False	Other disorders of testis	600-609.99	Male	11	genitourinary
-0.0047817143402605	0.0869130547980398	-0.0550172163591744	0.9561258052093294	10403	A	165.1	0.9997139890461936	False	Cancer of bronchus; lung	160-165.99	Both	2	neoplasms
-0.1192842980649143	0.1379773640421106	-0.8645207776871924	0.3873218202273004	10403	B	165.1	0.9655415846667281	False	Cancer of bronchus; lung	160-165.99	Both	2	neoplasms
-0.1348118348478887	0.2196506520299252	-0.6137556779459139	0.5393902199306017	10403	AB	165.1	0.9762898748942171	False	Cancer of bronchus; lung	160-165.99	Both	2	neoplasms
0.0736154601809864	0.087147440345159	0.8447231483727192	0.3982848726072825	10403	0	165.1	0.9655415846667281	False	Cancer of bronchus; lung	160-165.99	Both	2	neoplasms
-0.1722772425889692	0.1978107466028789	-0.8709195306503225	0.3838182313307869	10389	A	558.0	0.9655415846667281	False	Noninfectious gastroenteritis	555-564.99	Both	10	digestive
0.1609952857535011	0.3046944838226199	0.5283826728127633	0.5972450564584985	10389	B	558.0	0.9874229308122682	False	Noninfectious gastroenteritis	555-564.99	Both	10	digestive
-0.3701211683758071	0.4865183852992746	-0.7607547413611769	0.4468208504598263	10389	AB	558.0	0.9674840486247468	False	Noninfectious gastroenteritis	555-564.99	Both	10	digestive
0.1667497627471072	0.1984938252866337	0.8400753147172881	0.40088550678904794	10389	0	558.0	0.9655415846667281	False	Noninfectious gastroenteritis	555-564.99	Both	10	digestive
-0.2694877502746493	0.2115246282566143	-1.2740254054374986	0.202683085816892	10334	A	289.0	0.934848754766803	False	Other diseases of blood and blood-forming organs	288-289.99	NA	4	hematopoietic
0.3203746367926868	0.3242015273528996	0.9881959514766656	0.3230798449345238	10334	B	289.0	0.9632295024945832	False	Other diseases of blood and blood-forming organs	288-289.99	NA	4	hematopoietic
-0.1336101829735385	0.5126116764640742	-0.2606459999022328	0.7943707100448376	10334	AB	289.0	0.9909523925935212	False	Other diseases of blood and blood-forming organs	288-289.99	NA	4	hematopoietic
0.1585320244913446	0.2133459072367209	0.7430750678307747	0.4574531381119708	10334	0	289.0	0.9674840486247468	False	Other diseases of blood and blood-forming organs	288-289.99	NA	4	hematopoietic
0.3508023741706449	0.1890289815814379	1.855812644366977	0.0635093326483697	10123	A	560.0	0.8639054521106758	False	Intestinal obstruction without mention of hernia	555-564.99	NA	10	digestive
-0.2536181477517407	0.3020834586702825	-0.8395631752500536	0.4011731958336126	10123	B	560.0	0.9655415846667281	False	Intestinal obstruction without mention of hernia	555-564.99	NA	10	digestive
-0.5048305948468618	0.4799269264206759	-1.051890542195494	0.2928748998744631	10123	AB	560.0	0.9476084084113188	False	Intestinal obstruction without mention of hernia	555-564.99	NA	10	digestive
-0.1750136290431605	0.1900770760248061	-0.9207508485679792	0.3572024804035143	10123	0	560.0	0.9655415846667281	False	Intestinal obstruction without mention of hernia	555-564.99	NA	10	digestive
-0.0100177464657506	0.1721334250816903	-0.0581975665737001	0.9535924102247944	10109	A	473.0	0.9997139890461936	False	Diseases of the larynx and vocal cords	470-479.99	NA	9	respiratory
0.4055227691188643	0.2722790948093586	1.4893643208370395	0.1364226794110562	10109	B	473.0	0.9193028283040492	False	Diseases of the larynx and vocal cords	470-479.99	NA	9	respiratory
-0.0409325147876997	0.4071409521807417	-0.1005364716284511	0.9199204246246128	10109	AB	473.0	0.9997139890461936	False	Diseases of the larynx and vocal cords	470-479.99	NA	9	respiratory
-0.145452038614448	0.1725708245884232	-0.8428541670432832	0.3993299663744057	10109	0	473.0	0.9655415846667281	False	Diseases of the larynx and vocal cords	470-479.99	NA	9	respiratory
0.2079157299633787	0.1589519850529466	1.3080411036963293	0.1908894015199694	10019	A	721.1	0.9317172371531895	False	Spondylosis without myelopathy	720-724.99	Both	14	musculoskeletal
-0.1399774475513437	0.2480488040992616	-0.5643141399517856	0.5725530024132243	10019	B	721.1	0.984595888116064	False	Spondylosis without myelopathy	720-724.99	Both	14	musculoskeletal
-0.1421231886977689	0.3781847067244824	-0.3758036381976426	0.7070708455971593	10019	AB	721.1	0.988297653375232	False	Spondylosis without myelopathy	720-724.99	Both	14	musculoskeletal
-0.1272461285095775	0.1601792254621789	-0.794398450500827	0.4269823367860981	10019	0	721.1	0.9662157790832472	False	Spondylosis without myelopathy	720-724.99	Both	14	musculoskeletal
-0.2446215099868946	0.1536634883899154	-1.5919299538884375	0.1114322233972445	9954	A	386.0	0.8865387701524756	False	Vertiginous syndromes and other disorders of vestibular system	386-386.99	NA	7	sense organs
0.6362308077488292	0.2479113192142776	2.5663644958418166	0.0102915821095148	9954	B	386.0	0.7045929573731904	False	Vertiginous syndromes and other disorders of vestibular system	386-386.99	NA	7	sense organs
0.1568878842065112	0.3763821492909134	0.4168313627574548	0.6768107562310391	9954	AB	386.0	0.9875497418069	False	Vertiginous syndromes and other disorders of vestibular system	386-386.99	NA	7	sense organs
-0.0262643935899987	0.1548492029213707	-0.1696127141405775	0.8653181724886816	9954	0	386.0	0.9979361686257048	False	Vertiginous syndromes and other disorders of vestibular system	386-386.99	NA	7	sense organs
0.1040252495640351	0.0977872075398213	1.0637920049171414	0.287448901026443	9900	A	443.9	0.9476084084113188	False	Peripheral vascular disease, unspecified	440-449.99	Both	8	circulatory system
0.0314811057781902	0.15810111155479503	0.1991200787179757	0.8421729076083592	9900	B	443.9	0.9923482792794008	False	Peripheral vascular disease, unspecified	440-449.99	Both	8	circulatory system
-0.3538389831368654	0.2338910829230727	-1.5128365678363367	0.1303531239715578	9900	AB	443.9	0.9131653216354711	False	Peripheral vascular disease, unspecified	440-449.99	Both	8	circulatory system
-0.0561791959218223	0.0995362136853859	-0.5644096137652334	0.5724881946287498	9900	0	443.9	0.984595888116064	False	Peripheral vascular disease, unspecified	440-449.99	Both	8	circulatory system
-0.1601108233667101	0.1855335335707965	-0.8629751198352209	0.3881724012621977	9745	A	242.0	0.9655415846667281	False	Thyrotoxicosis with or without goiter	240-246.99	NA	3	endocrine/metabolic
0.0239961403965711	0.2892033524841564	0.0829732442257416	0.9338745198311882	9745	B	242.0	0.9997139890461936	False	Thyrotoxicosis with or without goiter	240-246.99	NA	3	endocrine/metabolic
0.6652469665217442	0.4619901229089823	1.4399592838325808	0.1499110683587512	9745	AB	242.0	0.9232842354943668	False	Thyrotoxicosis with or without goiter	240-246.99	NA	3	endocrine/metabolic
0.0424443013659803	0.1844274722066703	0.2301408833409432	0.817987131624355	9745	0	242.0	0.9923482792794008	False	Thyrotoxicosis with or without goiter	240-246.99	NA	3	endocrine/metabolic
-0.0610938264415759	0.1780136255869247	-0.3431974728908804	0.73145734321443	9707	A	619.0	0.9909523925935212	False	Noninflammatory female genital disorders	619-619.99	Female	11	genitourinary
0.7520623740592046	0.276972187863498	2.715299250298186	0.006633312165092	9707	B	619.0	0.6335939166315117	False	Noninflammatory female genital disorders	619-619.99	Female	11	genitourinary
0.1975993611607092	0.4247199913763194	0.4652461979017795	0.6417656030601822	9707	AB	619.0	0.9874229308122682	False	Noninflammatory female genital disorders	619-619.99	Female	11	genitourinary
-0.2907372906728651	0.1800743861767615	-1.6145399512148086	0.1064428836557694	9707	0	619.0	0.8865387701524756	False	Noninflammatory female genital disorders	619-619.99	Female	11	genitourinary
-0.2689236747714955	0.1882239261499761	-1.4287433073583753	0.1531104354111083	9644	A	618.1	0.9287524594098852	False	Prolapse of vaginal walls	617-618.99	Female	11	genitourinary
0.5800661697139318	0.2939012990598953	1.9736767805021431	0.0484470267755409	9644	B	618.1	0.8639054521106758	False	Prolapse of vaginal walls	617-618.99	Female	11	genitourinary
-0.1523071136264636	0.4402319907527776	-0.3459701176328077	0.7293727245274324	9644	AB	618.1	0.9909523925935212	False	Prolapse of vaginal walls	617-618.99	Female	11	genitourinary
0.0599355813245048	0.1898887678011046	0.3156352111741712	0.7522862431104489	9644	0	618.1	0.9909523925935212	False	Prolapse of vaginal walls	617-618.99	Female	11	genitourinary
-0.1391732041893534	0.0874193991467241	-1.5920173959988675	0.1114139341956098	9546	A	426.91	0.8865387701524756	False	Cardiac pacemaker in situ	426-427.99	Both	8	circulatory system
0.0522125332767164	0.1391149509284948	0.375319352292722	0.7074313210319141	9546	B	426.91	0.988297653375232	False	Cardiac pacemaker in situ	426-427.99	Both	8	circulatory system
-0.1442136221086515	0.2125422035743143	-0.6785175823126722	0.4974600412533883	9546	AB	426.91	0.9762898748942171	False	Cardiac pacemaker in situ	426-427.99	Both	8	circulatory system
0.1449450165244375	0.0880257946144698	1.6466198022893082	0.0996691619583608	9546	0	426.91	0.8865387701524756	False	Cardiac pacemaker in situ	426-427.99	Both	8	circulatory system
0.0533282748455879	0.1290087464449849	0.4133694521892704	0.6793452834210552	9507	A	153.0	0.9878829291301616	False	Colorectal cancer	150-159.99, 208-208.99	Both	2	neoplasms
-0.2237289116722694	0.204054525486154	-1.0964172989510612	0.2729239921557922	9507	B	153.0	0.9476084084113188	False	Colorectal cancer	150-159.99, 208-208.99	Both	2	neoplasms
-0.2689421866225774	0.3285681112473795	-0.8185279624415235	0.4130763150283827	9507	AB	153.0	0.9655415846667281	False	Colorectal cancer	150-159.99, 208-208.99	Both	2	neoplasms
0.0783853119582018	0.1297017497944444	0.6043504585129305	0.5456250996004849	9507	0	153.0	0.9786864806498122	False	Colorectal cancer	150-159.99, 208-208.99	Both	2	neoplasms
-0.3127427975754153	0.1751953932513711	-1.7851085680471659	0.0742758198314985	9444	A	564.1	0.8639054521106758	False	Irritable Bowel Syndrome	555-564.99	NA	10	digestive
0.3707942155750433	0.2750531723376778	1.3480819451150554	0.1776643876423641	9444	B	564.1	0.9302647739689478	False	Irritable Bowel Syndrome	555-564.99	NA	10	digestive
0.7888553500000552	0.4126943780976254	1.9114758811021328	0.0559737139480751	9444	AB	564.1	0.8639054521106758	False	Irritable Bowel Syndrome	555-564.99	NA	10	digestive
0.0202233560063132	0.1756234356369904	0.1151518072343968	0.9083272469245346	9444	0	564.1	0.9997139890461936	False	Irritable Bowel Syndrome	555-564.99	NA	10	digestive
-0.0411206777487359	0.2063376341441763	-0.1992883068534325	0.8420415322450612	9416	A	470.0	0.9923482792794008	False	Septal Deviations/Turbinate Hypertrophy	470-479.99	NA	9	respiratory
0.2089686859512816	0.3092197867545531	0.6757933835493946	0.4991884467664451	9416	B	470.0	0.9762898748942171	False	Septal Deviations/Turbinate Hypertrophy	470-479.99	NA	9	respiratory
-0.5800596145037573	0.4678158360945674	-1.23993154944524	0.2150316386103878	9416	AB	470.0	0.9362928245278668	False	Septal Deviations/Turbinate Hypertrophy	470-479.99	NA	9	respiratory
0.0622006925855059	0.2085222282950342	0.2982928635190841	0.765486238047969	9416	0	470.0	0.9909523925935212	False	Septal Deviations/Turbinate Hypertrophy	470-479.99	NA	9	respiratory
-0.0005718415508678313	0.081343328782955	-0.0070299747923231	0.9943910901085176	9218	A	585.3	0.9997139890461936	False	Chronic renal failure [CKD]	580-590.99	Both	11	genitourinary
-0.0255800365682178	0.127528210130935	-0.2005833575328503	0.8410288013373248	9218	B	585.3	0.9923482792794008	False	Chronic renal failure [CKD]	580-590.99	Both	11	genitourinary
0.1105232129066079	0.1972973138522262	0.5601861006044347	0.5753661315937881	9218	AB	585.3	0.9847573075549538	False	Chronic renal failure [CKD]	580-590.99	Both	11	genitourinary
-0.0079152089231062	0.0819035381357565	-0.0966406226552348	0.9230138979753978	9218	0	585.3	0.9997139890461936	False	Chronic renal failure [CKD]	580-590.99	Both	11	genitourinary
-0.0875383953060767	0.1385992217932473	-0.6315936999751733	0.5276681583597891	9172	A	389.1	0.9762898748942171	False	Sensorineural hearing loss	387-389.99	Both	7	sense organs
0.1835295398212457	0.2167012589636137	0.8469241973903906	0.3970594905997475	9172	B	389.1	0.9655415846667281	False	Sensorineural hearing loss	387-389.99	Both	7	sense organs
0.3025771414222435	0.3288777906981525	0.9200291110564898	0.3575817637026134	9172	AB	389.1	0.9655415846667281	False	Sensorineural hearing loss	387-389.99	Both	7	sense organs
-0.0417481408849712	0.1393989894075445	-0.2994866825247715	0.7645755237518039	9172	0	389.1	0.9909523925935212	False	Sensorineural hearing loss	387-389.99	Both	7	sense organs
-0.035493940026733	0.1608960923031334	-0.2206016287820174	0.8254075816417237	9108	A	427.11	0.9923482792794008	False	Paroxysmal supraventricular tachycardia	426-427.99	Both	8	circulatory system
-0.1929151676246781	0.2567703110347356	-0.7513141486150271	0.4524830449764032	9108	B	427.11	0.9674840486247468	False	Paroxysmal supraventricular tachycardia	426-427.99	Both	8	circulatory system
-0.0399538394473481	0.3803413512692289	-0.105047319503964	0.9163405760619736	9108	AB	427.11	0.9997139890461936	False	Paroxysmal supraventricular tachycardia	426-427.99	Both	8	circulatory system
0.1190271406960619	0.1613260956428603	0.7378046324232707	0.4606522023586075	9108	0	427.11	0.9677715794672376	False	Paroxysmal supraventricular tachycardia	426-427.99	Both	8	circulatory system
0.0930307038643474	0.1541933876432876	0.6033378297619709	0.5462991119401721	9045	A	622.0	0.9786864806498122	False	Polyp of female genital organs	620-623.99	Female	11	genitourinary
0.3211454763077372	0.2394784736079065	1.3410202239452322	0.1799475862597256	9045	B	622.0	0.9302647739689478	False	Polyp of female genital organs	620-623.99	Female	11	genitourinary
-0.1212449639634173	0.3537397162253212	-0.3427519116518657	0.7317930767020847	9045	AB	622.0	0.9909523925935212	False	Polyp of female genital organs	620-623.99	Female	11	genitourinary
-0.2054989923640695	0.1550858615863492	-1.3250659361340371	0.18518278056745802	9045	0	622.0	0.9306442743456741	False	Polyp of female genital organs	620-623.99	Female	11	genitourinary
-0.25413374410288897	0.1865248363141422	-1.3624659810711797	0.1730849925147035	9001	A	280.0	0.9302647739689478	False	Iron deficiency anemias	280-285.99	NA	4	hematopoietic
0.0684561847889416	0.2850092500320201	0.2401893439642775	0.8101889488309321	9001	B	280.0	0.9923482792794008	False	Iron deficiency anemias	280-285.99	NA	4	hematopoietic
-0.8578169884286792	0.4600828512211507	-1.8644837253809041	0.0622863581496692	9001	AB	280.0	0.8639054521106758	False	Iron deficiency anemias	280-285.99	NA	4	hematopoietic
0.3723321469890232	0.1881678483141759	1.9787235190538817	0.0478776033808508	9001	0	280.0	0.8639054521106758	False	Iron deficiency anemias	280-285.99	NA	4	hematopoietic
-0.0489295969688675	0.1118746985838726	-0.4373607043256964	0.661860279881973	9001	A	455.0	0.9874229308122682	False	Hemorrhoids	450-457.99	NA	8	circulatory system
0.2429491756395881	0.1800741318939512	1.3491619983633467	0.1773189046342832	9001	B	455.0	0.9302647739689478	False	Hemorrhoids	450-457.99	NA	8	circulatory system
0.165260620597306	0.2781754830384293	0.5940876557208158	0.552468430427216	9001	AB	455.0	0.9814672835330712	False	Hemorrhoids	450-457.99	NA	8	circulatory system
-0.0708999229034151	0.1113597490067049	-0.6366745932513396	0.5243530310826762	9001	0	455.0	0.9762898748942171	False	Hemorrhoids	450-457.99	NA	8	circulatory system
0.2064708699628061	0.2155135908210358	0.9580410644925921	0.3380678323374428	8992	A	241.0	0.9655415846667281	False	Nontoxic nodular goiter	240-246.99	Both	3	endocrine/metabolic
-0.7175381793698971	0.3443283980416148	-2.083877436339645	0.0371995070925628	8992	B	241.0	0.8330645160988369	False	Nontoxic nodular goiter	240-246.99	Both	3	endocrine/metabolic
0.0633086993047011	0.5313591560782451	0.1191448356173213	0.9051632739200216	8992	AB	241.0	0.9997139890461936	False	Nontoxic nodular goiter	240-246.99	Both	3	endocrine/metabolic
0.0646065762976662	0.21637577820640602	0.2985850672991523	0.7652635661448085	8992	0	241.0	0.9909523925935212	False	Nontoxic nodular goiter	240-246.99	Both	3	endocrine/metabolic
-0.0057129111418001	0.1261327024260723	-0.0452928624529272	0.9638748895034432	8936	A	599.4	0.9997139890461936	False	Urinary incontinence	599-599.99	Both	11	genitourinary
0.0057831773123614	0.1952580897202551	0.0296181188735736	0.9763722768956186	8936	B	599.4	0.9997139890461936	False	Urinary incontinence	599-599.99	Both	11	genitourinary
-0.3893067737828911	0.319995372954217	-1.2166012595394329	0.2237881243113249	8936	AB	599.4	0.9375442869665616	False	Urinary incontinence	599-599.99	Both	11	genitourinary
0.0642298228461551	0.1265785214846516	0.5074306611642901	0.6118652106209959	8936	0	599.4	0.9874229308122682	False	Urinary incontinence	599-599.99	Both	11	genitourinary
-0.4016154485833433	0.1919033465085322	-2.092800651423174	0.0363952122700102	8904	A	555.0	0.8330645160988369	False	Inflammatory bowel disease and other gastroenteritis and colitis	555-564.99	NA	10	digestive
0.1989414471119814	0.2943253677813922	0.6759235488656337	0.4991067561539855	8904	B	555.0	0.9762898748942171	False	Inflammatory bowel disease and other gastroenteritis and colitis	555-564.99	NA	10	digestive
0.3487759491028204	0.4586695151670693	0.7604079572974879	0.4470309209086002	8904	AB	555.0	0.9674840486247468	False	Inflammatory bowel disease and other gastroenteritis and colitis	555-564.99	NA	10	digestive
0.25830710522189104	0.1928224792012121	1.33961095351515	0.1804060809499961	8904	0	555.0	0.9302647739689478	False	Inflammatory bowel disease and other gastroenteritis and colitis	555-564.99	NA	10	digestive
0.0244757093007999	0.1331397056070023	0.1838347860933884	0.8541472717871695	8870	A	153.2	0.9959187451834748	False	Colon cancer	150-159.99, 208-208.99	Both	2	neoplasms
-0.2245114035040557	0.2108603477345892	-1.0647397953959987	0.2870227051656095	8870	B	153.2	0.9476084084113188	False	Colon cancer	150-159.99, 208-208.99	Both	2	neoplasms
-0.2533120045588659	0.3375105281809449	-0.7505306750699677	0.4529550825630327	8870	AB	153.2	0.9674840486247468	False	Colon cancer	150-159.99, 208-208.99	Both	2	neoplasms
0.1053810643998484	0.1337354432847051	0.7879815687716085	0.430728562756735	8870	0	153.2	0.9662157790832472	False	Colon cancer	150-159.99, 208-208.99	Both	2	neoplasms
0.031448057196122	0.1069707477522726	0.2939874485027517	0.7687744020470604	8841	A	411.1	0.9909523925935212	False	Unstable angina (intermediate coronary syndrome)	410-414.99	Both	8	circulatory system
-0.1090220064654863	0.1641167610539931	-0.6642953819300574	0.5065186162185054	8841	B	411.1	0.9762898748942171	False	Unstable angina (intermediate coronary syndrome)	410-414.99	Both	8	circulatory system
-0.4155203714274044	0.2556917538583307	-1.6250831916058928	0.1041805107396821	8841	AB	411.1	0.8865387701524756	False	Unstable angina (intermediate coronary syndrome)	410-414.99	Both	8	circulatory system
0.0895436549369839	0.1081647636324715	0.8278449647543311	0.4077806716447346	8841	0	411.1	0.9655415846667281	False	Unstable angina (intermediate coronary syndrome)	410-414.99	Both	8	circulatory system
0.0494115033824004	0.0968811489518333	0.5100218558201296	0.6100491358860278	8676	A	272.1	0.9874229308122682	False	Hyperlipidemia	272-272.99	NA	3	endocrine/metabolic
0.0118327693747335	0.1516000640285589	0.0780525354692758	0.9377880647516079	8676	B	272.1	0.9997139890461936	False	Hyperlipidemia	272-272.99	NA	3	endocrine/metabolic
-0.5938612099777264	0.2309799839135227	-2.5710505296427058	0.0101555807911577	8676	AB	272.1	0.7045929573731904	False	Hyperlipidemia	272-272.99	NA	3	endocrine/metabolic
0.0519731157702884	0.0986213596465925	0.5269965447295895	0.5982094741907735	8676	0	272.1	0.9874229308122682	False	Hyperlipidemia	272-272.99	NA	3	endocrine/metabolic
-0.1168987429006704	0.1572193931469777	-0.7435389525475828	0.4571756049881122	8674	A	78.0	0.9674840486247468	False	Viral warts & HPV	050-079.99	NA	1	infectious diseases
0.1001095480496093	0.2457194256541752	0.4074140568377499	0.6837139677524042	8674	B	78.0	0.988297653375232	False	Viral warts & HPV	050-079.99	NA	1	infectious diseases
0.1560937053302825	0.3724288790020513	0.4191235270168799	0.6751362452700258	8674	AB	78.0	0.9874229308122682	False	Viral warts & HPV	050-079.99	NA	1	infectious diseases
0.0486808811961674	0.1581779662247697	0.3077601916248703	0.7582722108145891	8674	0	78.0	0.9909523925935212	False	Viral warts & HPV	050-079.99	NA	1	infectious diseases
-0.1681000282906835	0.1860620788032801	-0.9034620561689654	0.3663059288931426	8640	A	214.0	0.9655415846667281	False	Lipoma	214-215.99	NA	2	neoplasms
-0.0455334989743952	0.2834681899863778	-0.1606300127593976	0.8723885738793459	8640	B	214.0	0.9991437207692568	False	Lipoma	214-215.99	NA	2	neoplasms
0.8885115749129897	0.4323150425772701	2.055240940995433	0.0398857601104454	8640	AB	214.0	0.8373018007188149	False	Lipoma	214-215.99	NA	2	neoplasms
0.0238811573746942	0.1887678045041079	0.1265107545083227	0.8993305831037416	8640	0	214.0	0.9997139890461936	False	Lipoma	214-215.99	NA	2	neoplasms
-0.1106669351919091	0.1314252613296898	-0.8420522361701314	0.3997820623823983	8633	A	292.0	0.9655415846667281	False	Neurological disorders	290-292.99	Both	5	mental disorders
-0.0941163254012771	0.2012047196916282	-0.4677640044702847	0.6399651828829349	8633	B	292.0	0.9874229308122682	False	Neurological disorders	290-292.99	Both	5	mental disorders
-0.3912232201800174	0.3169233504223394	-1.2344411342952937	0.2170722002708301	8633	AB	292.0	0.9362928245278668	False	Neurological disorders	290-292.99	Both	5	mental disorders
0.2192658970735976	0.1317613650565667	1.6641137330314102	0.0961260291625308	8633	0	292.0	0.8865387701524756	False	Neurological disorders	290-292.99	Both	5	mental disorders
-0.2379630644952262	0.1014335850365864	-2.345998757801909	0.0189988119629988	8586	A	644.0	0.8195107904748667	False	Anemia during pregnancy	644-644.99	Female	12	pregnancy complications
0.4109075428850549	0.1518525887070774	2.7059633713435907	0.0068241204094713	8586	B	644.0	0.6335939166315117	False	Anemia during pregnancy	644-644.99	Female	12	pregnancy complications
-0.298265370912353	0.23297559858151398	-1.280242964191785	0.2004943142960061	8586	AB	644.0	0.9323920706490352	False	Anemia during pregnancy	644-644.99	Female	12	pregnancy complications
0.1129028867960742	0.102222020958471	1.1044869367427441	0.2694129432179551	8586	0	644.0	0.9476084084113188	False	Anemia during pregnancy	644-644.99	Female	12	pregnancy complications
-0.2557523816272101	0.23108817752488897	-1.1067307049910182	0.2684414796469113	8567	A	289.4	0.9476084084113188	False	Lymphadenitis	288-289.99	Both	4	hematopoietic
0.3475872386495084	0.3571213803324118	0.9733027978497704	0.3304303379747035	8567	B	289.4	0.9655415846667281	False	Lymphadenitis	288-289.99	Both	4	hematopoietic
0.3489974651138985	0.5603327349187874	0.6228396867880314	0.5334064696835489	8567	AB	289.4	0.9762898748942171	False	Lymphadenitis	288-289.99	Both	4	hematopoietic
0.0519219073874841	0.2335472968661715	0.2223185970644596	0.8240711804747314	8567	0	289.4	0.9923482792794008	False	Lymphadenitis	288-289.99	Both	4	hematopoietic
-0.0326436168904094	0.1896093785181435	-0.1721624591859829	0.8633139401464069	8444	A	745.0	0.9972147958015404	False	Pain in joint	745-745.99	NA	14	musculoskeletal
0.2312117600802883	0.291052381309703	0.7943991354403677	0.4269854538149842	8444	B	745.0	0.9662157790832472	False	Pain in joint	745-745.99	NA	14	musculoskeletal
0.4670205212144381	0.4408897580922981	1.0592682470901709	0.2895079594261891	8444	AB	745.0	0.9476084084113188	False	Pain in joint	745-745.99	NA	14	musculoskeletal
-0.1529846063336825	0.190314860663233	-0.8038500293699746	0.42150624239987894	8444	0	745.0	0.9655415846667281	False	Pain in joint	745-745.99	NA	14	musculoskeletal
0.0178044528443578	0.1394970992310283	0.1276331403484666	0.8984423513366377	8428	A	394.0	0.9997139890461936	False	Rheumatic disease of the heart valves	394-399.99	NA	8	circulatory system
-0.0436734632330375	0.225066558053203	-0.1940468793356394	0.8461438561241064	8428	B	394.0	0.9937874959033374	False	Rheumatic disease of the heart valves	394-399.99	NA	8	circulatory system
0.4296739761968284	0.3486966866009202	1.2322284458314512	0.2178981677753741	8428	AB	394.0	0.9362928245278668	False	Rheumatic disease of the heart valves	394-399.99	NA	8	circulatory system
-0.0723558387431555	0.1420456039699671	-0.509384568905447	0.6104960395276016	8428	0	394.0	0.9874229308122682	False	Rheumatic disease of the heart valves	394-399.99	NA	8	circulatory system
-0.5174204824896446	0.1684413974884112	-3.071813047177093	0.0021344412137795	8401	A	574.2	0.4687865332486087	False	Calculus of bile duct	574-576.99	Both	10	digestive
0.6974361267212562	0.2680311684785458	2.602070985550628	0.0092825468722851	8401	B	574.2	0.7045929573731904	False	Calculus of bile duct	574-576.99	Both	10	digestive
-0.1458643704175433	0.4083844274026226	-0.3571741737197461	0.720970398868759	8401	AB	574.2	0.99071888732656	False	Calculus of bile duct	574-576.99	Both	10	digestive
0.275201913170171	0.1711645332177381	1.6078208960502767	0.1079120245152214	8401	0	574.2	0.8865387701524756	False	Calculus of bile duct	574-576.99	Both	10	digestive
-0.1714039948300938	0.0904922662302342	-1.894128658398283	0.0582424567132405	8359	A	428.1	0.8639054521106758	False	Congestive heart failure (CHF) NOS	428-429.99	Both	8	circulatory system
-0.0574409966472865	0.14403127220745499	-0.3988092014111463	0.6900439934187323	8359	B	428.1	0.988297653375232	False	Congestive heart failure (CHF) NOS	428-429.99	Both	8	circulatory system
0.1591220607812115	0.2088255566547072	0.7619855698233317	0.4460901358152102	8359	AB	428.1	0.9674840486247468	False	Congestive heart failure (CHF) NOS	428-429.99	Both	8	circulatory system
0.1697145640031975	0.0920013274198911	1.8446969056068685	0.0651170314450362	8359	0	428.1	0.8639054521106758	False	Congestive heart failure (CHF) NOS	428-429.99	Both	8	circulatory system
-0.0940910705632424	0.1492599809326176	-0.6303837771875316	0.5284607918589891	8349	A	440.2	0.9762898748942171	False	Atherosclerosis of the extremities	440-449.99	Both	8	circulatory system
0.1701384451060762	0.2323161452929597	0.732357386919988	0.4639710387275223	8349	B	440.2	0.9677715794672376	False	Atherosclerosis of the extremities	440-449.99	Both	8	circulatory system
-0.229703852683715	0.3504774092802635	-0.6554027352445692	0.5122265661673691	8349	AB	440.2	0.9762898748942171	False	Atherosclerosis of the extremities	440-449.99	Both	8	circulatory system
0.0685595628739178	0.1526819952953726	0.4490350204114453	0.6534180598877639	8349	0	440.2	0.9874229308122682	False	Atherosclerosis of the extremities	440-449.99	Both	8	circulatory system
-0.2115818971774772	0.1833546168757779	-1.1539491111959466	0.2485541469733105	8336	A	371.0	0.9476084084113188	False	Inflammation of the eye	369-374.99	NA	7	sense organs
-0.0351979614069292	0.287896456770643	-0.1222590989890862	0.9026967731452644	8336	B	371.0	0.9997139890461936	False	Inflammation of the eye	369-374.99	NA	7	sense organs
0.1822559327745222	0.42338104750732797	0.4304773060758409	0.6668596111355325	8336	AB	371.0	0.9874229308122682	False	Inflammation of the eye	369-374.99	NA	7	sense organs
0.1944448643171992	0.1846777419890839	1.0528873822200653	0.2924231570018109	8336	0	371.0	0.9476084084113188	False	Inflammation of the eye	369-374.99	NA	7	sense organs
0.075372643511553	0.2032859681910858	0.3707715007693194	0.7108171863208883	8313	A	714.0	0.988297653375232	False	Rheumatoid arthritis and other inflammatory polyarthropathies	714-716.00, 696-696.99	NA	14	musculoskeletal
0.1603076315458438	0.3249047955541048	0.4933987855502386	0.6217438867848715	8313	B	714.0	0.9874229308122682	False	Rheumatoid arthritis and other inflammatory polyarthropathies	714-716.00, 696-696.99	NA	14	musculoskeletal
-0.1280045392959663	0.4887598064399161	-0.2618966159028915	0.7934076437233808	8313	AB	714.0	0.9909523925935212	False	Rheumatoid arthritis and other inflammatory polyarthropathies	714-716.00, 696-696.99	NA	14	musculoskeletal
-0.1178237258709269	0.2048892916346822	-0.5750604384001029	0.5652660007048091	8313	0	714.0	0.9841264829737496	False	Rheumatoid arthritis and other inflammatory polyarthropathies	714-716.00, 696-696.99	NA	14	musculoskeletal
0.2480151703462471	0.1590685731545842	1.5591714027963517	0.1189945216425833	8184	A	523.0	0.8895880322434642	False	Gingival and periodontal diseases	520-526.99	NA	10	digestive
-0.0121465276647129	0.2521556819862021	-0.0481707474090454	0.9615813398719659	8184	B	523.0	0.9997139890461936	False	Gingival and periodontal diseases	520-526.99	NA	10	digestive
-0.0820139099530264	0.3856889631154318	-0.2126426156728801	0.8316110301745309	8184	AB	523.0	0.9923482792794008	False	Gingival and periodontal diseases	520-526.99	NA	10	digestive
-0.2322415476865838	0.1601147711331359	-1.4504692230642122	0.146966076706874	8184	0	523.0	0.9232842354943668	False	Gingival and periodontal diseases	520-526.99	NA	10	digestive
0.0766621791863713	0.2017129096222639	0.3800558889856485	0.7039138811649804	8117	A	610.2	0.988297653375232	False	Fibroadenosis of breast	610-613.99	Female	11	genitourinary
-0.5576733678607231	0.3224234445562108	-1.7296303270635742	0.0837343927186452	8117	B	610.2	0.8649812552891479	False	Fibroadenosis of breast	610-613.99	Female	11	genitourinary
-0.1789266760224682	0.50471940309166	-0.3545072270383354	0.7229680060971858	8117	AB	610.2	0.9907493184349241	False	Fibroadenosis of breast	610-613.99	Female	11	genitourinary
0.17403790962320498	0.2040211023138045	0.8530387673110287	0.3936629982624726	8117	0	610.2	0.9655415846667281	False	Fibroadenosis of breast	610-613.99	Female	11	genitourinary
0.1068134229385542	0.2086149852660093	0.5120122257869165	0.6086564000808721	8115	A	735.3	0.9874229308122682	False	Hallux valgus (Bunion)	735-739.99	Both	14	musculoskeletal
0.3533658279587096	0.3253606817847959	1.0860741562879968	0.2774784772154667	8115	B	735.3	0.9476084084113188	False	Hallux valgus (Bunion)	735-739.99	Both	14	musculoskeletal
-0.3551875175708747	0.5040109257281113	-0.7047218610544181	0.4810035882244974	8115	AB	735.3	0.9724967418592864	False	Hallux valgus (Bunion)	735-739.99	Both	14	musculoskeletal
-0.1940052339322563	0.2101207237851121	-0.9233036629488441	0.3558764579753575	8115	0	735.3	0.9655415846667281	False	Hallux valgus (Bunion)	735-739.99	Both	14	musculoskeletal
0.1172592329842169	0.1651824721164684	0.7098769710961746	0.4778010707927558	8028	A	274.0	0.9716599279153092	False	Gout and other crystal arthropathies	274-274.99	NA	3	endocrine/metabolic
-0.5346548539681157	0.2588356367675482	-2.065615309565242	0.0388968669108925	8028	B	274.0	0.8330645160988369	False	Gout and other crystal arthropathies	274-274.99	NA	3	endocrine/metabolic
-0.1905981108081872	0.4051831217013562	-0.470399926847568	0.6380821081542127	8028	AB	274.0	0.9874229308122682	False	Gout and other crystal arthropathies	274-274.99	NA	3	endocrine/metabolic
0.1339595530674157	0.1663620061577393	0.8052292477189733	0.4207112730183622	8028	0	274.0	0.9655415846667281	False	Gout and other crystal arthropathies	274-274.99	NA	3	endocrine/metabolic
-0.0597515356172645	0.0977304895179088	-0.6113909375877551	0.5409582229798544	7985	A	300.1	0.9762898748942171	False	Anxiety disorder	295-306.99	Both	5	mental disorders
-0.1278356180486855	0.1541639278408995	-0.8292187403308423	0.4070054541797856	7985	B	300.1	0.9655415846667281	False	Anxiety disorder	295-306.99	Both	5	mental disorders
0.1510763138049157	0.2373844099593493	0.6364205376030663	0.524520618637385	7985	AB	300.1	0.9762898748942171	False	Anxiety disorder	295-306.99	Both	5	mental disorders
0.087044446351814	0.0985967047750557	0.8828332199377488	0.377352992260117	7985	0	300.1	0.9655415846667281	False	Anxiety disorder	295-306.99	Both	5	mental disorders
0.0353546879742963	0.1277659706529122	0.2767144318133079	0.7820067243193649	7805	A	395.0	0.9909523925935212	False	Heart valve disorders	394-399.99	Both	8	circulatory system
-0.1951765715616823	0.2063262121456245	-0.9459611046604548	0.3441977389607689	7805	B	395.0	0.9655415846667281	False	Heart valve disorders	394-399.99	Both	8	circulatory system
-0.0813976788676812	0.317000978290981	-0.2567742197721698	0.7973598475997299	7805	AB	395.0	0.9911721138992192	False	Heart valve disorders	394-399.99	Both	8	circulatory system
0.0542380884263101	0.1296126745047965	0.4184628442668464	0.6756202724248117	7805	0	395.0	0.9874229308122682	False	Heart valve disorders	394-399.99	Both	8	circulatory system
0.15337386891487198	0.1701047905200998	0.9016434425269708	0.3672741670117176	7801	A	622.1	0.9655415846667281	False	Polyp of corpus uteri	620-623.99	Female	11	genitourinary
0.3690362377476439	0.2639339493842585	1.3982143585869966	0.1620884907811378	7801	B	622.1	0.9287524594098852	False	Polyp of corpus uteri	620-623.99	Female	11	genitourinary
-0.0116589469514487	0.3908209479858038	-0.0298319396939598	0.9762018497177404	7801	AB	622.1	0.9997139890461936	False	Polyp of corpus uteri	620-623.99	Female	11	genitourinary
-0.3060073748143064	0.1705181059032615	-1.7945740904951808	0.0727603213956749	7801	0	622.1	0.8639054521106758	False	Polyp of corpus uteri	620-623.99	Female	11	genitourinary
-0.1380227455726891	0.1753149902873043	-0.787284335164374	0.431139392445569	7797	A	430.0	0.9662157790832472	False	Intracranial hemorrhage	430-438.99	NA	8	circulatory system
0.4059523116789072	0.2817314094028716	1.4409196068671264	0.1496475933307541	7797	B	430.0	0.9232842354943668	False	Intracranial hemorrhage	430-438.99	NA	8	circulatory system
0.3553967085580132	0.4321620754154482	0.8223690341554415	0.41089207135697203	7797	AB	430.0	0.9655415846667281	False	Intracranial hemorrhage	430-438.99	NA	8	circulatory system
-0.0783906516552214	0.1761757922791687	-0.444956998013685	0.656363194882768	7797	0	430.0	0.9874229308122682	False	Intracranial hemorrhage	430-438.99	NA	8	circulatory system
-0.1159615714019244	0.1896964402907563	-0.6113007245902184	0.5410184454467439	7756	A	722.9	0.9762898748942171	False	Other and unspecified disc disorder	720-724.99	Both	14	musculoskeletal
0.4226298381533438	0.2969113815239917	1.4234208065183027	0.1546544696377051	7756	B	722.9	0.9287524594098852	False	Other and unspecified disc disorder	720-724.99	Both	14	musculoskeletal
-0.4408620134459656	0.458984066140418	-0.960517033092586	0.3368250356463814	7756	AB	722.9	0.9655415846667281	False	Other and unspecified disc disorder	720-724.99	Both	14	musculoskeletal
0.019173728234245	0.19165782938475	0.1000414556284791	0.9203140019822408	7756	0	722.9	0.9997139890461936	False	Other and unspecified disc disorder	720-724.99	Both	14	musculoskeletal
-0.2130003849284202	0.213034146007362	-0.9998415226874444	0.3174186223694768	7709	A	280.1	0.9618295925833578	False	Iron deficiency anemias, unspecified or not due to blood loss	280-285.99	Both	4	hematopoietic
0.0292421265533947	0.3221055601774248	0.0907842961086649	0.9276663494928904	7709	B	280.1	0.9997139890461936	False	Iron deficiency anemias, unspecified or not due to blood loss	280-285.99	Both	4	hematopoietic
-1.0479770019991737	0.5271228737055714	-1.98810762020646	0.0468351346613588	7709	AB	280.1	0.8639054521106758	False	Iron deficiency anemias, unspecified or not due to blood loss	280-285.99	Both	4	hematopoietic
0.3776307923892576	0.2148101464389034	1.757974651801021	0.0787915445964178	7709	0	280.1	0.8639054521106758	False	Iron deficiency anemias, unspecified or not due to blood loss	280-285.99	Both	4	hematopoietic
0.0613402737230234	0.1789610127246767	0.3427577481213331	0.7317902402494114	7571	A	350.0	0.9909523925935212	False	Abnormal movement	350-350.99	Both	6	neurological
-0.3813428298028511	0.2780126501446684	-1.3716743810197598	0.1702055163766652	7571	B	350.0	0.9302647739689478	False	Abnormal movement	350-350.99	Both	6	neurological
0.0095675682803921	0.4298848298100226	0.0222561198184646	0.9822442386473216	7571	AB	350.0	0.9997139890461936	False	Abnormal movement	350-350.99	Both	6	neurological
0.0963626687168573	0.1802554266211573	0.5345895572918459	0.5929494210256547	7571	0	350.0	0.9874229308122682	False	Abnormal movement	350-350.99	Both	6	neurological
-0.0076323814399003	0.1211768320335717	-0.0629854842036618	0.9497797341780678	7542	A	442.0	0.9997139890461936	False	Other aneurysm	440-449.99	NA	8	circulatory system
0.3435879329304321	0.1948076680924219	1.7637289963731042	0.0778181415134067	7542	B	442.0	0.8639054521106758	False	Other aneurysm	440-449.99	NA	8	circulatory system
-0.1956322881436861	0.2967589923530874	-0.6592295201990729	0.509768541464237	7542	AB	442.0	0.9762898748942171	False	Other aneurysm	440-449.99	NA	8	circulatory system
-0.094411174842271	0.1223259581127423	-0.7718000030317073	0.44025709704769395	7542	0	442.0	0.9674840486247468	False	Other aneurysm	440-449.99	NA	8	circulatory system
-0.1646743892356039	0.2212930148960576	-0.7441463496394236	0.4568113763256631	7469	A	550.4	0.9674840486247468	False	Umbilical hernia	550-550.99	Both	10	digestive
0.5422370066426327	0.3546390502387526	1.5289827961065883	0.1263111014440875	7469	B	550.4	0.9024395561005288	False	Umbilical hernia	550-550.99	Both	10	digestive
0.6934763489754827	0.5148051636402478	1.34706564338211	0.1780000029648105	7469	AB	550.4	0.9302647739689478	False	Umbilical hernia	550-550.99	Both	10	digestive
-0.1762296686580806	0.2223711588102145	-0.7925023622712064	0.4280930125796233	7469	0	550.4	0.9662157790832472	False	Umbilical hernia	550-550.99	Both	10	digestive
-0.1691284157655685	0.1296127211536165	-1.304875125375372	0.1919756325037494	7466	A	530.11	0.9317172371531895	False	GERD	530-530.99, 532-532.99	Both	10	digestive
0.1993951637271647	0.1916434058827769	1.0404488628694548	0.2981651380056899	7466	B	530.11	0.9547080282795578	False	GERD	530-530.99, 532-532.99	Both	10	digestive
-0.194265061599425	0.3031132582905673	-0.6408992555950841	0.5216078317396747	7466	AB	530.11	0.9762898748942171	False	GERD	530-530.99, 532-532.99	Both	10	digestive
0.1155995589145183	0.1308476510476574	0.883466825647597	0.3770125758480167	7466	0	530.11	0.9655415846667281	False	GERD	530-530.99, 532-532.99	Both	10	digestive
-0.3813440148762301	0.2031413108940828	-1.8772351778071448	0.0605251755134635	7408	A	476.0	0.8639054521106758	False	Allergic rhinitis	470-479.99	NA	9	respiratory
0.0887503612396756	0.3100051547072505	0.2862867274690511	0.7746665369648418	7408	B	476.0	0.9909523925935212	False	Allergic rhinitis	470-479.99	NA	9	respiratory
0.9449722600851134	0.4610672806731564	2.0495322476699225	0.0404452737748424	7408	AB	476.0	0.8400238561402786	False	Allergic rhinitis	470-479.99	NA	9	respiratory
0.1641648183948209	0.2059391006457237	0.7971522546232395	0.4253881871142695	7408	0	476.0	0.9662157790832472	False	Allergic rhinitis	470-479.99	NA	9	respiratory
-0.0893063602327468	0.1915397467170369	-0.4662549771702464	0.6410467647300377	7387	A	550.2	0.9874229308122682	False	Diaphragmatic hernia	550-550.99	Both	10	digestive
-0.1594938923276667	0.3028620569882289	-0.5266222316315632	0.5984717794139451	7387	B	550.2	0.9874229308122682	False	Diaphragmatic hernia	550-550.99	Both	10	digestive
0.4347836143456801	0.4646944474346512	0.9356333322808263	0.3494926246505089	7387	AB	550.2	0.9655415846667281	False	Diaphragmatic hernia	550-550.99	Both	10	digestive
0.0815370532409641	0.1942999331815423	0.4196452973804201	0.6747568091564389	7387	0	550.2	0.9874229308122682	False	Diaphragmatic hernia	550-550.99	Both	10	digestive
-0.0054079046511287	0.0934953544026586	-0.0578414263005885	0.9538765069985784	7383	A	195.1	0.9997139890461936	False	Malignant neoplasm, other	195-199.99	Both	2	neoplasms
-0.1976520869399799	0.14995577648563002	-1.3180691772745448	0.187521428180818	7383	B	195.1	0.9306442743456741	False	Malignant neoplasm, other	195-199.99	Both	2	neoplasms
-0.0961488548685217	0.2278598051378113	-0.421964965740097	0.6730628890059989	7383	AB	195.1	0.9874229308122682	False	Malignant neoplasm, other	195-199.99	Both	2	neoplasms
0.0981535065035574	0.0933657080621592	1.0512800528242192	0.2931644304687805	7383	0	195.1	0.9476084084113188	False	Malignant neoplasm, other	195-199.99	Both	2	neoplasms
0.0493364583066856	0.1713700355686721	0.2878943109451319	0.7734358045000993	7317	A	613.0	0.9909523925935212	False	Other nonmalignant breast conditions	613-613.99	Both	11	genitourinary
-0.2140462786629465	0.2625015492692139	-0.8154095823770815	0.4148644711449933	7317	B	613.0	0.9655415846667281	False	Other nonmalignant breast conditions	613-613.99	Both	11	genitourinary
-0.1405193429094207	0.4078957628437495	-0.3444981676930257	0.7304815851845692	7317	AB	613.0	0.9909523925935212	False	Other nonmalignant breast conditions	613-613.99	Both	11	genitourinary
0.0675054994321092	0.1724211505496569	0.39151518950494296	0.6954278766750045	7317	0	613.0	0.988297653375232	False	Other nonmalignant breast conditions	613-613.99	Both	11	genitourinary
-0.0194683541329127	0.1548617670190987	-0.1257144000591942	0.8999614622233167	7313	A	738.0	0.9997139890461936	False	Other acquired musculoskeletal deformity	735-739.99	NA	14	musculoskeletal
0.1518638340875104	0.2368564779489375	0.6411639462115529	0.5214362857066858	7313	B	738.0	0.9762898748942171	False	Other acquired musculoskeletal deformity	735-739.99	NA	14	musculoskeletal
0.9064890556818936	0.3544568857704547	2.5574028663924264	0.0105657177399848	7313	AB	738.0	0.7045929573731904	False	Other acquired musculoskeletal deformity	735-739.99	NA	14	musculoskeletal
-0.2220321231097915	0.1561499569171386	-1.4219160062119864	0.1550933287070005	7313	0	738.0	0.9287524594098852	False	Other acquired musculoskeletal deformity	735-739.99	NA	14	musculoskeletal
0.0853887513413319	0.2112420660687957	0.4042222883463144	0.6860611151085445	7303	A	714.1	0.988297653375232	False	Rheumatoid arthritis	714-716.00, 696-696.99	Both	14	musculoskeletal
0.0790980398256282	0.337255014662195	0.2345348071543288	0.8145763965100259	7303	B	714.1	0.9923482792794008	False	Rheumatoid arthritis	714-716.00, 696-696.99	Both	14	musculoskeletal
0.1110806082638742	0.5057724825483869	0.2196256461090629	0.8261688612264774	7303	AB	714.1	0.9923482792794008	False	Rheumatoid arthritis	714-716.00, 696-696.99	Both	14	musculoskeletal
-0.1381371512678724	0.2130494141374817	-0.6483808079318722	0.5167590881008199	7303	0	714.1	0.9762898748942171	False	Rheumatoid arthritis	714-716.00, 696-696.99	Both	14	musculoskeletal
-0.3894543259031484	0.1772887795025294	-2.196722922882957	0.0280715986447013	7300	A	709.0	0.8330645160988369	False	Diffuse diseases of connective tissue	690-697.99, 708-709.99	NA	13	dermatologic
0.3458044699301508	0.2796263484070299	1.236666258026553	0.2162508380575453	7300	B	709.0	0.9362928245278668	False	Diffuse diseases of connective tissue	690-697.99, 708-709.99	NA	13	dermatologic
1.0201655140355457	0.4478769032879646	2.277781029890764	0.0227684391914743	7300	AB	709.0	0.8195107904748667	False	Diffuse diseases of connective tissue	690-697.99, 708-709.99	NA	13	dermatologic
0.0917699436937524	0.178543538692725	0.5139919616564186	0.6072731855564888	7300	0	709.0	0.9874229308122682	False	Diffuse diseases of connective tissue	690-697.99, 708-709.99	NA	13	dermatologic
-0.4839802244127915	0.2480875653948731	-1.950844346601795	0.0511141368188649	7239	A	378.0	0.8639054521106758	False	Strabismus and other disorders of binocular eye movements	375-379.99	NA	7	sense organs
-0.0395354691602783	0.3887234735660593	-0.1017058959614378	0.9189929420801916	7239	B	378.0	0.9997139890461936	False	Strabismus and other disorders of binocular eye movements	375-379.99	NA	7	sense organs
-0.4462873297576153	0.5845102558607854	-0.7635235229540761	0.4451761492017768	7239	AB	378.0	0.9674840486247468	False	Strabismus and other disorders of binocular eye movements	375-379.99	NA	7	sense organs
0.5890517607164556	0.2498726556166736	2.3574078534632137	0.0184295180321608	7239	0	378.0	0.8195107904748667	False	Strabismus and other disorders of binocular eye movements	375-379.99	NA	7	sense organs
0.1775406147611963	0.2201320324531062	0.8065187641376863	0.4199707081805728	7134	A	727.4	0.9655415846667281	False	Ganglion and cyst of synovium, tendon, and bursa	725-729.99	Both	14	musculoskeletal
0.0069294177841115	0.353055092316669	0.0196270155420849	0.9843414621916808	7134	B	727.4	0.9997139890461936	False	Ganglion and cyst of synovium, tendon, and bursa	725-729.99	Both	14	musculoskeletal
-0.3917854141550332	0.5173749338816757	-0.7572562729616797	0.4489213802190546	7134	AB	727.4	0.9674840486247468	False	Ganglion and cyst of synovium, tendon, and bursa	725-729.99	Both	14	musculoskeletal
-0.1101506383156986	0.22098489937343302	-0.4984532365243642	0.6181800059153368	7134	0	727.4	0.9874229308122682	False	Ganglion and cyst of synovium, tendon, and bursa	725-729.99	Both	14	musculoskeletal
0.0079164167418083	0.1469923459358774	0.0538559793124313	0.9570514220298008	7119	A	374.0	0.9997139890461936	False	Other disorders of eyelids	369-374.99	NA	7	sense organs
-0.0528621730968641	0.2350840561345624	-0.2248649864481056	0.8220907696066228	7119	B	374.0	0.9923482792794008	False	Other disorders of eyelids	369-374.99	NA	7	sense organs
0.3180189048604718	0.3405370840899037	0.933874516810372	0.3504003340568775	7119	AB	374.0	0.9655415846667281	False	Other disorders of eyelids	369-374.99	NA	7	sense organs
-0.0471130041010919	0.1479646080646734	-0.3184072510130223	0.7501853895333301	7119	0	374.0	0.9909523925935212	False	Other disorders of eyelids	369-374.99	NA	7	sense organs
-0.2489237284128947	0.2139041679201914	-1.1637161203224862	0.2445781629905963	7111	A	695.0	0.9476084084113188	False	Erythematous conditions	690-697.99	NA	13	dermatologic
0.4849879072208771	0.3280413634580847	1.4784352256932567	0.1393356639571818	7111	B	695.0	0.9232842354943668	False	Erythematous conditions	690-697.99	NA	13	dermatologic
-0.5208915290703894	0.492258259889575	-1.058167168565617	0.2900152204911227	7111	AB	695.0	0.9476084084113188	False	Erythematous conditions	690-697.99	NA	13	dermatologic
0.1428052883787217	0.2152100030308195	0.6635625034505066	0.5069918983297861	7111	0	695.0	0.9762898748942171	False	Erythematous conditions	690-697.99	NA	13	dermatologic
-0.0223551805794755	0.1194762486564392	-0.1871098300362538	0.8515799874158615	6952	A	427.9	0.9954921589427076	False	Palpitations	426-427.99	Both	8	circulatory system
-0.0162408204904437	0.1883690599478836	-0.08621808961056099	0.9312955366057108	6952	B	427.9	0.9997139890461936	False	Palpitations	426-427.99	Both	8	circulatory system
0.0168356409796739	0.2918035337835833	0.0576951237066241	0.9539931379996752	6952	AB	427.9	0.9997139890461936	False	Palpitations	426-427.99	Both	8	circulatory system
0.0263514249159285	0.1201275016876613	0.2193621322821129	0.8263744131188772	6952	0	427.9	0.9923482792794008	False	Palpitations	426-427.99	Both	8	circulatory system
-0.0527187005616882	0.1065638651255939	-0.4947146061148881	0.6208174004731192	6882	A	585.1	0.9874229308122682	False	Acute renal failure	580-590.99	Both	11	genitourinary
-0.1146421605157228	0.1663032705208873	-0.6893560190166195	0.4906225216810022	6882	B	585.1	0.9741670471928712	False	Acute renal failure	580-590.99	Both	11	genitourinary
-0.1002124856907342	0.2507604536779014	-0.3996343291811708	0.689438284075417	6882	AB	585.1	0.988297653375232	False	Acute renal failure	580-590.99	Both	11	genitourinary
0.1188539922478286	0.1069923007697054	1.110864907033402	0.2666653570299815	6882	0	585.1	0.9476084084113188	False	Acute renal failure	580-590.99	Both	11	genitourinary
-0.075495429678198	0.2213613646165093	-0.3410506156256659	0.7330759132765834	6874	A	528.0	0.9909523925935212	False	Diseases of the oral soft tissues, excluding lesions specific for gingiva and tongue	527-529.99	NA	10	digestive
-0.4263173347437765	0.3471442326999192	-1.2280697605951494	0.2194628779028636	6874	B	528.0	0.9370362368095464	False	Diseases of the oral soft tissues, excluding lesions specific for gingiva and tongue	527-529.99	NA	10	digestive
-0.5654219029119626	0.5380911268026174	-1.050792095888566	0.2933910687762531	6874	AB	528.0	0.9476084084113188	False	Diseases of the oral soft tissues, excluding lesions specific for gingiva and tongue	527-529.99	NA	10	digestive
0.3474397567341662	0.2222715779157266	1.5631317327755538	0.1180676995858563	6874	0	528.0	0.8895880322434642	False	Diseases of the oral soft tissues, excluding lesions specific for gingiva and tongue	527-529.99	NA	10	digestive
0.0300616753825815	0.1616766396359118	0.1859370373498545	0.8524996433748455	6857	A	571.0	0.9955342428540436	False	Chronic liver disease and cirrhosis	570-573.99	Both	10	digestive
-0.3042638772702351	0.2444815306308371	-1.2445270466245086	0.2133482363899659	6857	B	571.0	0.9362928245278668	False	Chronic liver disease and cirrhosis	570-573.99	Both	10	digestive
0.3555585047477931	0.3935692199381622	0.9034205083508784	0.3663345323753686	6857	AB	571.0	0.9655415846667281	False	Chronic liver disease and cirrhosis	570-573.99	Both	10	digestive
0.0429388977465463	0.1616069510118135	0.2656995721886212	0.7904785899661377	6857	0	571.0	0.9909523925935212	False	Chronic liver disease and cirrhosis	570-573.99	Both	10	digestive
-0.1405347392544784	0.1625282790796197	-0.8646786888430229	0.3872454657850284	6854	A	389.4	0.9655415846667281	False	Tinnitus	387-389.99	Both	7	sense organs
-0.0201075099580588	0.2520035547491568	-0.0797905806450777	0.9364061481666018	6854	B	389.4	0.9997139890461936	False	Tinnitus	387-389.99	Both	7	sense organs
-0.1167475150297758	0.3806559625143221	-0.3067008704096767	0.7590803947391775	6854	AB	389.4	0.9909523925935212	False	Tinnitus	387-389.99	Both	7	sense organs
0.1738264653564923	0.1642535121198021	1.0582815740932712	0.2899644295328064	6854	0	389.4	0.9476084084113188	False	Tinnitus	387-389.99	Both	7	sense organs
-0.0070417325361078	0.1851259365430981	-0.0380375255223541	0.9696588751138149	6833	A	172.11	0.9997139890461936	False	Melanomas of skin	172-173.99	Both	2	neoplasms
0.2255370838556777	0.2981220837633889	0.756525920550992	0.4493600502438029	6833	B	172.11	0.9674840486247468	False	Melanomas of skin	172-173.99	Both	2	neoplasms
-0.1629890007933578	0.4295538816650076	-0.3794378487783439	0.7043745537963142	6833	AB	172.11	0.988297653375232	False	Melanomas of skin	172-173.99	Both	2	neoplasms
-0.0503919377184226	0.1865078662774956	-0.2701866614218138	0.7870248230933332	6833	0	172.11	0.9909523925935212	False	Melanomas of skin	172-173.99	Both	2	neoplasms
0.6139795823954696	0.2559566209638195	2.3987642127931434	0.0164775189758753	6745	A	531.2	0.8195107904748667	False	Gastric ulcer	531-531.99	Both	10	digestive
0.1796099951565785	0.4012906618882934	0.447580799192821	0.6544701534165457	6745	B	531.2	0.9874229308122682	False	Gastric ulcer	531-531.99	Both	10	digestive
0.2506473185989248	0.6361149486617851	0.3940283420885163	0.6935725853561456	6745	AB	531.2	0.988297653375232	False	Gastric ulcer	531-531.99	Both	10	digestive
-0.7177358167669521	0.2541518607318845	-2.8240431319293844	0.0047561267768709	6745	0	531.2	0.6335939166315117	False	Gastric ulcer	531-531.99	Both	10	digestive
-0.0190819166053453	0.2019235320791702	-0.09450070731658801	0.9247142448007228	6712	A	525.0	0.9997139890461936	False	Other diseases of the teeth and supporting structures	520-526.99	NA	10	digestive
0.4527316048782436	0.31441414511308896	1.4399212373711885	0.1499363775347513	6712	B	525.0	0.9232842354943668	False	Other diseases of the teeth and supporting structures	520-526.99	NA	10	digestive
0.373407507175669	0.5135683685822675	0.7270843183089334	0.4671996927672055	6712	AB	525.0	0.9687042580802548	False	Other diseases of the teeth and supporting structures	520-526.99	NA	10	digestive
-0.2258381842002138	0.2021417870281039	-1.1172266136581421	0.2639374811583576	6712	0	525.0	0.9476084084113188	False	Other diseases of the teeth and supporting structures	520-526.99	NA	10	digestive
0.1815996057790707	0.2051292033013948	0.8852937702500006	0.3760299842138063	6707	A	380.0	0.9655415846667281	False	Disorders of external ear	380-380.99	Both	7	sense organs
-0.3029881693311297	0.3191728510510421	-0.9492917970102536	0.3425064687417565	6707	B	380.0	0.9655415846667281	False	Disorders of external ear	380-380.99	Both	7	sense organs
-0.3985025102566745	0.4701757947872306	-0.8475606670415893	0.3967129668981368	6707	AB	380.0	0.9655415846667281	False	Disorders of external ear	380-380.99	Both	7	sense organs
0.0199054297114857	0.2077957545847695	0.0957932453974433	0.923687647389119	6707	0	380.0	0.9997139890461936	False	Disorders of external ear	380-380.99	Both	7	sense organs
0.1161015715435825	0.1769966684969456	0.6559534285561203	0.511876624103546	6705	A	701.0	0.9762898748942171	False	Other hypertrophic and atrophic conditions of skin	700-701.99	Both	13	dermatologic
0.2492952089782564	0.2722266543319865	0.9157634089505258	0.3598239719809428	6705	B	701.0	0.9655415846667281	False	Other hypertrophic and atrophic conditions of skin	700-701.99	Both	13	dermatologic
-0.4451141644247064	0.41779235632400297	-1.0653956629103931	0.2867353272295161	6705	AB	701.0	0.9476084084113188	False	Other hypertrophic and atrophic conditions of skin	700-701.99	Both	13	dermatologic
-0.1424015813860447	0.1774930470887059	-0.8022938572623437	0.4224114632902748	6705	0	701.0	0.9655415846667281	False	Other hypertrophic and atrophic conditions of skin	700-701.99	Both	13	dermatologic
0.1816666637933907	0.1403813635498841	1.2940938825461394	0.1956777653996597	6683	A	261.0	0.9317172371531895	False	Vitamin deficiency	260-264.99	Both	3	endocrine/metabolic
-0.0389557423316745	0.2083655031202364	-0.1869586939695834	0.8516987012218891	6683	B	261.0	0.9954921589427076	False	Vitamin deficiency	260-264.99	Both	3	endocrine/metabolic
-0.2414394521379016	0.3455819216240694	-0.6986460721187379	0.4847975833909661	6683	AB	261.0	0.9724967418592864	False	Vitamin deficiency	260-264.99	Both	3	endocrine/metabolic
-0.1241424499257091	0.1403964295152135	-0.8842279704289551	0.3766050095473329	6683	0	261.0	0.9655415846667281	False	Vitamin deficiency	260-264.99	Both	3	endocrine/metabolic
-0.1262452864807226	0.1800155330493896	-0.7013021839958975	0.4831389135832069	6679	A	526.0	0.9724967418592864	False	Diseases of the jaws	520-526.99	NA	10	digestive
0.1853169455925363	0.2812198164829281	0.6589754161360328	0.5099342997708924	6679	B	526.0	0.9762898748942171	False	Diseases of the jaws	520-526.99	NA	10	digestive
0.5381447397922178	0.4372603677910037	1.2307192223042578	0.2184712877475088	6679	AB	526.0	0.9368556254980628	False	Diseases of the jaws	520-526.99	NA	10	digestive
-0.0416086533139905	0.1816057603087106	-0.22911527279344102	0.8187863467269426	6679	0	526.0	0.9923482792794008	False	Diseases of the jaws	520-526.99	NA	10	digestive
-0.0426185939129626	0.1575833952917218	-0.2704510448836705	0.7868216510446538	6671	A	306.0	0.9909523925935212	False	Other mental disorder	295-306.99	Both	5	mental disorders
-0.2587321137862847	0.2388771058024545	-1.0831180866711012	0.2787952052671228	6671	B	306.0	0.9476084084113188	False	Other mental disorder	295-306.99	Both	5	mental disorders
0.3961366224861666	0.3787784746811943	1.0458266479360585	0.2956790134342523	6671	AB	306.0	0.9521714554783652	False	Other mental disorder	295-306.99	Both	5	mental disorders
0.0879611054270177	0.15877526306734602	0.5539975417310957	0.5795991193757072	6671	0	306.0	0.9853182252652865	False	Other mental disorder	295-306.99	Both	5	mental disorders
-0.0469068446071276	0.1704499499433811	-0.2751942410232962	0.7831755827806799	6640	A	615.0	0.9909523925935212	False	Endometriosis	614-616.99	Female	11	genitourinary
0.126122995916328	0.2627323965557661	0.4800435636020159	0.6312122461136329	6640	B	615.0	0.9874229308122682	False	Endometriosis	614-616.99	Female	11	genitourinary
-0.0780796663902426	0.4177082954598108	-0.1869239065609003	0.8517260116485578	6640	AB	615.0	0.9954921589427076	False	Endometriosis	614-616.99	Female	11	genitourinary
0.0069655526008948	0.1721873072855167	0.0404533453174034	0.9677329191182844	6640	0	615.0	0.9997139890461936	False	Endometriosis	614-616.99	Female	11	genitourinary
-0.2226998770062228	0.19086343607164302	-1.1668021994670028	0.243332287297118	6628	A	561.0	0.9476084084113188	False	Symptoms involving digestive system	555-564.99	Both	10	digestive
0.3109751437093193	0.3045799269105713	1.0209968426469078	0.3072932438306413	6628	B	561.0	0.9598311416455052	False	Symptoms involving digestive system	555-564.99	Both	10	digestive
0.068675377755227	0.46993438754051997	0.1461382260503451	0.8838167198730191	6628	AB	561.0	0.9997139890461936	False	Symptoms involving digestive system	555-564.99	Both	10	digestive
0.089948368833259	0.1916270304506671	0.4693929067403441	0.6388042766172848	6628	0	561.0	0.9874229308122682	False	Symptoms involving digestive system	555-564.99	Both	10	digestive
0.0720585740562207	0.2343806142225299	0.3074425514893719	0.7585162459088624	6607	A	550.5	0.9909523925935212	False	Ventral hernia	550-550.99	Both	10	digestive
0.2083902896007525	0.3795648421601971	0.5490242152427817	0.5830074077166151	6607	B	550.5	0.9859403853734362	False	Ventral hernia	550-550.99	Both	10	digestive
0.3512508984477571	0.5712211953280755	0.6149122289589054	0.5386338886035313	6607	AB	550.5	0.9762898748942171	False	Ventral hernia	550-550.99	Both	10	digestive
-0.2139822678216056	0.2362143797961086	-0.9058816317884926	0.3650315811472567	6607	0	550.5	0.9655415846667281	False	Ventral hernia	550-550.99	Both	10	digestive
-0.4105022465942926	0.2465440099955326	-1.6650262425833462	0.0959550198556099	6603	A	70.0	0.8865387701524756	False	Viral hepatitis	050-079.99	Both	1	infectious diseases
0.3621591375589819	0.3484357083165327	1.0393858290493645	0.2986634356065359	6603	B	70.0	0.9552719380511101	False	Viral hepatitis	050-079.99	Both	1	infectious diseases
0.3888970833860072	0.5790658156802283	0.6715939239638417	0.5018657706914342	6603	AB	70.0	0.9762898748942171	False	Viral hepatitis	050-079.99	Both	1	infectious diseases
0.1553352584308079	0.2440251437220579	0.6365543159262851	0.5244372827134408	6603	0	70.0	0.9762898748942171	False	Viral hepatitis	050-079.99	Both	1	infectious diseases
0.2441281801352876	0.1589680312318177	1.5357061306199593	0.12465852878679401	6591	A	523.32	0.8999431008537104	False	Chronic periodontitis	520-526.99	Both	10	digestive
0.0121001178315519	0.2517087687156829	0.0480718963160939	0.9616604020696254	6591	B	523.32	0.9997139890461936	False	Chronic periodontitis	520-526.99	Both	10	digestive
-0.1266237412745098	0.3829671469014817	-0.3306386521637685	0.7409279690740129	6591	AB	523.32	0.9909523925935212	False	Chronic periodontitis	520-526.99	Both	10	digestive
-0.2316080092708726	0.1605305165643734	-1.4427662367734098	0.14913391074693802	6591	0	523.32	0.9232842354943668	False	Chronic periodontitis	520-526.99	Both	10	digestive
0.1741557577153094	0.1531158493692238	1.1374116946923627	0.2554078580849414	6553	A	317.1	0.9476084084113188	False	Alcoholism	316-319.99	Both	5	mental disorders
0.0195480661169483	0.2430722368530578	0.0804208097560953	0.9359050355302404	6553	B	317.1	0.9997139890461936	False	Alcoholism	316-319.99	Both	5	mental disorders
-0.36174089185789005	0.3801653092848635	-0.9515357741040812	0.3413676039553492	6553	AB	317.1	0.9655415846667281	False	Alcoholism	316-319.99	Both	5	mental disorders
-0.1264368042962772	0.1551027335531307	-0.8151810184116844	0.4149983634154397	6553	0	317.1	0.9655415846667281	False	Alcoholism	316-319.99	Both	5	mental disorders
-0.007541554998688	0.1509952857875059	-0.0499456321391463	0.9601672664689588	6431	A	530.14	0.9997139890461936	False	Reflux esophagitis	530-530.99, 532-532.99	Both	10	digestive
-0.1190821334672951	0.2319949810765903	-0.5132961623337085	0.6077618224614832	6431	B	530.14	0.9874229308122682	False	Reflux esophagitis	530-530.99, 532-532.99	Both	10	digestive
0.0543552893855928	0.35133778666837395	0.1547094888398625	0.8770552100539696	6431	AB	530.14	0.9994474907901716	False	Reflux esophagitis	530-530.99, 532-532.99	Both	10	digestive
0.0481553113353589	0.1513254695288613	0.3182234390898392	0.7503258002496633	6431	0	530.14	0.9909523925935212	False	Reflux esophagitis	530-530.99, 532-532.99	Both	10	digestive
-0.2433138151159736	0.1546636233066572	-1.5731806220105575	0.1157263541528956	6418	A	687.0	0.8895880322434642	False	Symptoms affecting skin	687-687.99	Both	13	dermatologic
0.1290560606237037	0.2382664492862478	0.5416459640469934	0.5880812466702918	6418	B	687.0	0.9874229308122682	False	Symptoms affecting skin	687-687.99	Both	13	dermatologic
0.2477893008671183	0.3879303792466322	0.6387468322236832	0.5230104626299626	6418	AB	687.0	0.9762898748942171	False	Symptoms affecting skin	687-687.99	Both	13	dermatologic
0.1528358411103461	0.1563892595059101	0.9772783731645608	0.3284682372308444	6418	0	687.0	0.9655415846667281	False	Symptoms affecting skin	687-687.99	Both	13	dermatologic
-0.2343609162784363	0.1996283565798969	-1.17398610244351	0.240444310115662	6403	A	368.0	0.9476084084113188	False	Visual disturbances	368-368.99	NA	7	sense organs
-0.1579872330487877	0.3023796844634699	-0.5224796544421092	0.6013545071501138	6403	B	368.0	0.9874229308122682	False	Visual disturbances	368-368.99	NA	7	sense organs
0.9286272467411714	0.4580643521034055	2.0272855603737066	0.0426746127484894	6403	AB	368.0	0.8520580770258653	False	Visual disturbances	368-368.99	NA	7	sense organs
0.1276614681795192	0.2002148938097238	0.6376222355407961	0.5237424456316782	6403	0	368.0	0.9762898748942171	False	Visual disturbances	368-368.99	NA	7	sense organs
-0.0134641429360666	0.2738218909131308	-0.0491711706875113	0.9607844260548408	6384	A	586.0	0.9997139890461936	False	Other disorders of the kidney and ureters	580-590.99	NA	11	genitourinary
-0.6969766896839209	0.4238470946235304	-1.6444059627281151	0.1001416725952631	6384	B	586.0	0.8865387701524756	False	Other disorders of the kidney and ureters	580-590.99	NA	11	genitourinary
0.1428763434483402	0.6351664337014628	0.224943157993601	0.8220307028126954	6384	AB	586.0	0.9923482792794008	False	Other disorders of the kidney and ureters	580-590.99	NA	11	genitourinary
0.2776760966653455	0.2737966603764278	1.0141690416661189	0.3105405807042083	6384	0	586.0	0.960586128864086	False	Other disorders of the kidney and ureters	580-590.99	NA	11	genitourinary
-0.1836299496512599	0.2117510368970097	-0.8671974047549659	0.3858665025796821	6382	A	733.0	0.9655415846667281	False	Other disorders of bone and cartilage	730-739.99	Both	14	musculoskeletal
0.5209076827701047	0.3389813056380322	1.5366855755943527	0.1244199602405459	6382	B	733.0	0.8999431008537104	False	Other disorders of bone and cartilage	730-739.99	Both	14	musculoskeletal
0.910447239122492	0.5029141817196766	1.8103431404723715	0.0702896609340311	6382	AB	733.0	0.8639054521106758	False	Other disorders of bone and cartilage	730-739.99	Both	14	musculoskeletal
-0.182569469162615	0.2127119138097453	-0.8582945162437381	0.3907621298133608	6382	0	733.0	0.9655415846667281	False	Other disorders of bone and cartilage	730-739.99	Both	14	musculoskeletal
0.2064779055897799	0.2085971784565339	0.9898403569864412	0.3222899659501905	6341	A	627.1	0.962751947313984	False	Postmenopausal bleeding	626-628.99	Female	11	genitourinary
-0.6907907628448201	0.3336240306121516	-2.0705665643368656	0.0384397400245618	6341	B	627.1	0.8330645160988369	False	Postmenopausal bleeding	626-628.99	Female	11	genitourinary
-0.3350921865483694	0.5224366726802111	-0.6414024973194843	0.5212844187724288	6341	AB	627.1	0.9762898748942171	False	Postmenopausal bleeding	626-628.99	Female	11	genitourinary
0.1176532263659333	0.2093148891561788	0.5620872305846683	0.5740764776056417	6341	0	627.1	0.9846201393155591	False	Postmenopausal bleeding	626-628.99	Female	11	genitourinary
0.0826623679492319	0.1718162302765894	0.4811091933291878	0.6304555631372272	6323	A	726.3	0.9874229308122682	False	Bursitis	725-729.99	Both	14	musculoskeletal
0.0394481142234502	0.2770429985025049	0.1423898616340365	0.8867766125014341	6323	B	726.3	0.9997139890461936	False	Bursitis	725-729.99	Both	14	musculoskeletal
-0.2342921638119467	0.4401219330929847	-0.5323346695436053	0.5945129525764523	6323	AB	726.3	0.9874229308122682	False	Bursitis	725-729.99	Both	14	musculoskeletal
-0.0637378598019233	0.1740267694838693	-0.3662531919138523	0.7141884232130429	6323	0	726.3	0.988672588679698	False	Bursitis	725-729.99	Both	14	musculoskeletal
-0.1253224585353881	0.2169177886538077	-0.5777417302340186	0.5634592470923787	6278	A	531.1	0.9841264829737496	False	Hemorrhage from gastrointestinal ulcer	531-531.99	Both	10	digestive
0.3355687248387224	0.3593138328156528	0.9339154081799216	0.3503834934309995	6278	B	531.1	0.9655415846667281	False	Hemorrhage from gastrointestinal ulcer	531-531.99	Both	10	digestive
0.5443797598226953	0.5413941147828012	1.0055147349377669	0.3146878603971477	6278	AB	531.1	0.9605907199885754	False	Hemorrhage from gastrointestinal ulcer	531-531.99	Both	10	digestive
-0.0825427898745821	0.21458769352041399	-0.3846576125612241	0.7005041494157376	6278	0	531.1	0.988297653375232	False	Hemorrhage from gastrointestinal ulcer	531-531.99	Both	10	digestive
-0.0624476409716947	0.1270865067330464	-0.4913790029878636	0.6231757027084619	6244	A	627.4	0.9874229308122682	False	Premenopausal menorrhagia	626-628.99	Female	11	genitourinary
0.0235829848238765	0.2085137998091453	0.1131003552065247	0.9099546333910564	6244	B	627.4	0.9997139890461936	False	Premenopausal menorrhagia	626-628.99	Female	11	genitourinary
0.5631301493282284	0.3197987023796545	1.7608894130523982	0.0783061209103609	6244	AB	627.4	0.8639054521106758	False	Premenopausal menorrhagia	626-628.99	Female	11	genitourinary
-0.0352610875838651	0.1271918403813214	-0.2772275916297172	0.7816145420993251	6244	0	627.4	0.9909523925935212	False	Premenopausal menorrhagia	626-628.99	Female	11	genitourinary
0.0348548607084042	0.2122035432341381	0.1642520203818961	0.8695381388819658	6169	A	41.2	0.9991437207692568	False	Streptococcus infection	010-041.99	Both	1	infectious diseases
0.1242993589505156	0.3259790291448434	0.3813109060315818	0.7029857107127286	6169	B	41.2	0.988297653375232	False	Streptococcus infection	010-041.99	Both	1	infectious diseases
0.0039918294797471	0.4954553978444556	0.0080568896758702	0.9935718625243192	6169	AB	41.2	0.9997139890461936	False	Streptococcus infection	010-041.99	Both	1	infectious diseases
-0.0904151254457994	0.2147761595240541	-0.4209737507466387	0.6737889337837331	6169	0	41.2	0.9874229308122682	False	Streptococcus infection	010-041.99	Both	1	infectious diseases
-0.1783506279318834	0.0959581200058357	-1.8586298681241047	0.0631274996868426	6140	A	276.14	0.8639054521106758	False	Hypopotassemia	276-276.99	Both	3	endocrine/metabolic
0.1487488859427621	0.1462456539001162	1.0171166251843324	0.3091380805133989	6140	B	276.14	0.9598311416455052	False	Hypopotassemia	276-276.99	Both	3	endocrine/metabolic
0.1889296710768358	0.2479892033955849	0.7618463565748905	0.4461810093269245	6140	AB	276.14	0.9674840486247468	False	Hypopotassemia	276-276.99	Both	3	endocrine/metabolic
0.0876647101867193	0.0969120234936673	0.90458032993654	0.3657232969918926	6140	0	276.14	0.9655415846667281	False	Hypopotassemia	276-276.99	Both	3	endocrine/metabolic
-0.0120826339793025	0.1060500341738905	-0.1139333341419824	0.9092944275414924	6048	A	276.12	0.9997139890461936	False	Hyposmolality and/or hyponatremia	276-276.99	Both	3	endocrine/metabolic
-0.0123467557698197	0.1677450659683307	-0.0736042857567607	0.9413276981416636	6048	B	276.12	0.9997139890461936	False	Hyposmolality and/or hyponatremia	276-276.99	Both	3	endocrine/metabolic
0.0045230299848738	0.2644090180311408	0.0171061865383924	0.9863524684945428	6048	AB	276.12	0.9997139890461936	False	Hyposmolality and/or hyponatremia	276-276.99	Both	3	endocrine/metabolic
0.0166059770924907	0.1070738827653801	0.1550889597314564	0.8767563679346084	6048	0	276.12	0.9994474907901716	False	Hyposmolality and/or hyponatremia	276-276.99	Both	3	endocrine/metabolic
0.0486145549559199	0.2443073333126252	0.1989893397661987	0.8422777890204822	6041	A	287.0	0.9923482792794008	False	Purpura and other hemorrhagic conditions	286-287.99	NA	4	hematopoietic
0.9062664166625556	0.3871483049469399	2.3408766229436613	0.0192709197523128	6041	B	287.0	0.8195107904748667	False	Purpura and other hemorrhagic conditions	286-287.99	NA	4	hematopoietic
0.6356741143179655	0.5750372675639055	1.1054485512059813	0.2690093574227825	6041	AB	287.0	0.9476084084113188	False	Purpura and other hemorrhagic conditions	286-287.99	NA	4	hematopoietic
-0.5222691433743551	0.2438356902243239	-2.1418896589497542	0.0322422862156189	6041	0	287.0	0.8330645160988369	False	Purpura and other hemorrhagic conditions	286-287.99	NA	4	hematopoietic
-0.0241296599673555	0.1593491216699483	-0.1514263757119046	0.8796444500421778	6038	A	306.9	0.9994474907901716	False	Tension headache	295-306.99	Both	5	mental disorders
-0.2516982365546664	0.2415676501708547	-1.0419368503052726	0.297482729484808	6038	B	306.9	0.9540684617874048	False	Tension headache	295-306.99	Both	5	mental disorders
0.3422941447842526	0.3817489885794037	0.8966471556559354	0.3699430215795161	6038	AB	306.9	0.9655415846667281	False	Tension headache	295-306.99	Both	5	mental disorders
0.0753410949768584	0.1607844967491355	0.4685843256045359	0.6393837214924177	6038	0	306.9	0.9874229308122682	False	Tension headache	295-306.99	Both	5	mental disorders
-0.0682212681012764	0.1997399684318347	-0.3415504099499158	0.7327011911845955	6024	A	560.1	0.9909523925935212	False	Paralytic ileus	555-564.99	Both	10	digestive
-0.0285439787409141	0.3267534022846544	-0.0873563321493673	0.9303911859110838	6024	B	560.1	0.9997139890461936	False	Paralytic ileus	555-564.99	Both	10	digestive
-0.3764973871442936	0.5151115656317599	-0.7309045501289365	0.4648659209647999	6024	AB	560.1	0.9677715794672376	False	Paralytic ileus	555-564.99	Both	10	digestive
0.1382573030355767	0.2017612194024009	0.6852521185443007	0.4932112424676751	6024	0	560.1	0.9749142226111044	False	Paralytic ileus	555-564.99	Both	10	digestive
0.0996506574238225	0.2848534733974768	0.349831287767984	0.7264775889654009	6011	A	241.2	0.9907493184349241	False	Nontoxic multinodular goiter	240-246.99	Both	3	endocrine/metabolic
-0.8461813699905608	0.4539559270336235	-1.8640165698902444	0.0623681566944669	6011	B	241.2	0.8639054521106758	False	Nontoxic multinodular goiter	240-246.99	Both	3	endocrine/metabolic
0.3439630592290376	0.6969964516387982	0.4934932716232654	0.621682146138437	6011	AB	241.2	0.9874229308122682	False	Nontoxic multinodular goiter	240-246.99	Both	3	endocrine/metabolic
0.176599125874297	0.2854174956388022	0.6187396658324842	0.5361113517787717	6011	0	241.2	0.9762898748942171	False	Nontoxic multinodular goiter	240-246.99	Both	3	endocrine/metabolic
0.0057745946373479	0.163731515355417	0.0352686813214477	0.971866762987952	5565	A	624.0	0.9997139890461936	False	Symptoms involving female genital tract	624-625.99	Female	11	genitourinary
-0.123810174397248	0.2493722963974395	-0.4964872850187189	0.6195702906673222	5565	B	624.0	0.9874229308122682	False	Symptoms involving female genital tract	624-625.99	Female	11	genitourinary
-0.4490975002378767	0.3969727303901285	-1.1313056687710563	0.2579752694533339	5565	AB	624.0	0.9476084084113188	False	Symptoms involving female genital tract	624-625.99	Female	11	genitourinary
0.1252438609771764	0.1645572730138691	0.7610958706554447	0.4466320957026203	5565	0	624.0	0.9674840486247468	False	Symptoms involving female genital tract	624-625.99	Female	11	genitourinary
0.0375248722828456	0.2379852325461041	0.1576773141819884	0.8747164396660779	5945	A	513.0	0.9994474907901716	False	Respiratory abnormalities	513-513.99	NA	9	respiratory
0.2150647798453867	0.3640139221130586	0.5908147100444966	0.554667067521277	5945	B	513.0	0.9827202183765896	False	Respiratory abnormalities	513-513.99	NA	9	respiratory
0.6982345371439602	0.5559233147543661	1.2559907429902883	0.2091687492425083	5945	AB	513.0	0.9362928245278668	False	Respiratory abnormalities	513-513.99	NA	9	respiratory
-0.2659437774615441	0.241892390755448	-1.0994301086982594	0.2716250829429231	5945	0	513.0	0.9476084084113188	False	Respiratory abnormalities	513-513.99	NA	9	respiratory
-0.2154131936430864	0.2616180439490324	-0.8233881363513771	0.4103205759665573	5910	A	464.0	0.9655415846667281	False	Acute sinusitis	460-469.99	Both	9	respiratory
0.5406699657418035	0.3931451810968359	1.3752425102436407	0.1691084700510024	5910	B	464.0	0.9302647739689478	False	Acute sinusitis	460-469.99	Both	9	respiratory
0.0723148630704748	0.6537724305632695	0.1106116741695129	0.9119280505956204	5910	AB	464.0	0.9997139890461936	False	Acute sinusitis	460-469.99	Both	9	respiratory
-0.0358046290987096	0.2626061831365873	-0.1363434351432879	0.8915544383463413	5910	0	464.0	0.9997139890461936	False	Acute sinusitis	460-469.99	Both	9	respiratory
-0.0125142393191845	0.2099537170607398	-0.0596047523919959	0.9524724522661588	5907	A	595.0	0.9997139890461936	False	Hydronephrosis	594-595.99	NA	11	genitourinary
-0.1259600805115954	0.3371105480846376	-0.3736462155434275	0.70868097266775	5907	B	595.0	0.988297653375232	False	Hydronephrosis	594-595.99	NA	11	genitourinary
-0.3822650295891965	0.4947409414747461	-0.7726569554759785	0.43975638328130795	5907	AB	595.0	0.9674840486247468	False	Hydronephrosis	594-595.99	NA	11	genitourinary
0.1299775786671312	0.2097622654093882	0.6196423289644444	0.5355172240867315	5907	0	595.0	0.9762898748942171	False	Hydronephrosis	594-595.99	NA	11	genitourinary
0.4109769783059949	0.2865890180922195	1.4340290533175613	0.1516172742251467	5874	A	560.4	0.9287524594098852	False	Other intestinal obstruction	555-564.99	Both	10	digestive
-0.2264007159046179	0.4453060139012113	-0.5084160304083468	0.6111807320203326	5874	B	560.4	0.9874229308122682	False	Other intestinal obstruction	555-564.99	Both	10	digestive
-0.1681833478729126	0.712910569894087	-0.2359108631225634	0.8135100745202271	5874	AB	560.4	0.9923482792794008	False	Other intestinal obstruction	555-564.99	Both	10	digestive
-0.2912496775421539	0.2872376284894414	-1.0139677001018683	0.3106399849454294	5874	0	560.4	0.960586128864086	False	Other intestinal obstruction	555-564.99	Both	10	digestive
-0.149947995010282	0.2131411238777994	-0.7035150809106739	0.4817628148685882	5857	A	728.71	0.9724967418592864	False	Contracture of palmar fascia [Dupuytren's disease]	725-729.99	Both	14	musculoskeletal
0.1806811814690232	0.3440332278098896	0.5251852637003608	0.5994743145828674	5857	B	728.71	0.9874229308122682	False	Contracture of palmar fascia [Dupuytren's disease]	725-729.99	Both	14	musculoskeletal
0.0678389106698727	0.5455264758913916	0.1243549372356745	0.9010385244527348	5857	AB	728.71	0.9997139890461936	False	Contracture of palmar fascia [Dupuytren's disease]	725-729.99	Both	14	musculoskeletal
0.0727214097675933	0.2168823243628512	0.3353035337537609	0.7374081533229315	5857	0	728.71	0.9909523925935212	False	Contracture of palmar fascia [Dupuytren's disease]	725-729.99	Both	14	musculoskeletal
0.0938793297519908	0.2515292201643728	0.3732342894024051	0.7089876150532008	5852	A	506.0	0.988297653375232	False	Empyema and pneumothorax	500-509.99	NA	9	respiratory
0.3085493603751592	0.3955861178944077	0.7799802531430566	0.4354340861741531	5852	B	506.0	0.9674840486247468	False	Empyema and pneumothorax	500-509.99	NA	9	respiratory
1.1383959795127865	0.6120407416591697	1.8600003268193068	0.0629356850754705	5852	AB	506.0	0.8639054521106758	False	Empyema and pneumothorax	500-509.99	NA	9	respiratory
-0.414952707800824	0.2527503305014838	-1.6417494172114957	0.1006957526980852	5852	0	506.0	0.8865387701524756	False	Empyema and pneumothorax	500-509.99	NA	9	respiratory
-0.1250872255712374	0.1569574764660863	-0.7969497751084506	0.4255127440177899	5822	A	458.0	0.9662157790832472	False	Hypotension	458-459.99	NA	8	circulatory system
0.0970271418421643	0.2524299719158659	0.3843725097529353	0.7007164301075597	5822	B	458.0	0.988297653375232	False	Hypotension	458-459.99	NA	8	circulatory system
-0.6149449524382068	0.3909817013466081	-1.5728228464918712	0.1158142568817152	5822	AB	458.0	0.8895880322434642	False	Hypotension	458-459.99	NA	8	circulatory system
0.1913987476824504	0.1589332446536229	1.2042713159199792	0.2285337526864814	5822	0	458.0	0.9419533624214422	False	Hypotension	458-459.99	NA	8	circulatory system
-0.2660682331225462	0.187085567042059	-1.4221740208464666	0.1550297354184829	5784	A	357.0	0.9287524594098852	False	Inflammatory and toxic neuropathy	356-359.99	NA	6	neurological
0.5001565978219619	0.3055942012634822	1.6366691375492712	0.1017540999831922	5784	B	357.0	0.8865387701524756	False	Inflammatory and toxic neuropathy	356-359.99	NA	6	neurological
-0.3257033905245244	0.4442954597967501	-0.7330783678805146	0.4635403826029999	5784	AB	357.0	0.9677715794672376	False	Inflammatory and toxic neuropathy	356-359.99	NA	6	neurological
0.1389225179297494	0.1888313693146459	0.7356961845585391	0.4619454851469484	5784	0	357.0	0.9677715794672376	False	Inflammatory and toxic neuropathy	356-359.99	NA	6	neurological
0.17949152950481304	0.2025930789386903	0.8859706878690141	0.3756702380836847	5779	A	350.1	0.9655415846667281	False	Abnormal involuntary movements	350-350.99	Both	6	neurological
-0.1786072641769881	0.3180619613754119	-0.5615486473284244	0.5744453822537943	5779	B	350.1	0.9846201393155591	False	Abnormal involuntary movements	350-350.99	Both	6	neurological
-0.5769389371371421	0.4907474475373151	-1.17563308791998	0.2397900251737895	5779	AB	350.1	0.9476084084113188	False	Abnormal involuntary movements	350-350.99	Both	6	neurological
-0.0088212456846559	0.2039363531313522	-0.0432548957025544	0.9654998420041758	5779	0	350.1	0.9997139890461936	False	Abnormal involuntary movements	350-350.99	Both	6	neurological
-0.0043253202839816	0.1585506530904899	-0.0272803687633694	0.9782371323637438	5355	A	624.9	0.9997139890461936	False	stress incontinence, female	624-625.99	Female	11	genitourinary
-0.0944440655694726	0.2412463077279062	-0.3914839835641878	0.6954551221038352	5355	B	624.9	0.988297653375232	False	stress incontinence, female	624-625.99	Female	11	genitourinary
-0.4592504125230953	0.385081780179496	-1.1926048859258611	0.233077062022641	5355	AB	624.9	0.9476084084113188	False	stress incontinence, female	624-625.99	Female	11	genitourinary
0.1240770243393197	0.1592662623323261	0.7790540351880659	0.4359823551036595	5355	0	624.9	0.9674840486247468	False	stress incontinence, female	624-625.99	Female	11	genitourinary
-0.0045200100540855	0.1632270295873208	-0.0276915536937314	0.9779091239640368	5742	A	214.1	0.9997139890461936	False	Lipoma of skin and subcutaneous tissue	214-215.99	Both	2	neoplasms
-0.4318512738025429	0.2445690710213107	-1.7657640518449416	0.0774886511998651	5742	B	214.1	0.8639054521106758	False	Lipoma of skin and subcutaneous tissue	214-215.99	Both	2	neoplasms
0.1302783800442891	0.3732391968483586	0.3490479594436037	0.7270661211611551	5742	AB	214.1	0.9907493184349241	False	Lipoma of skin and subcutaneous tissue	214-215.99	Both	2	neoplasms
0.17618452766384501	0.1652515309431448	1.066159730311132	0.2863963311913177	5742	0	214.1	0.9476084084113188	False	Lipoma of skin and subcutaneous tissue	214-215.99	Both	2	neoplasms
-0.0964075238876788	0.2446735569783811	-0.3940251046262315	0.6935772467586128	5707	A	574.3	0.988297653375232	False	Cholecystitis without cholelithiasis	574-576.99	Both	10	digestive
0.4902619142704714	0.3825307791549809	1.2816273643482257	0.2000255360438826	5707	B	574.3	0.9323920706490352	False	Cholecystitis without cholelithiasis	574-576.99	Both	10	digestive
-0.6586334853227483	0.6052907098060655	-1.088127530544412	0.2765848256719507	5707	AB	574.3	0.9476084084113188	False	Cholecystitis without cholelithiasis	574-576.99	Both	10	digestive
0.0035842474796394	0.24802803129331302	0.0144509774195673	0.98847069536779	5707	0	574.3	0.9997139890461936	False	Cholecystitis without cholelithiasis	574-576.99	Both	10	digestive
-0.253843678143537	0.2303575047833779	-1.1019553210660311	0.2705277949565002	5687	A	696.0	0.9476084084113188	False	Psoriasis and related disorders	690-697.99, 714-714.99	Both	13	dermatologic
0.5439728860966727	0.3607137320828321	1.5080459592033444	0.1315983906018335	5687	B	696.0	0.9145564815605418	False	Psoriasis and related disorders	690-697.99, 714-714.99	Both	13	dermatologic
0.1712493638143548	0.5417152090560026	0.3161243416310489	0.7519197492201447	5687	AB	696.0	0.9909523925935212	False	Psoriasis and related disorders	690-697.99, 714-714.99	Both	13	dermatologic
0.0010948107203565	0.2336989447514897	0.0046847054509414	0.9962623240662349	5687	0	696.0	0.9997139890461936	False	Psoriasis and related disorders	690-697.99, 714-714.99	Both	13	dermatologic
-0.0458564892154106	0.169930509474911	-0.269854361980719	0.787282159256474	5655	A	293.0	0.9909523925935212	False	Symptoms involving head and neck	293-293.99	NA	5	mental disorders
0.0947292924070088	0.2642784986634853	0.3584449468499169	0.7200237592988101	5655	B	293.0	0.9900191540317004	False	Symptoms involving head and neck	293-293.99	NA	5	mental disorders
0.2161046068272117	0.4078595784742708	0.5298505128544978	0.5962364102734723	5655	AB	293.0	0.9874229308122682	False	Symptoms involving head and neck	293-293.99	NA	5	mental disorders
-0.0314386379647153	0.1716266413950933	-0.18318040666158603	0.8546630437183342	5655	0	293.0	0.9959187451834748	False	Symptoms involving head and neck	293-293.99	NA	5	mental disorders
-0.3107848639163276	0.1718227601628769	-1.8087525984434392	0.0705427631290779	5639	A	367.1	0.8639054521106758	False	Myopia	367-367.99	Both	7	sense organs
0.3708238367079395	0.25405917162257	1.4595963386782782	0.1444568286290407	5639	B	367.1	0.9232842354943668	False	Myopia	367-367.99	Both	7	sense organs
0.0459539410090674	0.4062981687653135	0.1131039825966121	0.9099521494592808	5639	AB	367.1	0.9997139890461936	False	Myopia	367-367.99	Both	7	sense organs
0.1334204380133464	0.1721905134945104	0.7748419776772425	0.4384655756262902	5639	0	367.1	0.9674840486247468	False	Myopia	367-367.99	Both	7	sense organs
-0.3052976750776625	0.1684395001464028	-1.8125064181044617	0.069961789856526	5579	A	379.2	0.8639054521106758	False	Disorders of vitreous body	375-379.99	Both	7	sense organs
0.1237599571687204	0.2637713706539086	0.4691940480951756	0.638949300379622	5579	B	379.2	0.9874229308122682	False	Disorders of vitreous body	375-379.99	Both	7	sense organs
-0.6872035108402686	0.3959862644434153	-1.7354225955442628	0.0827212774662171	5579	AB	379.2	0.8639054521106758	False	Disorders of vitreous body	375-379.99	Both	7	sense organs
0.3828129767090594	0.1692236032302885	2.2621724712249915	0.0237251119985167	5579	0	379.2	0.8195107904748667	False	Disorders of vitreous body	375-379.99	Both	7	sense organs
-0.3079200119397133	0.1920305303881647	-1.603495086522404	0.1088824392849142	5544	A	709.7	0.8865387701524756	False	Unspecified diffuse connective tissue disease	690-697.99, 708-709.99	Both	13	dermatologic
0.3529831865465724	0.3002377253241291	1.1756789929230271	0.23977373403081	5544	B	709.7	0.9476084084113188	False	Unspecified diffuse connective tissue disease	690-697.99, 708-709.99	Both	13	dermatologic
0.9824198929000044	0.4876747904539087	2.0144980059059567	0.0440055420535989	5544	AB	709.7	0.8579363816330988	False	Unspecified diffuse connective tissue disease	690-697.99, 708-709.99	Both	13	dermatologic
0.0113768291635768	0.1935520322309207	0.0587791770122235	0.9531301156273241	5544	0	709.7	0.9997139890461936	False	Unspecified diffuse connective tissue disease	690-697.99, 708-709.99	Both	13	dermatologic
-0.0579145030630717	0.2381203190051389	-0.2432152926093717	0.8078476318220487	5544	A	352.0	0.9923482792794008	False	Disorders of other cranial nerves	351-355.99	NA	6	neurological
0.5732299940039732	0.3665139176164898	1.564006075763228	0.1178732989868769	5544	B	352.0	0.8895880322434642	False	Disorders of other cranial nerves	351-355.99	NA	6	neurological
-0.6390639843334439	0.5697780455529259	-1.121601629478864	0.2620805053656786	5544	AB	352.0	0.9476084084113188	False	Disorders of other cranial nerves	351-355.99	NA	6	neurological
-0.0724092956607067	0.2382203900995708	-0.3039592691055591	0.7611703460156642	5544	0	352.0	0.9909523925935212	False	Disorders of other cranial nerves	351-355.99	NA	6	neurological
-0.0297221029730125	0.1723167627800466	-0.1724852677911041	0.8630623946147806	5503	A	334.0	0.9972147958015404	False	Degenerative disease of the spinal cord	330-337.99, 341-349.99	NA	6	neurological
-0.1081989947242861	0.2640023897647893	-0.4098409670483857	0.6819385882998714	5503	B	334.0	0.988244337394486	False	Degenerative disease of the spinal cord	330-337.99, 341-349.99	NA	6	neurological
-0.4103785762220046	0.4017314764325608	-1.021524576232441	0.3070509414249538	5503	AB	334.0	0.9598311416455052	False	Degenerative disease of the spinal cord	330-337.99, 341-349.99	NA	6	neurological
0.1535772023665656	0.1735929990093926	0.8846969822685995	0.3763587921598479	5503	0	334.0	0.9655415846667281	False	Degenerative disease of the spinal cord	330-337.99, 341-349.99	NA	6	neurological
0.1450802163171041	0.1880890064585664	0.7713380970464289	0.4405397349365527	5501	A	362.4	0.9674840486247468	False	Retinal vascular changes and abnomalities	250.70-250.79,360-365.99	Both	7	sense organs
-0.3577441585230468	0.3055655013515644	-1.1707609561311336	0.2417456626096006	5501	B	362.4	0.9476084084113188	False	Retinal vascular changes and abnomalities	250.70-250.79,360-365.99	Both	7	sense organs
-0.6801268330179194	0.4233086988012736	-1.6066923144832694	0.1081793576825719	5501	AB	362.4	0.8865387701524756	False	Retinal vascular changes and abnomalities	250.70-250.79,360-365.99	Both	7	sense organs
0.1269113575003189	0.1897697741086592	0.6687648657243566	0.5036735852562522	5501	0	362.4	0.9762898748942171	False	Retinal vascular changes and abnomalities	250.70-250.79,360-365.99	Both	7	sense organs
-0.3270059485533335	0.2830656708008498	-1.1552299776520685	0.2480465289960708	5499	A	378.1	0.9476084084113188	False	Strabismus (not specified as paralytic)	375-379.99	Both	7	sense organs
0.17284798139964003	0.4406774697855414	0.3922323995455398	0.6949017299123128	5499	B	378.1	0.988297653375232	False	Strabismus (not specified as paralytic)	375-379.99	Both	7	sense organs
-0.4882578452268525	0.6515422801737895	-0.7493878142437921	0.4536555959373777	5499	AB	378.1	0.9674840486247468	False	Strabismus (not specified as paralytic)	375-379.99	Both	7	sense organs
0.35391260097263	0.2855185313535807	1.2395433644702782	0.2151973133463071	5499	0	378.1	0.9362928245278668	False	Strabismus (not specified as paralytic)	375-379.99	Both	7	sense organs
-0.0714467676880588	0.2251604170943583	-0.3173149553108063	0.7510168238678361	5441	A	365.0	0.9909523925935212	False	Glaucoma	360-365.99	NA	7	sense organs
0.6310229254533647	0.3456276217912007	1.8257306004164682	0.0679457158202743	5441	B	365.0	0.8639054521106758	False	Glaucoma	360-365.99	NA	7	sense organs
-0.049366678151869	0.5248210919610613	-0.0940638227160499	0.9250619268370464	5441	AB	365.0	0.9997139890461936	False	Glaucoma	360-365.99	NA	7	sense organs
-0.1882759560416072	0.22584944269001	-0.8336348046695233	0.4045234544814222	5441	0	365.0	0.9655415846667281	False	Glaucoma	360-365.99	NA	7	sense organs
-0.1847354663682376	0.2217338397922677	-0.8331406092155704	0.4048023418584994	5399	A	361.0	0.9655415846667281	False	Retinal detachments and defects	360-365.99	NA	7	sense organs
0.4587368229246394	0.3486679796950304	1.315683830003211	0.1883361310792202	5399	B	361.0	0.9306442743456741	False	Retinal detachments and defects	360-365.99	NA	7	sense organs
0.3617537201493618	0.5075182876559242	0.7127895268960543	0.4760068570887987	5399	AB	361.0	0.9704227591854396	False	Retinal detachments and defects	360-365.99	NA	7	sense organs
-0.0717486820476594	0.2248068076714073	-0.3191570699786463	0.7496197746027873	5399	0	361.0	0.9909523925935212	False	Retinal detachments and defects	360-365.99	NA	7	sense organs
-0.2609215034609013	0.1933637620788492	-1.3493816041627469	0.1772712177016658	5386	A	614.31	0.9302647739689478	False	Acute inflammatory pelvic disease	614-616.99	Female	11	genitourinary
0.6337107458261815	0.3063067013657793	2.0688765312693214	0.0386053367709991	5386	B	614.31	0.8330645160988369	False	Acute inflammatory pelvic disease	614-616.99	Female	11	genitourinary
-0.0453114774186846	0.453953764626873	-0.0998151815216873	0.9204947748247944	5386	AB	614.31	0.9997139890461936	False	Acute inflammatory pelvic disease	614-616.99	Female	11	genitourinary
0.017066299226767	0.1953773790955345	0.0873504358885993	0.9303962166046132	5386	0	614.31	0.9997139890461936	False	Acute inflammatory pelvic disease	614-616.99	Female	11	genitourinary
0.1071991412546332	0.2381850397505365	0.4500666430054065	0.6526805825693314	5370	A	420.0	0.9874229308122682	False	Carditis	420-425.99	NA	8	circulatory system
0.7042168782464389	0.37339142979906204	1.8860017184256432	0.0593487239065361	5370	B	420.0	0.8639054521106758	False	Carditis	420-425.99	NA	8	circulatory system
0.08130425196846901	0.5718841765967955	0.1421690882449302	0.8869517890811991	5370	AB	420.0	0.9997139890461936	False	Carditis	420-425.99	NA	8	circulatory system
-0.4202643766265959	0.2417703015023766	-1.7382795736905867	0.0822189672856258	5370	0	420.0	0.8639054521106758	False	Carditis	420-425.99	NA	8	circulatory system
0.3043993128531465	0.2094704460832918	1.4531850127063182	0.1462310429700522	5358	A	578.1	0.9232842354943668	False	Hematemesis	578-579.99	Both	10	digestive
0.2412120248073873	0.3303477374134383	0.7301761068383058	0.46531451598972295	5358	B	578.1	0.9677715794672376	False	Hematemesis	578-579.99	Both	10	digestive
0.5630774054891791	0.5320590670662895	1.0582986746075411	0.2899670768371213	5358	AB	578.1	0.9476084084113188	False	Hematemesis	578-579.99	Both	10	digestive
-0.4874490849176592	0.2091363958604451	-2.3307711836199463	0.0198024011901679	5358	0	578.1	0.8195107904748667	False	Hematemesis	578-579.99	Both	10	digestive
-0.0145137441587385	0.2026428051148127	-0.071622301865173	0.9429051978207008	5300	A	569.0	0.9997139890461936	False	Other disorders of intestine	565-569.99	NA	10	digestive
0.3672116281176499	0.3212276667900232	1.1431506874458763	0.2530277434422323	5300	B	569.0	0.9476084084113188	False	Other disorders of intestine	565-569.99	NA	10	digestive
-0.3943544622112432	0.484986928153891	-0.8131238994674734	0.4161836050706545	5300	AB	569.0	0.9655415846667281	False	Other disorders of intestine	565-569.99	NA	10	digestive
-0.063041586230201	0.2031181826863576	-0.3103689950177717	0.7562925913898683	5300	0	569.0	0.9909523925935212	False	Other disorders of intestine	565-569.99	NA	10	digestive
-0.0604576562849219	0.1649217384866707	-0.3665839133135757	0.7139440704649085	5298	A	290.11	0.988672588679698	False	Alzheimer's disease	290-292.99	Both	5	mental disorders
0.1844101839854895	0.2592168087525922	0.7114129090351491	0.4768597698236025	5298	B	290.11	0.9714113483524436	False	Alzheimer's disease	290-292.99	Both	5	mental disorders
-0.1242004889532313	0.3935629383161874	-0.3155797379819565	0.752333967874385	5298	AB	290.11	0.9909523925935212	False	Alzheimer's disease	290-292.99	Both	5	mental disorders
0.0076701657891147	0.16540667996866598	0.0463715600274897	0.9630158543078969	5298	0	290.11	0.9997139890461936	False	Alzheimer's disease	290-292.99	Both	5	mental disorders
-0.2022301046544286	0.2166824713994007	-0.9333016341763394	0.3507069038266212	5291	A	386.2	0.9655415846667281	False	Peripheral or central vertigo	386-386.99	NA	7	sense organs
0.7617403324111373	0.3513623574368795	2.167962265417064	0.0302060621771881	5291	B	386.2	0.8330645160988369	False	Peripheral or central vertigo	386-386.99	NA	7	sense organs
0.2621251156430069	0.527882687116062	0.4965594099610529	0.6195204427088311	5291	AB	386.2	0.9874229308122682	False	Peripheral or central vertigo	386-386.99	NA	7	sense organs
-0.1342716021107119	0.2190245452114571	-0.6130436293388011	0.5398738811659012	5291	0	386.2	0.9762898748942171	False	Peripheral or central vertigo	386-386.99	NA	7	sense organs
0.1469341686370646	0.2163585378906175	0.6791235052223767	0.4970894059895316	5282	A	614.4	0.9762898748942171	False	Inflammatory diseases of uterus, except cervix	614-616.99	Female	11	genitourinary
0.362188405663315	0.3289909325804124	1.1009069545550116	0.2709873879664704	5282	B	614.4	0.9476084084113188	False	Inflammatory diseases of uterus, except cervix	614-616.99	Female	11	genitourinary
-0.8469236765151725	0.511166455684686	-1.6568451765496894	0.0976102512251336	5282	AB	614.4	0.8865387701524756	False	Inflammatory diseases of uterus, except cervix	614-616.99	Female	11	genitourinary
-0.1533322639694196	0.2173802644591541	-0.7053642351154231	0.4806147405760641	5282	0	614.4	0.9723798743145888	False	Inflammatory diseases of uterus, except cervix	614-616.99	Female	11	genitourinary
-0.3912967086976717	0.26527255914196	-1.4750742027872932	0.140252287264099	5282	A	475.0	0.9232842354943668	False	Chronic sinusitis	470-479.99	NA	9	respiratory
0.2349346716184658	0.4036863182316418	0.5819733317879168	0.5606095191527085	5282	B	475.0	0.9840422634833462	False	Chronic sinusitis	470-479.99	NA	9	respiratory
0.6136414881210582	0.6371183836022456	0.963151439221625	0.33551568836153695	5282	AB	475.0	0.9655415846667281	False	Chronic sinusitis	470-479.99	NA	9	respiratory
0.186153411476953	0.2672931648223747	0.6964391012417328	0.4861845745034074	5282	0	475.0	0.9727546216067964	False	Chronic sinusitis	470-479.99	NA	9	respiratory
-0.0962787465604995	0.2038953001823929	-0.4721969877401497	0.6368057968651691	5263	A	388.0	0.9874229308122682	False	Other disorders of ear	387-389.99	NA	7	sense organs
-0.2192870271318248	0.32291902885699203	-0.6790774390348433	0.4971187033029991	5263	B	388.0	0.9762898748942171	False	Other disorders of ear	387-389.99	NA	7	sense organs
-0.5492897032256818	0.5150337617874905	-1.0665120308216334	0.2862412383262921	5263	AB	388.0	0.9476084084113188	False	Other disorders of ear	387-389.99	NA	7	sense organs
0.2730543533525387	0.2051009390231943	1.33131693425187	0.183142498364934	5263	0	388.0	0.9302647739689478	False	Other disorders of ear	387-389.99	NA	7	sense organs
0.2346642896763184	0.2129600780456371	1.1019168091496951	0.2705498388555161	5108	A	741.0	0.9476084084113188	False	Symptoms and disorders of the joints	741-742.99	NA	14	musculoskeletal
-0.3878476304644982	0.3440935724822427	-1.1271574405375249	0.2597289493764045	5108	B	741.0	0.9476084084113188	False	Symptoms and disorders of the joints	741-742.99	NA	14	musculoskeletal
0.1375126039828121	0.5168110716452495	0.2660790596939917	0.7901890776168154	5108	AB	741.0	0.9909523925935212	False	Symptoms and disorders of the joints	741-742.99	NA	14	musculoskeletal
-0.10897417988657901	0.2125070883041478	-0.5128025646401558	0.6081116449672448	5108	0	741.0	0.9874229308122682	False	Symptoms and disorders of the joints	741-742.99	NA	14	musculoskeletal
0.1553167849249806	0.224141832326626	0.6929397485189133	0.4883792159391208	5060	A	513.4	0.9727546216067964	False	Hyperventilation	513-513.99	Both	9	respiratory
0.4167917970378131	0.342402440234745	1.2172570871634796	0.2235632721821679	5060	B	513.4	0.9375442869665616	False	Hyperventilation	513-513.99	Both	9	respiratory
0.4077366773590629	0.5233980284342479	0.7790183669182181	0.4360053832125441	5060	AB	513.4	0.9674840486247468	False	Hyperventilation	513-513.99	Both	9	respiratory
-0.4222861886176177	0.2277815557582786	-1.8539086152600828	0.0638104826632574	5060	0	513.4	0.8639054521106758	False	Hyperventilation	513-513.99	Both	9	respiratory
-0.0890033812360254	0.1676258460045331	-0.5309645460856826	0.5954667346897755	5050	A	394.3	0.9874229308122682	False	Aortic valve disease	394-399.99	Both	8	circulatory system
-0.0458303441243102	0.2632248997913736	-0.1741109756737844	0.8617852376449813	5050	B	394.3	0.9972147958015404	False	Aortic valve disease	394-399.99	Both	8	circulatory system
0.5789128559403524	0.4311778705063344	1.3426311866620892	0.1794518689186326	5050	AB	394.3	0.9302647739689478	False	Aortic valve disease	394-399.99	Both	8	circulatory system
0.0209574382846338	0.1710761200819877	0.1225035865589542	0.9025050880359484	5050	0	394.3	0.9997139890461936	False	Aortic valve disease	394-399.99	Both	8	circulatory system
-0.4436811854550355	0.2711823695210246	-1.6360989331227052	0.101882037068469	4991	A	555.2	0.8865387701524756	False	Ulcerative colitis	555-564.99	Both	10	digestive
0.0507605764592177	0.409226445053236	0.1240403133101878	0.9012883591223388	4991	B	555.2	0.9997139890461936	False	Ulcerative colitis	555-564.99	Both	10	digestive
0.078836951680742	0.6418482352077853	0.1228280259354771	0.9022482342000104	4991	AB	555.2	0.9997139890461936	False	Ulcerative colitis	555-564.99	Both	10	digestive
0.4076834929100751	0.2713220399655366	1.5025815557109157	0.1330103496205492	4991	0	555.2	0.9145564815605418	False	Ulcerative colitis	555-564.99	Both	10	digestive
-0.0905571654807291	0.1595008395764664	-0.5677535348477901	0.5702279701983206	4980	A	290.2	0.984595888116064	False	Delirium due to conditions classified elsewhere	290-292.99	Both	5	mental disorders
0.1336694248144056	0.2516906513905088	0.5310861729505075	0.5953827878730735	4980	B	290.2	0.9874229308122682	False	Delirium due to conditions classified elsewhere	290-292.99	Both	5	mental disorders
0.8280343134930386	0.3998121390729049	2.071058461139041	0.0384048072938127	4980	AB	290.2	0.8330645160988369	False	Delirium due to conditions classified elsewhere	290-292.99	Both	5	mental disorders
-0.0960468789689935	0.1605428022387842	-0.598263376679682	0.5496914601344982	4980	0	290.2	0.9792558563118696	False	Delirium due to conditions classified elsewhere	290-292.99	Both	5	mental disorders
0.0545507544418377	0.2504548538292675	0.2178067368541575	0.8275887516425344	4915	A	345.12	0.9923482792794008	False	Partial epilepsy	330-337.99, 341-349.99	Both	6	neurological
0.2600639217055404	0.3950922439393979	0.6582359580448531	0.5104174022374997	4915	B	345.12	0.9762898748942171	False	Partial epilepsy	330-337.99, 341-349.99	Both	6	neurological
-0.24683908974297303	0.5836246882151203	-0.4229414805906734	0.672356490985668	4915	AB	345.12	0.9874229308122682	False	Partial epilepsy	330-337.99, 341-349.99	Both	6	neurological
-0.1144781594166725	0.2514252983528122	-0.45531678859154107	0.6489014948134355	4915	0	345.12	0.9874229308122682	False	Partial epilepsy	330-337.99, 341-349.99	Both	6	neurological
0.0448205914673738	0.2665782513269847	0.1681329637517839	0.8664856203465263	4905	A	210.0	0.9979361686257048	False	Benign neoplasm of lip, oral cavity, and pharynx	140-149.99, 210-210.99	NA	2	neoplasms
0.5914238429433988	0.4217836796445394	1.4021970775204593	0.1609197890958164	4905	B	210.0	0.9287524594098852	False	Benign neoplasm of lip, oral cavity, and pharynx	140-149.99, 210-210.99	NA	2	neoplasms
0.0526562416496619	0.6582682901226702	0.0799920677325187	0.9362468334217888	4905	AB	210.0	0.9997139890461936	False	Benign neoplasm of lip, oral cavity, and pharynx	140-149.99, 210-210.99	NA	2	neoplasms
-0.2964128231960171	0.2696579835680041	-1.0992176803890763	0.27172716544372	4905	0	210.0	0.9476084084113188	False	Benign neoplasm of lip, oral cavity, and pharynx	140-149.99, 210-210.99	NA	2	neoplasms
-0.1755421973533078	0.2193097165372494	-0.8004305514821649	0.4235004864451036	4871	A	481.0	0.9655415846667281	False	Influenza	480-488.99	NA	9	respiratory
-0.1483408667114134	0.3335370999762425	-0.44475072404832794	0.6565197011728356	4871	B	481.0	0.9874229308122682	False	Influenza	480-488.99	NA	9	respiratory
0.1074358977335774	0.5279893586106911	0.203481180030362	0.8387674678189319	4871	AB	481.0	0.9923482792794008	False	Influenza	480-488.99	NA	9	respiratory
0.2213770029276637	0.2194168132867074	1.008933634627147	0.3130566605722728	4871	0	481.0	0.9605907199885754	False	Influenza	480-488.99	NA	9	respiratory
0.0278786866569914	0.2436568021485881	0.1144178467875905	0.9089113072828486	4854	A	686.3	0.9997139890461936	False	Pilonidal cyst	680-686.99	Both	13	dermatologic
0.0268541763209739	0.3598984938817536	0.0746159730521045	0.9405233446731004	4854	B	686.3	0.9997139890461936	False	Pilonidal cyst	680-686.99	Both	13	dermatologic
1.104074430642676	0.5533300286288994	1.9953271529081305	0.046063103995985996	4854	AB	686.3	0.8639054521106758	False	Pilonidal cyst	680-686.99	Both	13	dermatologic
-0.2581147475381721	0.245547678542205	-1.0511797507945368	0.2932284563620697	4854	0	686.3	0.9476084084113188	False	Pilonidal cyst	680-686.99	Both	13	dermatologic
-0.027062908198406004	0.1921226415629437	-0.14086266968976502	0.8879843134981831	4833	A	573.0	0.9997139890461936	False	Other disorders of liver	570-573.99	NA	10	digestive
-0.4011787671409179	0.2950337719735743	-1.3597723557452628	0.173965508224418	4833	B	573.0	0.9302647739689478	False	Other disorders of liver	570-573.99	NA	10	digestive
-0.0935535084075432	0.4878582187017513	-0.1917637231909308	0.8479353575442111	4833	AB	573.0	0.9944915759178548	False	Other disorders of liver	570-573.99	NA	10	digestive
0.2138130099202403	0.1930888414129626	1.1073297056195734	0.2682066049825144	4833	0	573.0	0.9476084084113188	False	Other disorders of liver	570-573.99	NA	10	digestive
-0.1826393611041323	0.2137990729338604	-0.8542570302006526	0.3930053282187062	4796	A	317.11	0.9655415846667281	False	Alcoholic liver damage	316-319.99	Both	5	mental disorders
-0.6743076483249542	0.3486303751414357	-1.934162070793156	0.0531520577791585	4796	B	317.11	0.8639054521106758	False	Alcoholic liver damage	316-319.99	Both	5	mental disorders
0.7068659941597097	0.5286168217771535	1.3371992056236528	0.1812211434229972	4796	AB	317.11	0.9302647739689478	False	Alcoholic liver damage	316-319.99	Both	5	mental disorders
0.3259896432605452	0.2155971277875827	1.5120314755849942	0.1305918515208764	4796	0	317.11	0.9131653216354711	False	Alcoholic liver damage	316-319.99	Both	5	mental disorders
0.2405965687561606	0.2825944216652118	0.8513847065289709	0.3945984677906029	4773	A	112.0	0.9655415846667281	False	Candidiasis	110-118.99	Both	1	infectious diseases
0.6987246862272439	0.4360273088440502	1.602479184341984	0.1091159687170723	4773	B	112.0	0.8865387701524756	False	Candidiasis	110-118.99	Both	1	infectious diseases
0.4045744661159093	0.6780687787968884	0.5966569745826584	0.5507647692442259	4773	AB	112.0	0.9804968722960852	False	Candidiasis	110-118.99	Both	1	infectious diseases
-0.60833906998326	0.2834316208148353	-2.146334513539283	0.0318966456487511	4773	0	112.0	0.8330645160988369	False	Candidiasis	110-118.99	Both	1	infectious diseases
0.0305122770748383	0.1985420886140163	0.1536816565587612	0.8778672594642799	4771	A	430.2	0.9994474907901716	False	Intracerebral hemorrhage	430-438.99	Both	8	circulatory system
0.4242093073235403	0.3222941328891556	1.3162179017060656	0.1881642542606693	4771	B	430.2	0.9306442743456741	False	Intracerebral hemorrhage	430-438.99	Both	8	circulatory system
-0.1204703544268324	0.4807264323339711	-0.2506006458640891	0.8021336913013176	4771	AB	430.2	0.9922207561690656	False	Intracerebral hemorrhage	430-438.99	Both	8	circulatory system
-0.1727234875172032	0.1995897320510964	-0.8653926519275291	0.3868668975944207	4771	0	430.2	0.9655415846667281	False	Intracerebral hemorrhage	430-438.99	Both	8	circulatory system
0.1060485545967552	0.2145622606932374	0.4942553935352792	0.6211486600617606	4762	A	250.7	0.9874229308122682	False	Diabetic retinopathy	250.70-250.79,360-365.99	Both	3	endocrine/metabolic
0.6336166306247546	0.3287506616053268	1.9273470889175783	0.0539959044783945	4762	B	250.7	0.8639054521106758	False	Diabetic retinopathy	250.70-250.79,360-365.99	Both	3	endocrine/metabolic
-0.2833612814878002	0.5030789741393791	-0.5632540735230457	0.5732884503152801	4762	AB	250.7	0.9846201393155591	False	Diabetic retinopathy	250.70-250.79,360-365.99	Both	3	endocrine/metabolic
-0.33123480747114903	0.2168276586284929	-1.5276409364299708	0.1266682388276893	4762	0	250.7	0.9039021134154	False	Diabetic retinopathy	250.70-250.79,360-365.99	Both	3	endocrine/metabolic
-0.152905484744663	0.2742439506184184	-0.5575528080012783	0.5771761513063921	4742	A	737.0	0.9853182252652865	False	Curvature of spine	735-739.99	NA	14	musculoskeletal
0.4662979802638111	0.4211630483442996	1.1071673597599518	0.2682778299818741	4742	B	737.0	0.9476084084113188	False	Curvature of spine	735-739.99	NA	14	musculoskeletal
-0.2494707218331026	0.6481967181622162	-0.3848688443539305	0.7003518790510412	4742	AB	737.0	0.988297653375232	False	Curvature of spine	735-739.99	NA	14	musculoskeletal
-0.00011500611580767986	0.2771433806886456	-0.0004149697370433772	0.9996689195477596	4742	0	737.0	0.9999659336441106	False	Curvature of spine	735-739.99	NA	14	musculoskeletal
0.2811543514006865	0.212168686075376	1.325145367119832	0.1851872065411366	4719	A	473.4	0.9306442743456741	False	Voice disturbance	470-479.99	Both	9	respiratory
0.1247741772174506	0.3296589513009897	0.3784947344066735	0.7050801596231522	4719	B	473.4	0.988297653375232	False	Voice disturbance	470-479.99	Both	9	respiratory
-0.2562333442321661	0.5035736742474594	-0.5088299038171153	0.6108952852021419	4719	AB	473.4	0.9874229308122682	False	Voice disturbance	470-479.99	Both	9	respiratory
-0.2868814048020557	0.2119915849520235	-1.3532678896993988	0.1760349940978064	4719	0	473.4	0.9302647739689478	False	Voice disturbance	470-479.99	Both	9	respiratory
-0.0558190900239612	0.2355444895627482	-0.23697896786964004	0.8126837192302934	4582	A	507.0	0.9923482792794008	False	Pleurisy; pleural effusion	500-509.99	NA	9	respiratory
0.1002089681756399	0.3675067761587757	0.2726724367453463	0.7851173331002412	4582	B	507.0	0.9909523925935212	False	Pleurisy; pleural effusion	500-509.99	NA	9	respiratory
1.228099118008707	0.5862750292002554	2.0947491481668106	0.0362481726164234	4582	AB	507.0	0.8330645160988369	False	Pleurisy; pleural effusion	500-509.99	NA	9	respiratory
-0.1886862172224606	0.23890611315429397	-0.7897923361241092	0.429689995915019	4582	0	507.0	0.9662157790832472	False	Pleurisy; pleural effusion	500-509.99	NA	9	respiratory
0.1598985010244249	0.1770525904553527	0.9031130276783298	0.3665136139761562	4568	A	260.0	0.9655415846667281	False	Protein-calorie malnutrition	260-264.99	NA	3	endocrine/metabolic
-0.12321200331433801	0.2800817068371545	-0.4399144974718969	0.6600198840144114	4568	B	260.0	0.9874229308122682	False	Protein-calorie malnutrition	260-264.99	NA	3	endocrine/metabolic
-0.3482069648462443	0.4198112153591171	-0.8294370233734208	0.4069005749857041	4568	AB	260.0	0.9655415846667281	False	Protein-calorie malnutrition	260-264.99	NA	3	endocrine/metabolic
-0.0494404665538054	0.1783736249660772	-0.2771736379927692	0.7816593444439781	4568	0	260.0	0.9909523925935212	False	Protein-calorie malnutrition	260-264.99	NA	3	endocrine/metabolic
0.2909900383869117	0.2533944002122665	1.1483680702618193	0.2508771779345884	4546	A	380.1	0.9476084084113188	False	Otitis externa	380-380.99	Both	7	sense organs
-0.2608469283249694	0.3877772986934458	-0.6726719929295805	0.5011902389642493	4546	B	380.1	0.9762898748942171	False	Otitis externa	380-380.99	Both	7	sense organs
-0.3465975721437997	0.5687812370063685	-0.6093688567647301	0.5423104820372977	4546	AB	380.1	0.9762898748942171	False	Otitis externa	380-380.99	Both	7	sense organs
-0.1146297200922421	0.257789356979305	-0.4446642849628757	0.6565835889687771	4546	0	380.1	0.9874229308122682	False	Otitis externa	380-380.99	Both	7	sense organs
0.2111743515075395	0.3499240256553559	0.6034862885223191	0.5462154762384306	4534	A	531.3	0.9786864806498122	False	Duodenal ulcer	531-531.99	Both	10	digestive
0.3017227156675695	0.5400763479283843	0.5586667826223318	0.5764167908389679	4534	B	531.3	0.985093035812878	False	Duodenal ulcer	531-531.99	Both	10	digestive
-0.3932930111851222	0.8486655085005765	-0.4634252331993471	0.6430818789666879	4534	AB	531.3	0.9874229308122682	False	Duodenal ulcer	531-531.99	Both	10	digestive
-0.2649103650436405	0.3459798036126281	-0.7656815868369128	0.4439057125507373	4534	0	531.3	0.9674840486247468	False	Duodenal ulcer	531-531.99	Both	10	digestive
0.0061397518487486	0.29159789293612104	0.0210555425724343	0.9832022828353628	4506	A	596.0	0.9997139890461936	False	Other disorders of bladder	595-597.99	NA	11	genitourinary
-0.1788733183057147	0.4752930067018257	-0.3763432572824085	0.7066794745728711	4506	B	596.0	0.988297653375232	False	Other disorders of bladder	595-597.99	NA	11	genitourinary
0.912831221912332	0.7020613053970591	1.3002158285821914	0.1935936252650053	4506	AB	596.0	0.9317172371531895	False	Other disorders of bladder	595-597.99	NA	11	genitourinary
-0.0962109911502684	0.2915663524859671	-0.3299797467367191	0.7414306321518033	4506	0	596.0	0.9909523925935212	False	Other disorders of bladder	595-597.99	NA	11	genitourinary
-0.1210082940308963	0.2471741290176019	-0.4895669887129613	0.6244642199194419	4505	A	371.3	0.9874229308122682	False	Inflammation of eyelids	369-374.99	Both	7	sense organs
0.093455574868695	0.3931443896795657	0.2377131082675922	0.8121144454241083	4505	B	371.3	0.9923482792794008	False	Inflammation of eyelids	369-374.99	Both	7	sense organs
0.0224942279958896	0.5659489418731897	0.0397460377281346	0.9682973621916268	4505	AB	371.3	0.9997139890461936	False	Inflammation of eyelids	369-374.99	Both	7	sense organs
0.0811437432783126	0.2492891884669356	0.3255004510116373	0.7448174847726872	4505	0	371.3	0.9909523925935212	False	Inflammation of eyelids	369-374.99	Both	7	sense organs
-0.0212217349487782	0.18112779989345004	-0.1171644273339717	0.9067350205378328	4477	A	331.0	0.9997139890461936	False	Other cerebral degenerations	330-337.99, 341-349.99	NA	6	neurological
0.1839391180385167	0.2794003710525644	0.6583352675788384	0.5103566328636863	4477	B	331.0	0.9762898748942171	False	Other cerebral degenerations	330-337.99, 341-349.99	NA	6	neurological
-0.4265604858476284	0.4452336414679617	-0.9580598726574956	0.3380843940334889	4477	AB	331.0	0.9655415846667281	False	Other cerebral degenerations	330-337.99, 341-349.99	NA	6	neurological
0.014387217035978	0.1803728096303348	0.0797637796154752	0.9364287035618476	4477	0	331.0	0.9997139890461936	False	Other cerebral degenerations	330-337.99, 341-349.99	NA	6	neurological
0.1243035721796545	0.1317531645126122	0.9434579627706432	0.3454979138074709	4459	A	159.0	0.9655415846667281	False	Malignant neoplasm of other and ill-defined sites within the digestive organs and peritoneum	140-159.99, 210-211.99	NA	2	neoplasms
0.1279995293473733	0.2193552277850317	0.5835262311268594	0.5595686701052744	4459	B	159.0	0.9837658504963764	False	Malignant neoplasm of other and ill-defined sites within the digestive organs and peritoneum	140-159.99, 210-211.99	NA	2	neoplasms
-0.2037429433001294	0.3221469907674888	-0.6324533493692693	0.5271231691763579	4459	AB	159.0	0.9762898748942171	False	Malignant neoplasm of other and ill-defined sites within the digestive organs and peritoneum	140-159.99, 210-211.99	NA	2	neoplasms
-0.1382752857367468	0.1326510477785909	-1.042398745070928	0.2972834613677466	4459	0	159.0	0.9539453062287541	False	Malignant neoplasm of other and ill-defined sites within the digestive organs and peritoneum	140-159.99, 210-211.99	NA	2	neoplasms
0.1648749072424136	0.1662999406509979	0.9914309445751702	0.3215292100907238	4449	A	401.3	0.962751947313984	False	Other hypertensive complications	401-405.99	Both	8	circulatory system
0.0406117462184413	0.264489907470325	0.1535474325159187	0.8779735644017139	4449	B	401.3	0.9994474907901716	False	Other hypertensive complications	401-405.99	Both	8	circulatory system
0.0483123151983929	0.3925967475315107	0.1230583684204242	0.9020664463168144	4449	AB	401.3	0.9997139890461936	False	Other hypertensive complications	401-405.99	Both	8	circulatory system
-0.1909494935591544	0.1668827715655063	-1.1442133407054618	0.2525968386782057	4449	0	401.3	0.9476084084113188	False	Other hypertensive complications	401-405.99	Both	8	circulatory system
0.1921757492547743	0.1738860145825541	1.1051823213967389	0.2691408182039589	4423	A	204.0	0.9476084084113188	False	Leukemia	200-204.99	NA	2	neoplasms
-0.0578491321215809	0.2744003704627798	-0.2108201677133951	0.8330373299915825	4423	B	204.0	0.9923482792794008	False	Leukemia	200-204.99	NA	2	neoplasms
-0.2780634893143001	0.4100595544612316	-0.6781051344594119	0.4977405723667104	4423	AB	204.0	0.9762898748942171	False	Leukemia	200-204.99	NA	2	neoplasms
-0.1226711207471713	0.1766149503477	-0.6945681580504368	0.4873625208368244	4423	0	204.0	0.9727546216067964	False	Leukemia	200-204.99	NA	2	neoplasms
-0.2796784260271408	0.26315352606769604	-1.0627956623130854	0.2879328074641513	4419	A	242.1	0.9476084084113188	False	Graves' disease	240-246.99	NA	3	endocrine/metabolic
-0.0620707031400458	0.4020794850060061	-0.1543742107089066	0.8773217492678864	4419	B	242.1	0.9994474907901716	False	Graves' disease	240-246.99	NA	3	endocrine/metabolic
-0.4838489987795114	0.6471060272556622	-0.7477120879734128	0.4546736970662659	4419	AB	242.1	0.9674840486247468	False	Graves' disease	240-246.99	NA	3	endocrine/metabolic
0.3832811791261347	0.2620935591713472	1.4623830525936712	0.1437075119794409	4419	0	242.1	0.9232842354943668	False	Graves' disease	240-246.99	NA	3	endocrine/metabolic
-0.3976472064823221	0.22694803184754103	-1.7521509362524597	0.0798176232956749	4401	A	8.6	0.8639054521106758	False	Viral Enteritis	001-009.99	Both	1	infectious diseases
0.3858076593453348	0.3466128940310943	1.1130793631431506	0.2657352475704949	4401	B	8.6	0.9476084084113188	False	Viral Enteritis	001-009.99	Both	1	infectious diseases
-0.5933708719019858	0.5551498593030431	-1.068848099226625	0.2851968490037061	4401	AB	8.6	0.9476084084113188	False	Viral Enteritis	001-009.99	Both	1	infectious diseases
0.3445879302296988	0.2314465318247189	1.4888446481050108	0.1366000634562444	4401	0	8.6	0.9194533215613272	False	Viral Enteritis	001-009.99	Both	1	infectious diseases
-0.2824582770959649	0.2137492870097271	-1.3214466398810074	0.1864216144548894	4381	A	696.41	0.9306442743456741	False	Psoriasis vulgaris	690-697.99, 714-714.99	Both	13	dermatologic
0.6027975080255964	0.3332138812315295	1.8090408052560991	0.0705133097534174	4381	B	696.41	0.8639054521106758	False	Psoriasis vulgaris	690-697.99, 714-714.99	Both	13	dermatologic
-0.0638073031653499	0.4933149504346332	-0.1293439477338621	0.8970914467038289	4381	AB	696.41	0.9997139890461936	False	Psoriasis vulgaris	690-697.99, 714-714.99	Both	13	dermatologic
0.0478564887597236	0.2169299489512954	0.2206080303391777	0.8254079464213281	4381	0	696.41	0.9923482792794008	False	Psoriasis vulgaris	690-697.99, 714-714.99	Both	13	dermatologic
0.0492589352706412	0.1664734066197658	0.2958967217097402	0.7673230721941533	4360	A	260.6	0.9909523925935212	False	Anorexia	260-264.99	Both	3	endocrine/metabolic
-0.1270210796977114	0.26331703445445703	-0.4823883876744814	0.6295543292497487	4360	B	260.6	0.9874229308122682	False	Anorexia	260-264.99	Both	3	endocrine/metabolic
-0.4403354532633206	0.3980292908038536	-1.1062890682593387	0.2686625699134668	4360	AB	260.6	0.9476084084113188	False	Anorexia	260-264.99	Both	3	endocrine/metabolic
0.07965356288781598	0.1676719624147546	0.4750559469852473	0.6347709359854272	4360	0	260.6	0.9874229308122682	False	Anorexia	260-264.99	Both	3	endocrine/metabolic
-0.095583088071916	0.2898645346069612	-0.3297508893301518	0.7416041452709077	4339	A	251.0	0.9909523925935212	False	Other disorders of pancreatic internal secretion	251-259.99	Both	3	endocrine/metabolic
-0.2861069528019768	0.4447468517832422	-0.6433029298685575	0.5200616140363137	4339	B	251.0	0.9762898748942171	False	Other disorders of pancreatic internal secretion	251-259.99	Both	3	endocrine/metabolic
-0.2454240296524875	0.6778040432265621	-0.3620869956517099	0.7173046866898118	4339	AB	251.0	0.9890130963567128	False	Other disorders of pancreatic internal secretion	251-259.99	Both	3	endocrine/metabolic
0.2629110552975838	0.29034885320187503	0.9055005811053984	0.3652506215300989	4339	0	251.0	0.9655415846667281	False	Other disorders of pancreatic internal secretion	251-259.99	Both	3	endocrine/metabolic
0.4412141355781153	0.2723453013493298	1.6200541496112764	0.1052935491366788	4332	A	625.0	0.8865387701524756	False	Pain and other symptoms associated with female genital organs	624-625.99	Female	11	genitourinary
0.6905406927034358	0.4221061658161939	1.6359407860536483	0.1019247438617677	4332	B	625.0	0.8865387701524756	False	Pain and other symptoms associated with female genital organs	624-625.99	Female	11	genitourinary
-0.5727632963366864	0.6109290901550767	-0.9375282754849628	0.3485392351453947	4332	AB	625.0	0.9655415846667281	False	Pain and other symptoms associated with female genital organs	624-625.99	Female	11	genitourinary
-0.6237456031231293	0.2742373582652473	-2.274473496495073	0.0229862935249925	4332	0	625.0	0.8195107904748667	False	Pain and other symptoms associated with female genital organs	624-625.99	Female	11	genitourinary
-0.2310318191306126	0.2272949845035602	-1.0164404623147056	0.3094767525845204	4317	A	520.0	0.9598311416455052	False	Disorders of tooth development	520-526.99	NA	10	digestive
-0.5534264501226237	0.3592104126619747	-1.5406748541095632	0.12346936796198599	4317	B	520.0	0.8999431008537104	False	Disorders of tooth development	520-526.99	NA	10	digestive
0.2829146359889782	0.5629817657648951	0.502528950657214	0.615321173421119	4317	AB	520.0	0.9874229308122682	False	Disorders of tooth development	520-526.99	NA	10	digestive
0.4157216789497216	0.2298202493376878	1.8088992599554548	0.0705363245739407	4317	0	520.0	0.8639054521106758	False	Disorders of tooth development	520-526.99	NA	10	digestive
0.0458526656074249	0.1387039636833083	0.3305793460388537	0.7409783253416078	4315	A	643.0	0.9909523925935212	False	Excessive vomiting in pregnancy	643-643.99	Female	12	pregnancy complications
-0.1331869882484951	0.1916902303121316	-0.6948032147054395	0.4872161036182965	4315	B	643.0	0.9727546216067964	False	Excessive vomiting in pregnancy	643-643.99	Female	12	pregnancy complications
-0.0197960297890089	0.3035737890819852	-0.0652099440102278	0.9480098695014604	4315	AB	643.0	0.9997139890461936	False	Excessive vomiting in pregnancy	643-643.99	Female	12	pregnancy complications
0.0277316715684644	0.1380210480516486	0.2009234965241464	0.8407678799231888	4315	0	643.0	0.9923482792794008	False	Excessive vomiting in pregnancy	643-643.99	Female	12	pregnancy complications
-0.6050021883553613	0.3412609478013123	-1.772843310238954	0.0763261864082903	4263	A	608.0	0.8639054521106758	False	Other disorders of male genital organs	600-609.99	Male	11	genitourinary
1.039881237336764	0.5343710046099617	1.9459911341854617	0.0517215396697533	4263	B	608.0	0.8639054521106758	False	Other disorders of male genital organs	600-609.99	Male	11	genitourinary
1.2706672503167835	0.8271948110192817	1.5361160797793796	0.1245842470914939	4263	AB	608.0	0.8999431008537104	False	Other disorders of male genital organs	600-609.99	Male	11	genitourinary
-0.0362040000791574	0.3455203243228554	-0.1047811012278639	0.9165544440186648	4263	0	608.0	0.9997139890461936	False	Other disorders of male genital organs	600-609.99	Male	11	genitourinary
0.2308559270509549	0.1757705317027625	1.313393802786834	0.1891208857643319	4276	A	452.0	0.9306442743456741	False	Other venous embolism and thrombosis	450-457.99	NA	8	circulatory system
-0.3337815115698635	0.2593693421927852	-1.286896549715459	0.1982001390066227	4276	B	452.0	0.9317172371531895	False	Other venous embolism and thrombosis	450-457.99	NA	8	circulatory system
-0.5986947023850661	0.37695319982552	-1.5882467708516157	0.1123046207054307	4276	AB	452.0	0.8865387701524756	False	Other venous embolism and thrombosis	450-457.99	NA	8	circulatory system
0.0600518733812168	0.1878680712572492	0.3196491717796334	0.7492499398142551	4276	0	452.0	0.9909523925935212	False	Other venous embolism and thrombosis	450-457.99	NA	8	circulatory system
-0.08346367879904901	0.2920113681146738	-0.28582338878763297	0.7750273296441987	4256	A	251.1	0.9909523925935212	False	Hypoglycemia	249-259.99	Both	3	endocrine/metabolic
-0.1377326495377489	0.4470574354678669	-0.308087146327418	0.7580311267743259	4256	B	251.1	0.9909523925935212	False	Hypoglycemia	249-259.99	Both	3	endocrine/metabolic
-0.2484161390170927	0.6830792014974919	-0.3636710625539444	0.7161217519348959	4256	AB	251.1	0.9890130963567128	False	Hypoglycemia	249-259.99	Both	3	endocrine/metabolic
0.1884046414897376	0.2926061362720877	0.6438847930193251	0.519684904275324	4256	0	251.1	0.9762898748942171	False	Hypoglycemia	249-259.99	Both	3	endocrine/metabolic
-0.008890269002178002	0.2297100803771729	-0.0387021282983342	0.9691297055001156	4232	A	241.1	0.9997139890461936	False	Nontoxic uninodular goiter	240-246.99	Both	3	endocrine/metabolic
-0.0798036260117211	0.3591565592246969	-0.2221973230392656	0.8241710200620923	4232	B	241.1	0.9923482792794008	False	Nontoxic uninodular goiter	240-246.99	Both	3	endocrine/metabolic
-0.3269056732063826	0.5868936983532388	-0.5570100243428157	0.5775500914854031	4232	AB	241.1	0.9853182252652865	False	Nontoxic uninodular goiter	240-246.99	Both	3	endocrine/metabolic
0.0931802284273427	0.2316646527586051	0.4022203099082046	0.6875422480632379	4232	0	241.1	0.988297653375232	False	Nontoxic uninodular goiter	240-246.99	Both	3	endocrine/metabolic
0.2230162717445531	0.1965390926488236	1.1347171127071345	0.2565582823588957	4230	A	575.0	0.9476084084113188	False	Other biliary tract disease	574-576.99	NA	10	digestive
-0.3896413895076729	0.3146151173901434	-1.2384700161260591	0.2156106875244619	4230	B	575.0	0.9362928245278668	False	Other biliary tract disease	574-576.99	NA	10	digestive
0.7334378297796703	0.5010199483207997	1.463889476332897	0.1432985963464408	4230	AB	575.0	0.9232842354943668	False	Other biliary tract disease	574-576.99	NA	10	digestive
-0.1899545291088348	0.1998066865947614	-0.9506915526510464	0.3418153953543693	4230	0	575.0	0.9655415846667281	False	Other biliary tract disease	574-576.99	NA	10	digestive
-0.5434429356734728	0.3224642755374463	-1.6852810587086733	0.0920084513122276	4219	A	304.0	0.8842079606324477	False	Adjustment reaction	295-306.99	Both	5	mental disorders
0.3781657626801566	0.5082328877685385	0.7440796764265726	0.4568697906465514	4219	B	304.0	0.9674840486247468	False	Adjustment reaction	295-306.99	Both	5	mental disorders
1.5324220701475122	0.7309049233213539	2.09660931436052	0.0360876870429519	4219	AB	304.0	0.8330645160988369	False	Adjustment reaction	295-306.99	Both	5	mental disorders
0.0935972154811655	0.3236797093755295	0.2891661502716414	0.7724684686677974	4219	0	304.0	0.9909523925935212	False	Adjustment reaction	295-306.99	Both	5	mental disorders
-0.2001235822914244	0.2103257518775146	-0.951493483346578	0.3414086760450243	4208	A	189.0	0.9655415846667281	False	Cancer of urinary organs (incl. kidney and bladder)	188-189.99	NA	2	neoplasms
0.0355133217643198	0.3339839743551089	0.1063324126042054	0.9153236940354768	4208	B	189.0	0.9997139890461936	False	Cancer of urinary organs (incl. kidney and bladder)	188-189.99	NA	2	neoplasms
-0.0118393054302727	0.5099083933420592	-0.0232184948999862	0.9814770887704681	4208	AB	189.0	0.9997139890461936	False	Cancer of urinary organs (incl. kidney and bladder)	188-189.99	NA	2	neoplasms
0.1891492003078709	0.2109413372140018	0.8966910080596358	0.36993521277609104	4208	0	189.0	0.9655415846667281	False	Cancer of urinary organs (incl. kidney and bladder)	188-189.99	NA	2	neoplasms
0.0926559304721743	0.1251368760718736	0.7404366592862403	0.45907675870496206	4179	A	427.42	0.9676606642157644	False	Cardiac arrest	426-427.99	Both	8	circulatory system
0.0283805396476137	0.1952296062830897	0.1453700603506878	0.8844257260825082	4179	B	427.42	0.9997139890461936	False	Cardiac arrest	426-427.99	Both	8	circulatory system
0.0123441391960734	0.2815846105813543	0.0438381173267528	0.9650355414772676	4179	AB	427.42	0.9997139890461936	False	Cardiac arrest	426-427.99	Both	8	circulatory system
-0.1067771524655139	0.1251467836614154	-0.8532153151806077	0.3935889049721057	4179	0	427.42	0.9655415846667281	False	Cardiac arrest	426-427.99	Both	8	circulatory system
0.1296881632600004	0.2870839780760378	0.4517429503699118	0.6514778485054722	4146	A	521.0	0.9874229308122682	False	Diseases of hard tissues of teeth	520-526.99	NA	10	digestive
0.1008753550223836	0.4384187466570987	0.2300890547941861	0.8180339428867414	4146	B	521.0	0.9923482792794008	False	Diseases of hard tissues of teeth	520-526.99	NA	10	digestive
-0.0401071328572146	0.7453100870842468	-0.0538126795172183	0.9570870050585832	4146	AB	521.0	0.9997139890461936	False	Diseases of hard tissues of teeth	520-526.99	NA	10	digestive
-0.1691198800181626	0.2889018694727051	-0.5853886661475577	0.5583183288961076	4146	0	521.0	0.9827202183765896	False	Diseases of hard tissues of teeth	520-526.99	NA	10	digestive
0.0865630874259375	0.1842594381443351	0.4697891641139729	0.6385304297455621	4143	A	374.3	0.9874229308122682	False	Ptosis of eyelid	369-374.99	Both	7	sense organs
0.0739051105311256	0.2910757675071935	0.2539033433255454	0.7995828556875266	4143	B	374.3	0.99153624722439	False	Ptosis of eyelid	369-374.99	Both	7	sense organs
-0.0167502128731352	0.4237300283493009	-0.0395303890507547	0.9684694338509484	4143	AB	374.3	0.9997139890461936	False	Ptosis of eyelid	369-374.99	Both	7	sense organs
-0.11565270047438199	0.1863957782284499	-0.620468454669805	0.53498361038842	4143	0	374.3	0.9762898748942171	False	Ptosis of eyelid	369-374.99	Both	7	sense organs
0.2931620783745607	0.3062216335114443	0.9573526044285976	0.338445402889136	4134	A	732.0	0.9655415846667281	False	Osteochondropathies	730-739.99	NA	14	musculoskeletal
-0.6957704773974521	0.4900335759332405	-1.4198424589017145	0.1557291004756614	4134	B	732.0	0.9287524594098852	False	Osteochondropathies	730-739.99	NA	14	musculoskeletal
0.3486365090334217	0.7223156296842598	0.4826650493300533	0.629359189502656	4134	AB	732.0	0.9874229308122682	False	Osteochondropathies	730-739.99	NA	14	musculoskeletal
-0.0873556032903668	0.3119256098637905	-0.2800526809213026	0.7794511267675841	4134	0	732.0	0.9909523925935212	False	Osteochondropathies	730-739.99	NA	14	musculoskeletal
-0.1293997600396656	0.1691465169917806	-0.7650158119776924	0.4443059143918105	4131	A	286.0	0.9674840486247468	False	Coagulation defects	286-287.99	Both	4	hematopoietic
-0.1212176278370013	0.263949369249861	-0.4592457567960837	0.6460819062966585	4131	B	286.0	0.9874229308122682	False	Coagulation defects	286-287.99	Both	4	hematopoietic
-0.4754688546178028	0.3771401345468291	-1.260721973250408	0.2074803726034613	4131	AB	286.0	0.9362928245278668	False	Coagulation defects	286-287.99	Both	4	hematopoietic
0.2902445067204209	0.173787975278111	1.670106957952331	0.0949741101441256	4131	0	286.0	0.8865387701524756	False	Coagulation defects	286-287.99	Both	4	hematopoietic
0.0952975031032864	0.2004884382688914	0.4753266768205118	0.6345793762067466	4123	A	738.4	0.9874229308122682	False	Acquired spondylolisthesis	735-739.99	Both	14	musculoskeletal
0.0556725501176554	0.3109971890023899	0.1790130331924886	0.8579362809492338	4123	B	738.4	0.9967114310898044	False	Acquired spondylolisthesis	735-739.99	Both	14	musculoskeletal
0.5193761362414763	0.4506778465224771	1.152433251931705	0.2492100266272552	4123	AB	738.4	0.9476084084113188	False	Acquired spondylolisthesis	735-739.99	Both	14	musculoskeletal
-0.2260395585468949	0.2026480524913782	-1.1154292171473592	0.2647316696115224	4123	0	738.4	0.9476084084113188	False	Acquired spondylolisthesis	735-739.99	Both	14	musculoskeletal
-0.1939994964730687	0.2420183780827129	-0.8015899371359595	0.4228366197810568	4111	A	516.0	0.9655415846667281	False	Abnormal sputum	516-516.99	NA	9	respiratory
0.2965444392464926	0.3606012585514614	0.8223610767131382	0.4109192124288584	4111	B	516.0	0.9655415846667281	False	Abnormal sputum	516-516.99	NA	9	respiratory
-0.7584185420318481	0.5640139621146529	-1.3446804387400548	0.1788027827697635	4111	AB	516.0	0.9302647739689478	False	Abnormal sputum	516-516.99	NA	9	respiratory
0.2012109953346999	0.242731054358119	0.8289462420322968	0.407183046827053	4111	0	516.0	0.9655415846667281	False	Abnormal sputum	516-516.99	NA	9	respiratory
0.0951562417781687	0.1163406366554169	0.8179106158754045	0.4134557924262186	4105	A	261.4	0.9655415846667281	False	Vitamin D deficiency	260-264.99	Both	3	endocrine/metabolic
-0.2043135582777951	0.167492635552311	-1.2198360698311672	0.2225972385737847	4105	B	261.4	0.937126997705638	False	Vitamin D deficiency	260-264.99	Both	3	endocrine/metabolic
-0.1303598852528385	0.2825047667463061	-0.4614431351167388	0.6445052073592015	4105	AB	261.4	0.9874229308122682	False	Vitamin D deficiency	260-264.99	Both	3	endocrine/metabolic
0.0253269888335438	0.1159308215251405	0.2184663966005922	0.8270766186194313	4105	0	261.4	0.9923482792794008	False	Vitamin D deficiency	260-264.99	Both	3	endocrine/metabolic
0.0357803143835887	0.136397214120943	0.2623243782080657	0.7930845606416855	4104	A	442.11	0.9909523925935212	False	Abdominal aortic aneurysm	440-449.99	Both	8	circulatory system
0.1108453147040254	0.2170024654582158	0.5108020983538956	0.6095171683871449	4104	B	442.11	0.9874229308122682	False	Abdominal aortic aneurysm	440-449.99	Both	8	circulatory system
0.1278642198362859	0.3326389126047738	0.3843934518515225	0.7007068078529717	4104	AB	442.11	0.988297653375232	False	Abdominal aortic aneurysm	440-449.99	Both	8	circulatory system
-0.1033818849818806	0.1379407193774637	-0.7494660419957964	0.4536193990813429	4104	0	442.11	0.9674840486247468	False	Abdominal aortic aneurysm	440-449.99	Both	8	circulatory system
-0.0713014310740145	0.2866632483337243	-0.2487288882982575	0.8035829713583355	4104	A	704.0	0.9923482792794008	False	Diseases of hair and hair follicles	703-704.99	Both	13	dermatologic
0.5498240831309879	0.4077145695182391	1.3485514726164125	0.1775556339903015	4104	B	704.0	0.9302647739689478	False	Diseases of hair and hair follicles	703-704.99	Both	13	dermatologic
0.1639276170444333	0.6634059741128493	0.2471000012679238	0.8048432167137988	4104	AB	704.0	0.9923482792794008	False	Diseases of hair and hair follicles	703-704.99	Both	13	dermatologic
-0.2351012809870756	0.2891794959189295	-0.8129942969849615	0.4162685797621069	4104	0	704.0	0.9655415846667281	False	Diseases of hair and hair follicles	703-704.99	Both	13	dermatologic
0.3512379634403586	0.3001300556145145	1.1702858706409824	0.2419544664400109	4078	A	240.0	0.9476084084113188	False	Simple and unspecified goiter	240-246.99	NA	3	endocrine/metabolic
-0.6077364623192107	0.4691689778697148	-1.2953466469131625	0.1952741400723075	4078	B	240.0	0.9317172371531895	False	Simple and unspecified goiter	240-246.99	NA	3	endocrine/metabolic
0.8545212986511714	0.7288242920148809	1.1724654460800057	0.241078857744284	4078	AB	240.0	0.9476084084113188	False	Simple and unspecified goiter	240-246.99	NA	3	endocrine/metabolic
-0.2469053055113502	0.2998153445566922	-0.8235245793587551	0.4102579973286118	4078	0	240.0	0.9655415846667281	False	Simple and unspecified goiter	240-246.99	NA	3	endocrine/metabolic
-0.12336320369998499	0.1090195238979354	-1.131569826111865	0.2578826440218468	4039	A	198.4	0.9476084084113188	False	Secondary malignant neoplasm of liver	195-199.99	Both	2	neoplasms
0.0819365577253027	0.1733147278398015	0.472761655899425	0.6364088287615655	4039	B	198.4	0.9874229308122682	False	Secondary malignant neoplasm of liver	195-199.99	Both	2	neoplasms
-0.0118763862846569	0.27157273787001895	-0.0437318796349183	0.9651202932833332	4039	AB	198.4	0.9997139890461936	False	Secondary malignant neoplasm of liver	195-199.99	Both	2	neoplasms
0.0940980550211798	0.1097577676011651	0.8573247896505226	0.3913163785316961	4039	0	198.4	0.9655415846667281	False	Secondary malignant neoplasm of liver	195-199.99	Both	2	neoplasms
-0.1692052365615244	0.2447959025521889	-0.6912094311931996	0.4894737904392028	4034	A	516.1	0.973040421489934	False	Hemoptysis	516-516.99	Both	9	respiratory
0.3404100120321381	0.3657228415506797	0.9307868510175242	0.35201964100617106	4034	B	516.1	0.9655415846667281	False	Hemoptysis	516-516.99	Both	9	respiratory
-0.6747818669610143	0.5728530642996528	-1.1779318450290135	0.2388934006118068	4034	AB	516.1	0.9476084084113188	False	Hemoptysis	516-516.99	Both	9	respiratory
0.1410435911289192	0.2457985672433828	0.5738177919859957	0.5661231611025955	4034	0	516.1	0.9841264829737496	False	Hemoptysis	516-516.99	Both	9	respiratory
0.0219983390295133	0.2319870178426882	0.0948257330693847	0.9244579671503148	4033	A	296.0	0.9997139890461936	False	Mood disorders	295-306.99	NA	5	mental disorders
-0.1837163930326145	0.3558705364168757	-0.5162450223679225	0.6057116478207579	4033	B	296.0	0.9874229308122682	False	Mood disorders	295-306.99	NA	5	mental disorders
0.0547387630701869	0.569670374659425	0.0960884846836422	0.9234550805181476	4033	AB	296.0	0.9997139890461936	False	Mood disorders	295-306.99	NA	5	mental disorders
0.0470679852890612	0.2321779083255418	0.2027237889621528	0.8393611747518437	4033	0	296.0	0.9923482792794008	False	Mood disorders	295-306.99	NA	5	mental disorders
0.2595696282151392	0.2526369329220322	1.0274413373093256	0.3042746652758544	4018	A	250.24	0.9596750185781436	False	Type 2 diabetes with neurological manifestations	249-250.99	Both	3	endocrine/metabolic
0.0221214913798336	0.3989859742920649	0.0554442832710713	0.9557872792554892	4018	B	250.24	0.9997139890461936	False	Type 2 diabetes with neurological manifestations	249-250.99	Both	3	endocrine/metabolic
-1.071547031130684	0.6120920742594992	-1.7506304626261129	0.0800860506350947	4018	AB	250.24	0.8639054521106758	False	Type 2 diabetes with neurological manifestations	249-250.99	Both	3	endocrine/metabolic
-0.0870286398089659	0.2541921271164702	-0.3423734668583566	0.7320877970921316	4018	0	250.24	0.9909523925935212	False	Type 2 diabetes with neurological manifestations	249-250.99	Both	3	endocrine/metabolic
0.2339845868158105	0.4253923766656596	0.5500441466531322	0.5823197212460076	4018	A	184.0	0.9859403853734362	False	Cancer of other female genital organs	174-184.99, 220-221.99	Female	2	neoplasms
-0.4790449217688201	0.663236613495955	-0.7222835893268154	0.4701622475759648	4018	B	184.0	0.9696541859978844	False	Cancer of other female genital organs	174-184.99, 220-221.99	Female	2	neoplasms
1.2248127177382933	1.0510081790500068	1.165369349309333	0.2439388160394158	4018	AB	184.0	0.9476084084113188	False	Cancer of other female genital organs	174-184.99, 220-221.99	Female	2	neoplasms
-0.2390439120532483	0.4267521182489177	-0.5601469842355129	0.575410467230677	4018	0	184.0	0.9847573075549538	False	Cancer of other female genital organs	174-184.99, 220-221.99	Female	2	neoplasms
-0.2444116915392249	0.2391233451782524	-1.0221155586336843	0.3067879289400189	4014	A	253.0	0.9598311416455052	False	Disorders of the pituitary gland and its hypothalamic control	251-259.99	NA	3	endocrine/metabolic
0.2352127467688448	0.3502346123477298	0.6715862409832706	0.5018858645671542	4014	B	253.0	0.9762898748942171	False	Disorders of the pituitary gland and its hypothalamic control	251-259.99	NA	3	endocrine/metabolic
0.7044129374142297	0.5612624083736341	1.2550509831139447	0.209533461780025	4014	AB	253.0	0.9362928245278668	False	Disorders of the pituitary gland and its hypothalamic control	251-259.99	NA	3	endocrine/metabolic
0.0068755679496068	0.2386177263892064	0.0288141541437379	0.9770142474895601	4014	0	253.0	0.9997139890461936	False	Disorders of the pituitary gland and its hypothalamic control	251-259.99	NA	3	endocrine/metabolic
0.1336998778041674	0.2375677106106024	0.5627864050233456	0.5736118397010663	4013	A	274.11	0.9846201393155591	False	Gouty arthropathy	274-274.99	Both	3	endocrine/metabolic
-1.0367775949930955	0.37380810883415205	-2.773555657277313	0.0055704103292062	4013	B	274.11	0.6335939166315117	False	Gouty arthropathy	274-274.99	Both	3	endocrine/metabolic
-0.6295864455916633	0.5574325473198191	-1.1294396938585054	0.2587800376207343	4013	AB	274.11	0.9476084084113188	False	Gouty arthropathy	274-274.99	Both	3	endocrine/metabolic
0.4068755913910307	0.23994053470884	1.6957351198902717	0.090013777418341	4013	0	274.11	0.8822838018029127	False	Gouty arthropathy	274-274.99	Both	3	endocrine/metabolic
-0.0068791276895747	0.2215734160007558	-0.0310467194744668	0.9752338278553644	4013	A	274.1	0.9997139890461936	False	Gout	274-274.99	Both	3	endocrine/metabolic
-0.2861050781755665	0.3450177777783091	-0.8292473507246433	0.4070138757613466	4013	B	274.1	0.9655415846667281	False	Gout	274-274.99	Both	3	endocrine/metabolic
0.7156445694168793	0.5347709361831423	1.3382263713220819	0.1808986242308692	4013	AB	274.1	0.9302647739689478	False	Gout	274-274.99	Both	3	endocrine/metabolic
0.0020695431569491	0.2222767513228297	0.0093106595477605	0.9925717395547192	4013	0	274.1	0.9997139890461936	False	Gout	274-274.99	Both	3	endocrine/metabolic
-0.1866920557103993	0.2078868221347179	-0.8980466091757195	0.3692147116361685	4011	A	202.0	0.9655415846667281	False	Cancer of other lymphoid, histiocytic tissue	200-204.99	NA	2	neoplasms
0.1488238902143073	0.3282070785882469	0.4534450958658778	0.6502528490449428	4011	B	202.0	0.9874229308122682	False	Cancer of other lymphoid, histiocytic tissue	200-204.99	NA	2	neoplasms
1.0040533362230513	0.5072009879262782	1.9795965704408105	0.0478172729418245	4011	AB	202.0	0.8639054521106758	False	Cancer of other lymphoid, histiocytic tissue	200-204.99	NA	2	neoplasms
-0.0423304455676955	0.2098033492283644	-0.2017624872214036	0.8401126612866063	4011	0	202.0	0.9923482792794008	False	Cancer of other lymphoid, histiocytic tissue	200-204.99	NA	2	neoplasms
0.0827362717911607	0.1772234421978605	0.4668472227211909	0.6406346388974644	4004	A	395.1	0.9874229308122682	False	Nonrheumatic mitral valve disorders	394-399.99	Both	8	circulatory system
-0.2448855146768954	0.2951456762180758	-0.8297106629336343	0.4067519533807399	4004	B	395.1	0.9655415846667281	False	Nonrheumatic mitral valve disorders	394-399.99	Both	8	circulatory system
-0.25050368719107896	0.4249714207105062	-0.5894600789207518	0.5555860084763148	4004	AB	395.1	0.9827202183765896	False	Nonrheumatic mitral valve disorders	394-399.99	Both	8	circulatory system
0.0507020514348431	0.1800741974793247	0.2815620013559384	0.7782939594594942	4004	0	395.1	0.9909523925935212	False	Nonrheumatic mitral valve disorders	394-399.99	Both	8	circulatory system
-0.3892029946319048	0.2440517047039295	-1.5947563042186699	0.1108460816678703	3991	A	223.0	0.8865387701524756	False	Benign neoplasm of kidney and other urinary organs	210-229.99	NA	2	neoplasms
0.911069242654549	0.3943471837657101	2.3103226805236527	0.0209211573196278	3991	B	223.0	0.8195107904748667	False	Benign neoplasm of kidney and other urinary organs	210-229.99	NA	2	neoplasms
0.0524402916230788	0.5563611377346793	0.09425584942291002	0.9249106618441498	3991	AB	223.0	0.9997139890461936	False	Benign neoplasm of kidney and other urinary organs	210-229.99	NA	2	neoplasms
0.0315464655206326	0.24866941847342003	0.1268610580034175	0.8990567723487609	3991	0	223.0	0.9997139890461936	False	Benign neoplasm of kidney and other urinary organs	210-229.99	NA	2	neoplasms
-0.3292944928575821	0.2836844785015345	-1.1607772642231498	0.2458024428167834	3969	A	555.1	0.9476084084113188	False	Regional enteritis	555-564.99	Both	10	digestive
0.4108829412039324	0.4375470360845546	0.9390600491338504	0.34775717245825605	3969	B	555.1	0.9655415846667281	False	Regional enteritis	555-564.99	Both	10	digestive
-0.1958291712877503	0.6683351019537985	-0.2930104534615449	0.7695295102200062	3969	AB	555.1	0.9909523925935212	False	Regional enteritis	555-564.99	Both	10	digestive
0.1960105325456363	0.2867765354034462	0.6834957130292498	0.4943336366429535	3969	0	555.1	0.9755069768029	False	Regional enteritis	555-564.99	Both	10	digestive
-0.1086681698007619	0.2560608407326877	-0.4243841795169492	0.6713088213373688	3949	A	567.0	0.9874229308122682	False	Peritonitis and retroperitoneal infections	565-569.99	NA	10	digestive
-0.6330573660436127	0.3935874124273288	-1.6084288929349309	0.1078213772921113	3949	B	567.0	0.8865387701524756	False	Peritonitis and retroperitoneal infections	565-569.99	NA	10	digestive
-0.6237089200627448	0.6772497268011273	-0.920943775066144	0.3571361518824077	3949	AB	567.0	0.9655415846667281	False	Peritonitis and retroperitoneal infections	565-569.99	NA	10	digestive
0.4701197560815877	0.2571988138214478	1.8278457396306405	0.0676482723991239	3949	0	567.0	0.8639054521106758	False	Peritonitis and retroperitoneal infections	565-569.99	NA	10	digestive
-0.7821297977608791	0.3709152434912347	-2.1086483003477907	0.0350380377049772	3940	A	479.0	0.8330645160988369	False	Other upper respiratory disease	470-479.99	Both	9	respiratory
1.014073220767867	0.5648491689727301	1.7952991284595918	0.0726828177229294	3940	B	479.0	0.8639054521106758	False	Other upper respiratory disease	470-479.99	Both	9	respiratory
0.6116342835291055	0.8532246382161496	0.7168502363080597	0.4735090876769089	3940	AB	479.0	0.9696541859978844	False	Other upper respiratory disease	470-479.99	Both	9	respiratory
0.2337829669254275	0.37494911928525604	0.6235058435957246	0.5329883290797895	3940	0	479.0	0.9762898748942171	False	Other upper respiratory disease	470-479.99	Both	9	respiratory
-0.0011815159404569	0.1288375822448882	-0.0091705845442767	0.9926835021075359	3922	A	571.8	0.9997139890461936	False	Liver abscess and sequelae of chronic liver disease	570-573.99	Both	10	digestive
0.0204366835755544	0.1944986713785048	0.1050736410213495	0.916322758983251	3922	B	571.8	0.9997139890461936	False	Liver abscess and sequelae of chronic liver disease	570-573.99	Both	10	digestive
0.3457232340219926	0.3132844038629285	1.103544350625437	0.2698586848459976	3922	AB	571.8	0.9476084084113188	False	Liver abscess and sequelae of chronic liver disease	570-573.99	Both	10	digestive
-0.0667472645687676	0.1293275157857315	-0.5161103123588472	0.6058065202320178	3922	0	571.8	0.9874229308122682	False	Liver abscess and sequelae of chronic liver disease	570-573.99	Both	10	digestive
-0.1000920221921006	0.205380679778924	-0.4873487725322642	0.6260385041545398	3919	A	425.0	0.9874229308122682	False	Cardiomyopathy	420-425.99	NA	8	circulatory system
0.1478103363805466	0.3214133402132467	0.4598761715443409	0.6456306676673255	3919	B	425.0	0.9874229308122682	False	Cardiomyopathy	420-425.99	NA	8	circulatory system
0.3547474180873063	0.4865422175755316	0.7291194993417704	0.4659722274525171	3919	AB	425.0	0.9677715794672376	False	Cardiomyopathy	420-425.99	NA	8	circulatory system
-0.0237154101244438	0.2064666439945055	-0.1148631549659663	0.9085594862167216	3919	0	425.0	0.9997139890461936	False	Cardiomyopathy	420-425.99	NA	8	circulatory system
-0.1037475723162099	0.2354458279399962	-0.4406430694650072	0.6594958210890003	3911	A	370.0	0.9874229308122682	False	Keratitis	369-374.99	Both	7	sense organs
0.0586951259451976	0.3729747633486848	0.1573702344314515	0.8749612108492151	3911	B	370.0	0.9994474907901716	False	Keratitis	369-374.99	Both	7	sense organs
1.0532928848917475	0.5651130703551728	1.8638621899680259	0.06241609145228501	3911	AB	370.0	0.8639054521106758	False	Keratitis	369-374.99	Both	7	sense organs
-0.10487442362047501	0.2383607109806116	-0.439982005377579	0.6599745025538839	3911	0	370.0	0.9874229308122682	False	Keratitis	369-374.99	Both	7	sense organs
-0.1056078436306404	0.1676415099211172	-0.6299623743566468	0.5287561351434862	3905	A	401.21	0.9762898748942171	False	Hypertensive heart disease	401-405.99	Both	8	circulatory system
0.0239650268709063	0.2711483820030774	0.0883834404390227	0.9295764637992504	3905	B	401.21	0.9997139890461936	False	Hypertensive heart disease	401-405.99	Both	8	circulatory system
-0.0083216965629824	0.4052847516396559	-0.0205329623908016	0.9836192686133812	3905	AB	401.21	0.9997139890461936	False	Hypertensive heart disease	401-405.99	Both	8	circulatory system
0.0994347235858885	0.1689772041519272	0.5884505196126152	0.5562640387864037	3905	0	401.21	0.9827202183765896	False	Hypertensive heart disease	401-405.99	Both	8	circulatory system
-0.293288682323342	0.2796953228199678	-1.0486005964144198	0.2944272761954016	3889	A	737.3	0.9499204286391356	False	Kyphoscoliosis and scoliosis	735-739.99	Both	14	musculoskeletal
0.5548860181652069	0.43128372623808003	1.2865915971494255	0.1983134130817795	3889	B	737.3	0.9317172371531895	False	Kyphoscoliosis and scoliosis	735-739.99	Both	14	musculoskeletal
-0.1401632611008441	0.6674534330317149	-0.2099970637115354	0.8336809877880103	3889	AB	737.3	0.9923482792794008	False	Kyphoscoliosis and scoliosis	735-739.99	Both	14	musculoskeletal
0.0861630700654356	0.2823539042656564	0.305159832266275	0.7602607876457954	3889	0	737.3	0.9909523925935212	False	Kyphoscoliosis and scoliosis	735-739.99	Both	14	musculoskeletal
-0.0652195040931735	0.3287409346283453	-0.1983917949460928	0.842748957257536	3878	A	212.0	0.9925523965317156	False	Benign neoplasm of respiratory and intrathoracic organs	212-212.99	NA	2	neoplasms
-0.306469006915939	0.5237216480728119	-0.585175365661668	0.5584639241268692	3878	B	212.0	0.9827202183765896	False	Benign neoplasm of respiratory and intrathoracic organs	212-212.99	NA	2	neoplasms
0.2958245808351555	0.7828346077416751	0.3778889920165278	0.7055337845463805	3878	AB	212.0	0.988297653375232	False	Benign neoplasm of respiratory and intrathoracic organs	212-212.99	NA	2	neoplasms
0.136237615281051	0.3317221599346931	0.4106979627404827	0.6813167584126207	3878	0	212.0	0.9878829291301616	False	Benign neoplasm of respiratory and intrathoracic organs	212-212.99	NA	2	neoplasms
0.1396840151592114	0.20616015046464603	0.677550995400372	0.4980970546391021	3866	A	394.2	0.9762898748942171	False	Mitral valve disease	394-399.99	Both	8	circulatory system
-0.2845417474294346	0.3427094294173914	-0.8302711364351945	0.4064368772618127	3866	B	394.2	0.9655415846667281	False	Mitral valve disease	394-399.99	Both	8	circulatory system
-0.1553490608455032	0.5053052764739296	-0.3074360551497589	0.7585280822724328	3866	AB	394.2	0.9909523925935212	False	Mitral valve disease	394-399.99	Both	8	circulatory system
-0.0112213050448396	0.2095686301843091	-0.0535447744968838	0.9573006292130298	3866	0	394.2	0.9997139890461936	False	Mitral valve disease	394-399.99	Both	8	circulatory system
-0.4236532679573606	0.24051434474736802	-1.7614469872986511	0.0782422241780383	3854	A	38.1	0.8639054521106758	False	Gram negative septicemia	010-041.99	Both	1	infectious diseases
0.259364175778313	0.3752077140720554	0.6912549130813029	0.4894470811683649	3854	B	38.1	0.973040421489934	False	Gram negative septicemia	010-041.99	Both	1	infectious diseases
0.0630903122205413	0.5762035323652838	0.1094931021362522	0.9128171049355868	3854	AB	38.1	0.9997139890461936	False	Gram negative septicemia	010-041.99	Both	1	infectious diseases
0.3091046747658139	0.2417751418531762	1.2784799644684943	0.2011573893291231	3854	0	38.1	0.9323920706490352	False	Gram negative septicemia	010-041.99	Both	1	infectious diseases
-0.0949270230217983	0.3109567566069312	-0.3052740324976826	0.7601740448170095	3837	A	706.0	0.9909523925935212	False	Diseases of sebaceous glands	705-706.99	NA	13	dermatologic
0.9953841530676736	0.4783778303901683	2.0807489181842547	0.0375232128614845	3837	B	706.0	0.8330645160988369	False	Diseases of sebaceous glands	705-706.99	NA	13	dermatologic
0.0522982791497539	0.7070093719471392	0.0739711257373037	0.9410372245092368	3837	AB	706.0	0.9997139890461936	False	Diseases of sebaceous glands	705-706.99	NA	13	dermatologic
-0.3439186018096462	0.3148802379935755	-1.092220343839626	0.2748049786373907	3837	0	706.0	0.9476084084113188	False	Diseases of sebaceous glands	705-706.99	NA	13	dermatologic
-0.028194999781261002	0.1684451402649385	-0.1673838719058004	0.867076876796087	3827	A	427.3	0.9979361686257048	False	Other specified cardiac dysrhythmias	426-427.99	Both	8	circulatory system
0.0092905866851732	0.2653660733629499	0.0350104539266636	0.9720732346561	3827	B	427.3	0.9997139890461936	False	Other specified cardiac dysrhythmias	426-427.99	Both	8	circulatory system
0.1158673073374718	0.3888613439005553	0.29796560947725104	0.7657456202373739	3827	AB	427.3	0.9909523925935212	False	Other specified cardiac dysrhythmias	426-427.99	Both	8	circulatory system
0.0027764845432416	0.1704852859191662	0.0162857722780725	0.9870072588261508	3827	0	427.3	0.9997139890461936	False	Other specified cardiac dysrhythmias	426-427.99	Both	8	circulatory system
0.1118405598939644	0.2077871168151732	0.5382458816898005	0.5904386998704108	3824	A	717.0	0.9874229308122682	False	Polymyalgia Rheumatica	717-717.99	NA	14	musculoskeletal
0.0830485143603232	0.3394554899706812	0.2446521467880696	0.8067389373376568	3824	B	717.0	0.9923482792794008	False	Polymyalgia Rheumatica	717-717.99	NA	14	musculoskeletal
-0.684530319067438	0.53041523917348	-1.2905555280314116	0.1969360327266701	3824	AB	717.0	0.9317172371531895	False	Polymyalgia Rheumatica	717-717.99	NA	14	musculoskeletal
-0.0381438910798756	0.2083317941310513	-0.1830920298986204	0.8547355360275426	3824	0	717.0	0.9959187451834748	False	Polymyalgia Rheumatica	717-717.99	NA	14	musculoskeletal
0.3430477142692309	0.2535568873723652	1.3529418105115103	0.1761544543186635	3820	A	427.6	0.9302647739689478	False	Premature beats	426-427.99	Both	8	circulatory system
-0.757781620413257	0.4055503227072116	-1.86852673511578	0.0617653322838454	3820	B	427.6	0.8639054521106758	False	Premature beats	426-427.99	Both	8	circulatory system
0.9018151821668638	0.6045989907614191	1.4915922718149712	0.1358888107996075	3820	AB	427.6	0.9193028283040492	False	Premature beats	426-427.99	Both	8	circulatory system
-0.2110553789275951	0.2569643102819005	-0.8213412154242692	0.4115033003183262	3820	0	427.6	0.9655415846667281	False	Premature beats	426-427.99	Both	8	circulatory system
0.1097323854898291	0.2633723580628043	0.4166435167948115	0.6769628499907333	3785	A	535.8	0.9875497418069	False	Other specified gastritis	535-537.99	Both	10	digestive
0.1781970489808379	0.3942165396591405	0.452028342430574	0.6512745217520041	3785	B	535.8	0.9874229308122682	False	Other specified gastritis	535-537.99	Both	10	digestive
-0.1996800999249185	0.6116346279260996	-0.3264695797260269	0.7440871898226676	3785	AB	535.8	0.9909523925935212	False	Other specified gastritis	535-537.99	Both	10	digestive
-0.153528626896212	0.2644756458291132	-0.5805019453300141	0.5616108065541356	3785	0	535.8	0.9841264829737496	False	Other specified gastritis	535-537.99	Both	10	digestive
-0.2169859570580039	0.2005624590555572	-1.0818871990290928	0.2793717577577267	3783	A	555.21	0.9476084084113188	False	Ulcerative colitis (chronic)	555-564.99	Both	10	digestive
0.0225240687077295	0.3038088367413653	0.0741389518136512	0.94090374956072	3783	B	555.21	0.9997139890461936	False	Ulcerative colitis (chronic)	555-564.99	Both	10	digestive
0.4330566226524422	0.4941687820356158	0.8763334277583542	0.3809045570888106	3783	AB	555.21	0.9655415846667281	False	Ulcerative colitis (chronic)	555-564.99	Both	10	digestive
0.1366942968466106	0.2012216891119563	0.6793218834901851	0.4969755822987733	3783	0	555.21	0.9762898748942171	False	Ulcerative colitis (chronic)	555-564.99	Both	10	digestive
0.0637802797129749	0.1087527338919841	0.5864705872711485	0.5575944431352096	3777	A	8.52	0.9827202183765896	False	Intestinal infection due to C. difficile	001-009.99	Both	1	infectious diseases
-0.0643241425647273	0.1699599526572438	-0.3784664655352611	0.7051054166014115	3777	B	8.52	0.988297653375232	False	Intestinal infection due to C. difficile	001-009.99	Both	1	infectious diseases
-0.3951091109873614	0.2564853728828746	-1.5404742443842598	0.1235287438398297	3777	AB	8.52	0.8999431008537104	False	Intestinal infection due to C. difficile	001-009.99	Both	1	infectious diseases
0.0341208132061827	0.1096701188816853	0.3111222414465787	0.7557248992832453	3777	0	8.52	0.9909523925935212	False	Intestinal infection due to C. difficile	001-009.99	Both	1	infectious diseases
-0.6105816000562222	0.2777439250811125	-2.198361673897665	0.0279839539780564	3775	A	225.0	0.8330645160988369	False	Benign neoplasm of brain and other parts of nervous system	224-225.99, 190-192.99	NA	2	neoplasms
0.7943871729133087	0.4377087462331843	1.814876169940886	0.0696224382333196	3775	B	225.0	0.8639054521106758	False	Benign neoplasm of brain and other parts of nervous system	224-225.99, 190-192.99	NA	2	neoplasms
0.1769557178143266	0.6723748128053139	0.2631801704112378	0.7924261074428718	3775	AB	225.0	0.9909523925935212	False	Benign neoplasm of brain and other parts of nervous system	224-225.99, 190-192.99	NA	2	neoplasms
0.2616198736514025	0.27855847277760404	0.9391919443077758	0.3476924197406505	3775	0	225.0	0.9655415846667281	False	Benign neoplasm of brain and other parts of nervous system	224-225.99, 190-192.99	NA	2	neoplasms
-0.220931128582953	0.3569827968647097	-0.6188845247539537	0.5360305441360182	3707	A	597.0	0.9762898748942171	False	Other disorders of urethra and urinary tract	595-597.99	NA	11	genitourinary
-0.1394722245146284	0.5608742321004588	-0.2486693389216844	0.8036303728197434	3707	B	597.0	0.9923482792794008	False	Other disorders of urethra and urinary tract	595-597.99	NA	11	genitourinary
-0.5562351769954682	0.8200338791940127	-0.6783075566855549	0.4976191384653947	3707	AB	597.0	0.9762898748942171	False	Other disorders of urethra and urinary tract	595-597.99	NA	11	genitourinary
0.3918862397540967	0.3611341588844552	1.085154173630749	0.2779240937790698	3707	0	597.0	0.9476084084113188	False	Other disorders of urethra and urinary tract	595-597.99	NA	11	genitourinary
0.0151342029577756	0.2195976526637519	0.0689178721821273	0.9450587245736346	3700	A	110.0	0.9997139890461936	False	Dermatophytosis / Dermatomycosis	110-118.99	NA	1	infectious diseases
0.3582492389654429	0.3121399290451837	1.1477199987239846	0.2511585357930938	3700	B	110.0	0.9476084084113188	False	Dermatophytosis / Dermatomycosis	110-118.99	NA	1	infectious diseases
-0.1166657149609406	0.4977293920561103	-0.23439587218065802	0.8146906601588647	3700	AB	110.0	0.9923482792794008	False	Dermatophytosis / Dermatomycosis	110-118.99	NA	1	infectious diseases
-0.1699006105373673	0.2197257242127441	-0.7732395064169421	0.4394301518346284	3700	0	110.0	0.9674840486247468	False	Dermatophytosis / Dermatomycosis	110-118.99	NA	1	infectious diseases
0.1680823606476036	0.39778738210980297	0.4225432183296531	0.6726532353549781	3690	A	54.0	0.9874229308122682	False	Herpes simplex	050-079.99	NA	1	infectious diseases
-1.1263630240393234	0.6099321842035971	-1.8467020649353705	0.0648705263853722	3690	B	54.0	0.8639054521106758	False	Herpes simplex	050-079.99	NA	1	infectious diseases
1.0718233868991394	0.9506358319452216	1.1274805250144422	0.2596128368362899	3690	AB	54.0	0.9476084084113188	False	Herpes simplex	050-079.99	NA	1	infectious diseases
0.1234951134000199	0.3986361803358635	0.3097940415141731	0.7567351142952108	3690	0	54.0	0.9909523925935212	False	Herpes simplex	050-079.99	NA	1	infectious diseases
0.0549590097216832	0.1828592451306518	0.3005536290080129	0.7637718738144454	3687	A	256.0	0.9909523925935212	False	Ovarian dysfunction	251-259.99	Female	3	endocrine/metabolic
-0.4132807257071227	0.2622054951299972	-1.5761711077116247	0.1150723304705388	3687	B	256.0	0.8895880322434642	False	Ovarian dysfunction	251-259.99	Female	3	endocrine/metabolic
0.3934374825488468	0.437121710070697	0.9000639260978711	0.3681451259780555	3687	AB	256.0	0.9655415846667281	False	Ovarian dysfunction	251-259.99	Female	3	endocrine/metabolic
0.0779407436995583	0.1838830971568274	0.4238602944189341	0.6716924758201337	3687	0	256.0	0.9874229308122682	False	Ovarian dysfunction	251-259.99	Female	3	endocrine/metabolic
-0.0263360670868122	0.2334342690586858	-0.1128200550545185	0.9101793903189532	3677	A	372.0	0.9997139890461936	False	Disorders of conjunctiva	369-374.99	NA	7	sense organs
0.6236990030290009	0.3518882768641484	1.772434730099829	0.0764053860961956	3677	B	372.0	0.8639054521106758	False	Disorders of conjunctiva	369-374.99	NA	7	sense organs
-0.3602309879369955	0.5250825230854894	-0.6860464252746531	0.4927271817047394	3677	AB	372.0	0.9749142226111044	False	Disorders of conjunctiva	369-374.99	NA	7	sense organs
-0.1777792958243196	0.2341195632619395	-0.7593525861203456	0.4476904512243134	3677	0	372.0	0.9674840486247468	False	Disorders of conjunctiva	369-374.99	NA	7	sense organs
0.11392417867313301	0.1886711454595843	0.6038240685698122	0.545997945609312	3677	A	443.7	0.9786864806498122	False	Peripheral angiopathy in diseases classified elsewhere	440-449.99	Both	8	circulatory system
0.6424926618180931	0.2903036627578971	2.213174493612604	0.0269469342548557	3677	B	443.7	0.8330645160988369	False	Peripheral angiopathy in diseases classified elsewhere	440-449.99	Both	8	circulatory system
0.5577398836785921	0.4377770758098819	1.2740271578788829	0.2027344854350942	3677	AB	443.7	0.934848754766803	False	Peripheral angiopathy in diseases classified elsewhere	440-449.99	Both	8	circulatory system
-0.5051643407023263	0.1916853537231733	-2.635383094693143	0.0084395987447898	3677	0	443.7	0.6797830295913725	False	Peripheral angiopathy in diseases classified elsewhere	440-449.99	Both	8	circulatory system
0.0077039625057773	0.3075903677684804	0.0250461760609357	0.9800194962638316	3671	A	521.1	0.9997139890461936	False	Dental caries	520-526.99	Both	10	digestive
0.2027959018055838	0.4787705313164461	0.4235764077792514	0.6718996333674727	3671	B	521.1	0.9874229308122682	False	Dental caries	520-526.99	Both	10	digestive
0.3312403772760584	0.8138246042673047	0.4070169119232734	0.6840193485079518	3671	AB	521.1	0.988297653375232	False	Dental caries	520-526.99	Both	10	digestive
-0.1409616290031844	0.3100563425636862	-0.4546323027539121	0.6494007314387338	3671	0	521.1	0.9874229308122682	False	Dental caries	520-526.99	Both	10	digestive
-0.0602647145765286	0.2319911867697791	-0.2597715689791849	0.7950545860050502	3670	A	713.0	0.9909523925935212	False	Arthropathy associated with other disorders classified elsewhere	710-716.99	NA	14	musculoskeletal
0.1105737074731778	0.3647716703869371	0.3031312912976084	0.7618070270740841	3670	B	713.0	0.9909523925935212	False	Arthropathy associated with other disorders classified elsewhere	710-716.99	NA	14	musculoskeletal
-0.7818279957888945	0.5594779214788146	-1.3974242159947317	0.1623706958699212	3670	AB	713.0	0.9287524594098852	False	Arthropathy associated with other disorders classified elsewhere	710-716.99	NA	14	musculoskeletal
0.1514399566329508	0.2331699440059408	0.6494831796549747	0.5160668490103884	3670	0	713.0	0.9762898748942171	False	Arthropathy associated with other disorders classified elsewhere	710-716.99	NA	14	musculoskeletal
0.2005651859323902	0.1447169548701215	1.3859135310882578	0.1658577419780669	3668	A	395.6	0.9302647739689478	False	Heart valve replaced	394-399.99	Both	8	circulatory system
-0.2296313468813911	0.22415301638096102	-1.0244401373172658	0.3056951350335929	3668	B	395.6	0.9596995959433826	False	Heart valve replaced	394-399.99	Both	8	circulatory system
-0.2216433484129944	0.3693236999264966	-0.6001330227578308	0.5484547403748731	3668	AB	395.6	0.9792558563118696	False	Heart valve replaced	394-399.99	Both	8	circulatory system
-0.0731423476609319	0.1471443745851818	-0.4970787899104483	0.6191633481497854	3668	0	395.6	0.9874229308122682	False	Heart valve replaced	394-399.99	Both	8	circulatory system
0.5039179308145817	0.4067533038766873	1.238878519269142	0.2154702388365437	3654	A	465.2	0.9362928245278668	False	Acute pharyngitis	460-469.99	Both	9	respiratory
-0.1637146181742721	0.6053353348080893	-0.2704527701594933	0.7868272552077561	3654	B	465.2	0.9909523925935212	False	Acute pharyngitis	460-469.99	Both	9	respiratory
-0.0735932310512006	0.9673124652534776	-0.0760801020298192	0.9393595446935764	3654	AB	465.2	0.9997139890461936	False	Acute pharyngitis	460-469.99	Both	9	respiratory
-0.4192742726758618	0.4079117452951535	-1.0278553572231333	0.3040860552019741	3654	0	465.2	0.9596750185781436	False	Acute pharyngitis	460-469.99	Both	9	respiratory
-0.2079369190570615	0.10175802445557801	-2.0434449289828285	0.0410804246679057	3640	A	285.22	0.8400238561402786	False	Anemia in neoplastic disease	280-285.99	Both	4	hematopoietic
0.2312740530250309	0.1660407720583423	1.3928750761515811	0.163742820050885	3640	B	285.22	0.9297431694599958	False	Anemia in neoplastic disease	280-285.99	Both	4	hematopoietic
-0.06679634849890201	0.2425674198728921	-0.2753723007562353	0.7830458870191209	3640	AB	285.22	0.9909523925935212	False	Anemia in neoplastic disease	280-285.99	Both	4	hematopoietic
0.1347582057865013	0.1025443611603314	1.3141454514090978	0.1888802500131124	3640	0	285.22	0.9306442743456741	False	Anemia in neoplastic disease	280-285.99	Both	4	hematopoietic
-0.3169205851335692	0.193427358589321	-1.6384475673187742	0.1014152908962875	3627	A	701.2	0.8865387701524756	False	Scar conditions and fibrosis of skin	700-701.99	Both	13	dermatologic
0.3904472144257217	0.2980824381135903	1.3098631938756953	0.1903252595848517	3627	B	701.2	0.9317172371531895	False	Scar conditions and fibrosis of skin	700-701.99	Both	13	dermatologic
-0.0468627306839759	0.4542292293996524	-0.1031697822394954	0.9178339384959248	3627	AB	701.2	0.9997139890461936	False	Scar conditions and fibrosis of skin	700-701.99	Both	13	dermatologic
0.162804019741596	0.1945783199296941	0.8367017445747355	0.4028154822029871	3627	0	701.2	0.9655415846667281	False	Scar conditions and fibrosis of skin	700-701.99	Both	13	dermatologic
-0.1735207333451684	0.1301808815537992	-1.3329202512233589	0.1826420905416721	3618	A	198.2	0.9302647739689478	False	Secondary malignancy of respiratory organs	195-199.99	Both	2	neoplasms
0.0457270919628159	0.2022090526727971	0.226137709258788	0.8211071186200636	3618	B	198.2	0.9923482792794008	False	Secondary malignancy of respiratory organs	195-199.99	Both	2	neoplasms
-0.096646456529021	0.3292025665793252	-0.2935774697422748	0.7690976700234478	3618	AB	198.2	0.9909523925935212	False	Secondary malignancy of respiratory organs	195-199.99	Both	2	neoplasms
0.1700601302872724	0.1303282052740235	1.3048605244713525	0.1920235156668156	3618	0	198.2	0.9317172371531895	False	Secondary malignancy of respiratory organs	195-199.99	Both	2	neoplasms
0.0089275791352062	0.1281907793119426	0.0696429117844865	0.9444818014487372	3559	A	643.1	0.9997139890461936	False	Hyperemesis gravidarum	643-643.99	Female	12	pregnancy complications
0.0545121158769205	0.1767035317402389	0.30849477279863	0.7577239677681026	3559	B	643.1	0.9909523925935212	False	Hyperemesis gravidarum	643-643.99	Female	12	pregnancy complications
-0.0631130245720935	0.2802569526681511	-0.225196998580174	0.82183897893036	3559	AB	643.1	0.9923482792794008	False	Hyperemesis gravidarum	643-643.99	Female	12	pregnancy complications
-0.0240147267242529	0.1271438293180791	-0.1888784288868211	0.8501988912385245	3559	0	643.1	0.9950543077597231	False	Hyperemesis gravidarum	643-643.99	Female	12	pregnancy complications
0.2750748095186973	0.26978473920088897	1.0196084861340848	0.3079843493857764	3523	A	316.0	0.9598311416455052	False	Substance addiction and disorders	316-319.99	NA	5	mental disorders
0.1842712755189658	0.4218407437993234	0.4368266418727602	0.6622639082801118	3523	B	316.0	0.9874229308122682	False	Substance addiction and disorders	316-319.99	NA	5	mental disorders
1.4188376042873516	0.6349503955545646	2.2345644860149143	0.0255085701009247	3523	AB	316.0	0.8330645160988369	False	Substance addiction and disorders	316-319.99	NA	5	mental disorders
-0.6188693760080204	0.2724025603737364	-2.2718926546025533	0.0231531658763084	3523	0	316.0	0.8195107904748667	False	Substance addiction and disorders	316-319.99	NA	5	mental disorders
-0.4284171050542703	0.2960950396325598	-1.4468905172674151	0.148016834974765	3520	A	352.2	0.9232842354943668	False	Facial nerve disorders [CN7]	351-355.99	Both	6	neurological
0.6919794633473534	0.4494086581253427	1.5397555228105024	0.1237100461917534	3520	B	352.2	0.8999431008537104	False	Facial nerve disorders [CN7]	351-355.99	Both	6	neurological
0.48609672184145003	0.7081753015437247	0.6864073355591844	0.492501594029456	3520	AB	352.2	0.9749142226111044	False	Facial nerve disorders [CN7]	351-355.99	Both	6	neurological
0.0433407730776665	0.2972048673446474	0.1458279383675344	0.8840655889971873	3520	0	352.2	0.9997139890461936	False	Facial nerve disorders [CN7]	351-355.99	Both	6	neurological
0.2116285041504053	0.2276826287436598	0.9294890230236704	0.3526998111604378	3507	A	626.2	0.9655415846667281	False	Dysmenorrhea	626-628.99	Female	11	genitourinary
-0.7532149352920715	0.3566828105552446	-2.1117219922080044	0.0347809898599855	3507	B	626.2	0.8330645160988369	False	Dysmenorrhea	626-628.99	Female	11	genitourinary
-0.608334437534104	0.5300680804498787	-1.1476534052339071	0.2511901121245268	3507	AB	626.2	0.9476084084113188	False	Dysmenorrhea	626-628.99	Female	11	genitourinary
0.2093244502940585	0.2288521002869394	0.9146713096869259	0.3604272186928471	3507	0	626.2	0.9655415846667281	False	Dysmenorrhea	626-628.99	Female	11	genitourinary
-0.1181651116585215	0.2616168451041185	-0.4516724128046652	0.6515331098814596	3492	A	79.2	0.9874229308122682	False	Infectious mononucleosis	050-079.99	Both	1	infectious diseases
0.4500343208075831	0.4232020112279846	1.063403076705001	0.2876728967918479	3492	B	79.2	0.9476084084113188	False	Infectious mononucleosis	050-079.99	Both	1	infectious diseases
-0.3896102804592145	0.5991515555917978	-0.6502699973371282	0.5155607093123414	3492	AB	79.2	0.9762898748942171	False	Infectious mononucleosis	050-079.99	Both	1	infectious diseases
0.0211869692930303	0.2659226938837144	0.0796734155464566	0.9365015793662048	3492	0	79.2	0.9997139890461936	False	Infectious mononucleosis	050-079.99	Both	1	infectious diseases
-0.5692517734555115	0.2885530041407345	-1.9727806166865385	0.0485996162633543	3487	A	225.1	0.8639054521106758	False	Benign neoplasm of brain, cranial nerves, meninges	224-225.99, 190-192.99	Both	2	neoplasms
0.7467099443528108	0.4549309134620383	1.6413699800488937	0.1008110259410722	3487	B	225.1	0.8865387701524756	False	Benign neoplasm of brain, cranial nerves, meninges	224-225.99, 190-192.99	Both	2	neoplasms
0.3100325500728489	0.7062680716266462	0.4389729091940902	0.660708426480437	3487	AB	225.1	0.9874229308122682	False	Benign neoplasm of brain, cranial nerves, meninges	224-225.99, 190-192.99	Both	2	neoplasms
0.2181620662190391	0.2895069065211285	0.7535642891583918	0.4511618882181831	3487	0	225.1	0.9674840486247468	False	Benign neoplasm of brain, cranial nerves, meninges	224-225.99, 190-192.99	Both	2	neoplasms
0.5471189586749228	0.2304707924441943	2.3739188505085767	0.0176544942797126	3481	A	414.0	0.8195107904748667	False	Other forms of chronic heart disease	410-414.99	Both	8	circulatory system
-0.3997007169592125	0.3598002183734308	-1.110896260058324	0.2666899074018894	3481	B	414.0	0.9476084084113188	False	Other forms of chronic heart disease	410-414.99	Both	8	circulatory system
0.6925361069482979	0.5749447616525424	1.2045263356392135	0.2284682870943701	3481	AB	414.0	0.9419533624214422	False	Other forms of chronic heart disease	410-414.99	Both	8	circulatory system
-0.5042555748483833	0.2328055107670729	-2.1659950109724946	0.0303793989221657	3481	0	414.0	0.8330645160988369	False	Other forms of chronic heart disease	410-414.99	Both	8	circulatory system
-0.2232201425604666	0.2907549535594311	-0.7677260174858547	0.4427022127201844	3478	A	454.11	0.9674840486247468	False	Varicose veins of lower extremity, symptomtic	450-457.99	Both	8	circulatory system
-0.044827571205446996	0.4685594682718166	-0.0956710390909059	0.9237873672183612	3478	B	454.11	0.9997139890461936	False	Varicose veins of lower extremity, symptomtic	450-457.99	Both	8	circulatory system
-1.4048719944652914	0.7183293988226628	-1.955748987536731	0.0505748664515046	3478	AB	454.11	0.8639054521106758	False	Varicose veins of lower extremity, symptomtic	450-457.99	Both	8	circulatory system
0.4836963908086915	0.294734611931208	1.6411251723689235	0.1008620604157509	3478	0	454.11	0.8865387701524756	False	Varicose veins of lower extremity, symptomtic	450-457.99	Both	8	circulatory system
0.2340476442368021	0.1831905282269777	1.2776186984231586	0.2014696689807596	3466	A	339.0	0.9323920706490352	False	Other headache syndromes	339-340.99	NA	6	neurological
-0.2410648543048537	0.2698640229753193	-0.8932826674969583	0.3717679788056434	3466	B	339.0	0.9655415846667281	False	Other headache syndromes	339-340.99	NA	6	neurological
0.3634986605615146	0.428341428315992	0.8486189673284598	0.3961520884495361	3466	AB	339.0	0.9655415846667281	False	Other headache syndromes	339-340.99	NA	6	neurological
-0.1969891161461047	0.1868186929380391	-1.0544400726079308	0.2917551507303536	3466	0	339.0	0.9476084084113188	False	Other headache syndromes	339-340.99	NA	6	neurological
0.0707722384403727	0.2005298929975094	0.3529261267857541	0.7241653776395856	3459	A	702.0	0.9907493184349241	False	Degenerative skin conditions and other dermatoses	700-702.99	NA	13	dermatologic
0.2052037386445922	0.3210094038597996	0.6392452562985185	0.5227058224929493	3459	B	702.0	0.9762898748942171	False	Degenerative skin conditions and other dermatoses	700-702.99	NA	13	dermatologic
-0.9403430122138772	0.4820618619585237	-1.950668755237028	0.0511772973147776	3459	AB	702.0	0.8639054521106758	False	Degenerative skin conditions and other dermatoses	700-702.99	NA	13	dermatologic
0.0117089487985092	0.2005823483877072	0.058374771721572	0.9534534894755728	3459	0	702.0	0.9997139890461936	False	Degenerative skin conditions and other dermatoses	700-702.99	NA	13	dermatologic
-0.0211319176994389	0.3099223276540591	-0.0681845604974508	0.9456426743034412	3453	A	250.23	0.9997139890461936	False	Type 2 diabetes with ophthalmic manifestations	249-250.99	Both	3	endocrine/metabolic
0.7399563759043581	0.4708359544103862	1.5715800141707177	0.11613981694107499	3453	B	250.23	0.8895880322434642	False	Type 2 diabetes with ophthalmic manifestations	249-250.99	Both	3	endocrine/metabolic
-0.9316367434109036	0.7212326495066217	-1.2917284652160634	0.19653784884289202	3453	AB	250.23	0.9317172371531895	False	Type 2 diabetes with ophthalmic manifestations	249-250.99	Both	3	endocrine/metabolic
-0.1280449524130661	0.3108208527069748	-0.4119574066472947	0.6803962728942359	3453	0	250.23	0.9878829291301616	False	Type 2 diabetes with ophthalmic manifestations	249-250.99	Both	3	endocrine/metabolic
-0.2899322005311766	0.1925594246156468	-1.5056765001759236	0.1322419715064644	3451	A	149.0	0.9145564815605418	False	Cancer of larynx, pharynx, nasal cavities	140-149.99, 210-210.99	Both	2	neoplasms
0.0793442000951033	0.3114314133955085	0.2547726294853197	0.7989139322042639	3451	B	149.0	0.9914983711392868	False	Cancer of larynx, pharynx, nasal cavities	140-149.99, 210-210.99	Both	2	neoplasms
0.1211902373556604	0.4571900911594656	0.2650762553674635	0.7909665870205922	3451	AB	149.0	0.9909523925935212	False	Cancer of larynx, pharynx, nasal cavities	140-149.99, 210-210.99	Both	2	neoplasms
0.2420397208429596	0.1941793391857499	1.2464751495081925	0.2126748040527016	3451	0	149.0	0.9362928245278668	False	Cancer of larynx, pharynx, nasal cavities	140-149.99, 210-210.99	Both	2	neoplasms
-0.2815183932835835	0.2032389428812886	-1.3851597006584395	0.1660934015572249	3450	A	340.1	0.9302647739689478	False	Migrain with aura	339-340.99	Both	6	neurological
-0.2041500186623264	0.3042464182856625	-0.6710022087117762	0.5022641462373286	3450	B	340.1	0.9762898748942171	False	Migrain with aura	339-340.99	Both	6	neurological
-0.2726750275213701	0.4806298935889715	-0.5673284811422035	0.5705280281663443	3450	AB	340.1	0.984595888116064	False	Migrain with aura	339-340.99	Both	6	neurological
0.4356131100890246	0.2065533980822071	2.108961237789237	0.0350199785014484	3450	0	340.1	0.8330645160988369	False	Migrain with aura	339-340.99	Both	6	neurological
-0.6866423508922822	0.3036583493097326	-2.2612332328524403	0.023807017414305	3447	A	182.0	0.8195107904748667	False	Malignant neoplasm of uterus	174-184.99, 218-218.99	Female	2	neoplasms
-0.0026499787873221	0.506680579829677	-0.0052300776718399	0.9958273240616032	3447	B	182.0	0.9997139890461936	False	Malignant neoplasm of uterus	174-184.99, 218-218.99	Female	2	neoplasms
0.4506603040388828	0.7243211621839827	0.6221829867293204	0.5338627870768029	3447	AB	182.0	0.9762898748942171	False	Malignant neoplasm of uterus	174-184.99, 218-218.99	Female	2	neoplasms
0.6339955362569557	0.3100523263564642	2.044801739458833	0.0409503602309662	3447	0	182.0	0.8400238561402786	False	Malignant neoplasm of uterus	174-184.99, 218-218.99	Female	2	neoplasms
-0.1863852371632575	0.2258675356990786	-0.8251971076161073	0.4093170142709664	3442	A	198.1	0.9655415846667281	False	Secondary malignancy of lymph nodes	195-199.99	Both	2	neoplasms
0.2483274998725052	0.3672731980993208	0.6761383655481188	0.4989983333678853	3442	B	198.1	0.9762898748942171	False	Secondary malignancy of lymph nodes	195-199.99	Both	2	neoplasms
0.8740947710999137	0.5397984184240343	1.6192985034151686	0.10547487900939001	3442	AB	198.1	0.8865387701524756	False	Secondary malignancy of lymph nodes	195-199.99	Both	2	neoplasms
-0.0597049196408618	0.2244116922432549	-0.2660508418435865	0.7902160254016788	3442	0	198.1	0.9909523925935212	False	Secondary malignancy of lymph nodes	195-199.99	Both	2	neoplasms
0.2341369778120366	0.1416681780612955	1.6527139758283091	0.09848079713005001	3431	A	578.9	0.8865387701524756	False	Hemorrhage of gastrointestinal tract	578-579.99	Both	10	digestive
0.2698937040268472	0.2383078316128566	1.132542318060715	0.2574858283912326	3431	B	578.9	0.9476084084113188	False	Hemorrhage of gastrointestinal tract	578-579.99	Both	10	digestive
0.2276160048331833	0.36145982013428496	0.6297131580174589	0.5289243001861212	3431	AB	578.9	0.9762898748942171	False	Hemorrhage of gastrointestinal tract	578-579.99	Both	10	digestive
-0.3679134357722798	0.1422387413624249	-2.586590912210301	0.0097339589695615	3431	0	578.9	0.7045929573731904	False	Hemorrhage of gastrointestinal tract	578-579.99	Both	10	digestive
-0.2505489823356671	0.2304860148930583	-1.0870463548598284	0.2770937904631796	3390	A	250.22	0.9476084084113188	False	Type 2 diabetes with renal manifestations	249-250.99	Both	3	endocrine/metabolic
0.0987198095903908	0.3486127633680387	0.2831789881604821	0.7770569659868866	3390	B	250.22	0.9909523925935212	False	Type 2 diabetes with renal manifestations	249-250.99	Both	3	endocrine/metabolic
-0.3956743609157452	0.5313650024869692	-0.7446376013923659	0.4565425680684546	3390	AB	250.22	0.9674840486247468	False	Type 2 diabetes with renal manifestations	249-250.99	Both	3	endocrine/metabolic
0.2824804605064303	0.2307360713533424	1.2242579101290498	0.2209402232496378	3390	0	250.22	0.937126997705638	False	Type 2 diabetes with renal manifestations	249-250.99	Both	3	endocrine/metabolic
-0.3312019907826216	0.2713611514078615	-1.220521025446336	0.2223525397373554	3389	A	191.0	0.937126997705638	False	Manlignant and unknown neoplasms of brain and nervous system	224-225.99, 190-192.99	NA	2	neoplasms
0.1536488332957291	0.4412261845776669	0.3482314483280243	0.7276880518033594	3389	B	191.0	0.9907493184349241	False	Manlignant and unknown neoplasms of brain and nervous system	224-225.99, 190-192.99	NA	2	neoplasms
-1.0208717740111442	0.6200671605522989	-1.6463890348617156	0.0997766287209674	3389	AB	191.0	0.8865387701524756	False	Manlignant and unknown neoplasms of brain and nervous system	224-225.99, 190-192.99	NA	2	neoplasms
0.4694147022613686	0.2715628533622851	1.728567425365554	0.0839778386132452	3389	0	191.0	0.8649812552891479	False	Manlignant and unknown neoplasms of brain and nervous system	224-225.99, 190-192.99	NA	2	neoplasms
-0.3169196052402985	0.2408314348855774	-1.315939530032164	0.1882840317799519	3371	A	189.21	0.9306442743456741	False	Malignant neoplasm of bladder	188-189.99	Both	2	neoplasms
-0.0723414205476837	0.3935741212427042	-0.18380634458197304	0.8541764599938181	3371	B	189.21	0.9959187451834748	False	Malignant neoplasm of bladder	188-189.99	Both	2	neoplasms
-0.029090449962338	0.5702660592085829	-0.0510120661971534	0.9593189351506382	3371	AB	189.21	0.9997139890461936	False	Malignant neoplasm of bladder	188-189.99	Both	2	neoplasms
0.351068762519011	0.2414574072315017	1.4539573109157813	0.1460514558377317	3371	0	189.21	0.9232842354943668	False	Malignant neoplasm of bladder	188-189.99	Both	2	neoplasms
-0.2850138423620021	0.2523923105545996	-1.1292493092825249	0.2588732918521436	3368	A	519.0	0.9476084084113188	False	Other diseases of respiratory system, not elsewhere classified	519-519.99	NA	9	respiratory
0.5159103373235101	0.3862261104628492	1.3357728111785314	0.181714011588635	3368	B	519.0	0.9302647739689478	False	Other diseases of respiratory system, not elsewhere classified	519-519.99	NA	9	respiratory
1.0684279234278535	0.6838508094309715	1.5623699039222991	0.11829504706142999	3368	AB	519.0	0.8895880322434642	False	Other diseases of respiratory system, not elsewhere classified	519-519.99	NA	9	respiratory
-0.08250600428139099	0.2551594141321877	-0.3233508140861622	0.7464496974503181	3368	0	519.0	0.9909523925935212	False	Other diseases of respiratory system, not elsewhere classified	519-519.99	NA	9	respiratory
0.0097613781950769	0.2459557840214509	0.0396875325941741	0.9683446048944204	3360	A	427.5	0.9997139890461936	False	Arrhythmia (cardiac) NOS	426-427.99	Both	8	circulatory system
0.4590466240284789	0.3775338563757354	1.2159084974133259	0.2241054019985536	3360	B	427.5	0.9375442869665616	False	Arrhythmia (cardiac) NOS	426-427.99	Both	8	circulatory system
-1.1560292617554715	0.5879746951061446	-1.9661207725049767	0.0493670687374378	3360	AB	427.5	0.8639054521106758	False	Arrhythmia (cardiac) NOS	426-427.99	Both	8	circulatory system
-0.0024331446356795	0.2449066945177127	-0.0099349862218794	0.9920737495029928	3360	0	427.5	0.9997139890461936	False	Arrhythmia (cardiac) NOS	426-427.99	Both	8	circulatory system
-0.2632839158479482	0.2324482303677406	-1.1326561421071026	0.2574397423379963	3358	A	202.2	0.9476084084113188	False	Non-Hodgkins lymphoma	200-204.99	Both	2	neoplasms
0.1575113144473411	0.3693113122328507	0.4265001077140856	0.6697708737680481	3358	B	202.2	0.9874229308122682	False	Non-Hodgkins lymphoma	200-204.99	Both	2	neoplasms
1.1234769881307485	0.5618625950587032	1.9995582514500152	0.04562860566958999	3358	AB	202.2	0.8627512558854332	False	Non-Hodgkins lymphoma	200-204.99	Both	2	neoplasms
0.0089212986145777	0.2350261302331038	0.0379587521001578	0.9697228311082401	3358	0	202.2	0.9997139890461936	False	Non-Hodgkins lymphoma	200-204.99	Both	2	neoplasms
-0.2766323444826554	0.317234921608115	-0.8720110102644482	0.383264974644444	3352	A	705.0	0.9655415846667281	False	Disorders of sweat glands	705-706.99	Both	13	dermatologic
0.1524068691804454	0.4826057378385257	0.3157999526964576	0.7521740618237376	3352	B	705.0	0.9909523925935212	False	Disorders of sweat glands	705-706.99	Both	13	dermatologic
-0.4483260223548661	0.7437081186663034	-0.6028252362752905	0.5466658349867362	3352	AB	705.0	0.9786864806498122	False	Disorders of sweat glands	705-706.99	Both	13	dermatologic
0.2990316115146957	0.3208350033644442	0.9320417297953568	0.351382245574099	3352	0	705.0	0.9655415846667281	False	Disorders of sweat glands	705-706.99	Both	13	dermatologic
0.0333059570829762	0.3113999656745771	0.1069555579777489	0.9148306529204298	3351	A	618.2	0.9997139890461936	False	Uterine/Uterovaginal prolapse	617-618.99	Female	11	genitourinary
0.2138596046757529	0.4681819668817859	0.4567873600517203	0.6478535607761636	3351	B	618.2	0.9874229308122682	False	Uterine/Uterovaginal prolapse	617-618.99	Female	11	genitourinary
-0.0445690260633833	0.6964835092209001	-0.0639915022729528	0.9489808179153679	3351	AB	618.2	0.9997139890461936	False	Uterine/Uterovaginal prolapse	617-618.99	Female	11	genitourinary
-0.1220119492519842	0.3153085500434549	-0.3869604843736997	0.6988100855704158	3351	0	618.2	0.988297653375232	False	Uterine/Uterovaginal prolapse	617-618.99	Female	11	genitourinary
-0.1178689195093438	0.2265733246031969	-0.5202241690003464	0.6029419972987982	3331	A	425.1	0.9874229308122682	False	Primary/intrinsic cardiomyopathies	420-425.99	Both	8	circulatory system
0.1688039599544099	0.3507503142109795	0.4812653135725284	0.6303596341842014	3331	B	425.1	0.9874229308122682	False	Primary/intrinsic cardiomyopathies	420-425.99	Both	8	circulatory system
0.4938574594188776	0.5447751367414818	0.9065345059116259	0.3647187380089898	3331	AB	425.1	0.9655415846667281	False	Primary/intrinsic cardiomyopathies	420-425.99	Both	8	circulatory system
-0.0386684191495216	0.2286252797476604	-0.1691344858810055	0.8657011543000225	3331	0	425.1	0.9979361686257048	False	Primary/intrinsic cardiomyopathies	420-425.99	Both	8	circulatory system
-0.1420291172988157	0.2491424367533884	-0.5700719602393631	0.5686674310161388	3331	A	574.11	0.984595888116064	False	Cholelithiasis with acute cholecystitis	574-576.99	Both	10	digestive
-0.3523488521672772	0.3914269701625865	-0.9001649835751546	0.3680976863634537	3331	B	574.11	0.9655415846667281	False	Cholelithiasis with acute cholecystitis	574-576.99	Both	10	digestive
0.3322558321869095	0.5710544098493708	0.5818286777166293	0.5607215528347769	3331	AB	574.11	0.9840422634833462	False	Cholelithiasis with acute cholecystitis	574-576.99	Both	10	digestive
0.2301593536077366	0.2539396885001341	0.9063543984288028	0.36481401550152703	3331	0	574.11	0.9655415846667281	False	Cholelithiasis with acute cholecystitis	574-576.99	Both	10	digestive
-0.0121867189090945	0.1982451987172419	-0.0614729586791985	0.9509862732841784	3307	A	702.1	0.9997139890461936	False	Actinic keratosis	702-702.99	Both	13	dermatologic
0.2697142662704628	0.3174772553969358	0.8495546111901597	0.39563440167454206	3307	B	702.1	0.9655415846667281	False	Actinic keratosis	702-702.99	Both	13	dermatologic
-1.0825007390191494	0.4772794132760145	-2.2680650137179303	0.0233896249915745	3307	AB	702.1	0.8195107904748667	False	Actinic keratosis	702-702.99	Both	13	dermatologic
0.0938095431552679	0.1985528984855951	0.4724662488977655	0.6366252793513312	3307	0	702.1	0.9874229308122682	False	Actinic keratosis	702-702.99	Both	13	dermatologic
0.1041292829455283	0.3043272242588344	0.3421622340857845	0.7322506865788913	3294	A	348.0	0.9909523925935212	False	Other conditions of brain	330-337.99, 341-349.99	Both	6	neurological
-0.6425209771796405	0.4677524186835949	-1.373634751024699	0.1696488048878006	3294	B	348.0	0.9302647739689478	False	Other conditions of brain	330-337.99, 341-349.99	Both	6	neurological
0.2054172492338877	0.7186172416164929	0.2858507106951846	0.7750104841223543	3294	AB	348.0	0.9909523925935212	False	Other conditions of brain	330-337.99, 341-349.99	Both	6	neurological
0.1353285134913472	0.309471918563083	0.4372885078545884	0.6619308649243533	3294	0	348.0	0.9874229308122682	False	Other conditions of brain	330-337.99, 341-349.99	Both	6	neurological
0.0804581243694452	0.3732566957062171	0.2155570825520361	0.8293463986245462	3292	A	8.5	0.9923482792794008	False	Bacterial enteritis	001-009.99	Both	1	infectious diseases
0.5341126916637594	0.5572800444721842	0.958427808355551	0.3379176315565323	3292	B	8.5	0.9655415846667281	False	Bacterial enteritis	001-009.99	Both	1	infectious diseases
-0.8994673545425064	0.8762946550317244	-1.026443958522083	0.3047579642652409	3292	AB	8.5	0.9596750185781436	False	Bacterial enteritis	001-009.99	Both	1	infectious diseases
-0.1587325888301336	0.3754706047319232	-0.4227563671554656	0.6725007042740593	3292	0	8.5	0.9874229308122682	False	Bacterial enteritis	001-009.99	Both	1	infectious diseases
-0.0199495665897118	0.1282316572923674	-0.15557442686892	0.8763780746336575	3282	A	292.4	0.9994474907901716	False	Altered mental status	290-292.99	Both	5	mental disorders
-0.3382380728894868	0.1968066791990363	-1.7186310661103978	0.0857761075114221	3282	B	292.4	0.8709799957923512	False	Altered mental status	290-292.99	Both	5	mental disorders
-0.3813117940167543	0.3068694561077264	-1.2425863390030416	0.2141092949015238	3282	AB	292.4	0.9362928245278668	False	Altered mental status	290-292.99	Both	5	mental disorders
0.2330564646839646	0.1290265308373239	1.806267774321555	0.0709683153291782	3282	0	292.4	0.8639054521106758	False	Altered mental status	290-292.99	Both	5	mental disorders
0.0210815827252361	0.3888863012974718	0.0542101448544216	0.9567710824310236	3245	A	601.0	0.9997139890461936	False	Inflammatory diseases of prostate	185-187.99, 796-796.99, 600-602.99	Male	11	genitourinary
0.3024312451319279	0.6057728306599727	0.4992486123922683	0.6176381694110978	3245	B	601.0	0.9874229308122682	False	Inflammatory diseases of prostate	185-187.99, 796-796.99, 600-602.99	Male	11	genitourinary
-0.69621560453486	0.9335448028645242	-0.7457763166787128	0.4558566830881915	3245	AB	601.0	0.9674840486247468	False	Inflammatory diseases of prostate	185-187.99, 796-796.99, 600-602.99	Male	11	genitourinary
-0.0252326563070735	0.3913426704134069	-0.0644771404059215	0.9485942886175064	3245	0	601.0	0.9997139890461936	False	Inflammatory diseases of prostate	185-187.99, 796-796.99, 600-602.99	Male	11	genitourinary
-0.0890455085850093	0.1495579354153015	-0.5953914002472847	0.551623545496946	3241	A	292.3	0.9810976628542809	False	Memory loss	290-292.99	Both	5	mental disorders
0.0828268095152766	0.2239289367465147	0.369879885639951	0.7114962160174445	3241	B	292.3	0.988297653375232	False	Memory loss	290-292.99	Both	5	mental disorders
-0.3727354977101713	0.3615815042775711	-1.0308477986308662	0.3026893089699695	3241	AB	292.3	0.9596750185781436	False	Memory loss	290-292.99	Both	5	mental disorders
0.1150014509541131	0.1490026560676234	0.771808060266529	0.4402845266147437	3241	0	292.3	0.9674840486247468	False	Memory loss	290-292.99	Both	5	mental disorders
-0.110601339181295	0.4319414945162257	-0.256056296015664	0.7979236887204023	3235	A	320.0	0.9911721138992192	False	Meningitis	320-326.9	NA	6	neurological
-0.7866702270760695	0.6747664620139471	-1.1658407335897043	0.24376500417301503	3235	B	320.0	0.9476084084113188	False	Meningitis	320-326.9	NA	6	neurological
-0.4990333500097836	1.0368360939834451	-0.4813039909640256	0.6303330946620909	3235	AB	320.0	0.9874229308122682	False	Meningitis	320-326.9	NA	6	neurological
0.5310886704461921	0.4366656835411005	1.2162363347157876	0.2239838608464345	3235	0	320.0	0.9375442869665616	False	Meningitis	320-326.9	NA	6	neurological
0.0887479798791082	0.18715739743114498	0.4741890040000077	0.6353972663753358	3229	A	619.3	0.9874229308122682	False	Noninflammatory disorders of cervix	619-619.99	Female	11	genitourinary
0.4666650002175193	0.2824467720988627	1.6522228126373348	0.0985865747047072	3229	B	619.3	0.8865387701524756	False	Noninflammatory disorders of cervix	619-619.99	Female	11	genitourinary
-0.0075609928591532	0.4824083416951401	-0.0156734289307366	0.9874958954447848	3229	AB	619.3	0.9997139890461936	False	Noninflammatory disorders of cervix	619-619.99	Female	11	genitourinary
-0.3037852802219809	0.190713358483213	-1.5928893635876098	0.1112831031148736	3229	0	619.3	0.8865387701524756	False	Noninflammatory disorders of cervix	619-619.99	Female	11	genitourinary
0.0508536502127782	0.2525924672324818	0.20132686762180202	0.8404557195871298	3226	A	727.5	0.9923482792794008	False	Rupture of synovium	725-729.99	Both	14	musculoskeletal
0.5423456400762287	0.3934272316837104	1.3785157620005288	0.1681399278586836	3226	B	727.5	0.9302647739689478	False	Rupture of synovium	725-729.99	Both	14	musculoskeletal
0.9064863385516048	0.6009767552361208	1.5083550747240646	0.1315618405739416	3226	AB	727.5	0.9145564815605418	False	Rupture of synovium	725-729.99	Both	14	musculoskeletal
-0.4478371197028233	0.2563773878813101	-1.74678868290112	0.0807694014361879	3226	0	727.5	0.8639054521106758	False	Rupture of synovium	725-729.99	Both	14	musculoskeletal
-0.1002090586176	0.2323629070575552	-0.4312609955115543	0.6663076212129246	3212	A	524.0	0.9874229308122682	False	Dentofacial anomalies, including malocclusion	520-526.99	NA	10	digestive
-0.3814492843122351	0.3591096143724449	-1.0622084985912434	0.2882210974539216	3212	B	524.0	0.9476084084113188	False	Dentofacial anomalies, including malocclusion	520-526.99	NA	10	digestive
-0.5304715788688797	0.5612404489318635	-0.9451770268491122	0.3446397765308271	3212	AB	524.0	0.9655415846667281	False	Dentofacial anomalies, including malocclusion	520-526.99	NA	10	digestive
0.3540964396426281	0.2333836148185213	1.51722921901768	0.129307476475272	3212	0	524.0	0.9106809210194334	False	Dentofacial anomalies, including malocclusion	520-526.99	NA	10	digestive
-0.15752168956755702	0.2567300949891389	-0.6135692411683213	0.5395437338729181	3200	A	384.0	0.9762898748942171	False	Other disorders of tympanic membrane	381-385.99	NA	7	sense organs
0.5253141660208072	0.3735426914906095	1.406302888498658	0.1597315432214414	3200	B	384.0	0.9287524594098852	False	Other disorders of tympanic membrane	381-385.99	NA	7	sense organs
0.3608975484771544	0.5904722978833128	0.6112014903508205	0.5411097188732571	3200	AB	384.0	0.9762898748942171	False	Other disorders of tympanic membrane	381-385.99	NA	7	sense organs
-0.1642384079878961	0.261157865429875	-0.6288855505751434	0.5294689864449523	3200	0	384.0	0.9762898748942171	False	Other disorders of tympanic membrane	381-385.99	NA	7	sense organs
0.1536287005917664	0.3827841722120468	0.4013454885137266	0.6881928209421866	3179	A	213.0	0.988297653375232	False	Benign neoplasm of bone and articular cartilage	210-229.99	NA	2	neoplasms
0.2236636441330151	0.6075450435847807	0.3681433113391924	0.7127909499264957	3179	B	213.0	0.988297653375232	False	Benign neoplasm of bone and articular cartilage	210-229.99	NA	2	neoplasms
1.2024306221210577	0.9584290137849472	1.2545849560339581	0.2097219302545355	3179	AB	213.0	0.9362928245278668	False	Benign neoplasm of bone and articular cartilage	210-229.99	NA	2	neoplasms
-0.4494651815875062	0.3894142574886712	-1.154208334553806	0.248501745257121	3179	0	213.0	0.9476084084113188	False	Benign neoplasm of bone and articular cartilage	210-229.99	NA	2	neoplasms
0.3147845941074108	0.2841032974347728	1.1079934550202892	0.267948702229287	3178	A	427.1	0.9476084084113188	False	Paroxysmal tachycardia, unspecified	426-427.99	NA	8	circulatory system
0.4393530397603528	0.4520762212703509	0.971856114275939	0.3311962833891949	3178	B	427.1	0.9655415846667281	False	Paroxysmal tachycardia, unspecified	426-427.99	NA	8	circulatory system
-0.857789765144501	0.6715393468839921	-1.2773484817006315	0.2015727882920848	3178	AB	427.1	0.9323920706490352	False	Paroxysmal tachycardia, unspecified	426-427.99	NA	8	circulatory system
-0.3338012445055159	0.2836688285211974	-1.1767286742278498	0.2393921699564151	3178	0	427.1	0.9476084084113188	False	Paroxysmal tachycardia, unspecified	426-427.99	NA	8	circulatory system
0.3544037505484693	0.2672849185130704	1.325939946481263	0.1849556376114509	3161	A	578.2	0.9306442743456741	False	Blood in stool	578-579.99	Both	10	digestive
0.1051960337232192	0.4463329578341539	0.2356895942295784	0.8136888522218242	3161	B	578.2	0.9923482792794008	False	Blood in stool	578-579.99	Both	10	digestive
-0.4046995616379946	0.6631750201677294	-0.6102454847223263	0.5417431831240469	3161	AB	578.2	0.9762898748942171	False	Blood in stool	578-579.99	Both	10	digestive
-0.32500045843572306	0.2667305969620124	-1.21845960732435	0.2231405262665027	3161	0	578.2	0.937126997705638	False	Blood in stool	578-579.99	Both	10	digestive
-0.12852873834946998	0.1948630506074952	-0.6595849646650576	0.5095683779461802	3161	A	401.1	0.9762898748942171	False	Essential hypertension	401-405.99	Both	8	circulatory system
0.0043961639958585	0.3132587625022401	0.0140336505218336	0.9888040223187672	3161	B	401.1	0.9997139890461936	False	Essential hypertension	401-405.99	Both	8	circulatory system
-0.3972302608796166	0.4362468677332357	-0.9105630097555734	0.3625952721157529	3161	AB	401.1	0.9655415846667281	False	Essential hypertension	401-405.99	Both	8	circulatory system
0.2079360125783838	0.1957197410171846	1.0624171659828967	0.2881277088440117	3161	0	401.1	0.9476084084113188	False	Essential hypertension	401-405.99	Both	8	circulatory system
-0.4186953909950193	0.4518833017184276	-0.9265564569498342	0.3542281480539401	3144	A	184.2	0.9655415846667281	False	Cancer of other female genital organs (excluding uterus and ovary)	174-184.99, 220-221.99	Female	2	neoplasms
-0.2458847297660464	0.6993582486775614	-0.3515862295625991	0.7251722069667165	3144	B	184.2	0.9907493184349241	False	Cancer of other female genital organs (excluding uterus and ovary)	174-184.99, 220-221.99	Female	2	neoplasms
1.6066874809901246	1.0986465572378499	1.4624243533148278	0.1437251320635539	3144	AB	184.2	0.9232842354943668	False	Cancer of other female genital organs (excluding uterus and ovary)	174-184.99, 220-221.99	Female	2	neoplasms
0.2480838846848674	0.4504811910579416	0.5507086413580329	0.5818726343901474	3144	0	184.2	0.9859403853734362	False	Cancer of other female genital organs (excluding uterus and ovary)	174-184.99, 220-221.99	Female	2	neoplasms
0.1830310130812518	0.2510637689509072	0.7290220084166805	0.4660430247255335	3122	A	458.9	0.9677715794672376	False	Hypotension NOS	458-459.99	Both	8	circulatory system
0.0511841741320228	0.4060555525983176	0.1260521468171026	0.899698784024233	3122	B	458.9	0.9997139890461936	False	Hypotension NOS	458-459.99	Both	8	circulatory system
-0.8843706752584843	0.6062579297191429	-1.4587366728022524	0.1447384520988804	3122	AB	458.9	0.9232842354943668	False	Hypotension NOS	458-459.99	Both	8	circulatory system
-0.0528794325078722	0.2556340003552007	-0.2068560224164111	0.8361358270077309	3122	0	458.9	0.9923482792794008	False	Hypotension NOS	458-459.99	Both	8	circulatory system
-0.0749891188705225	0.2935923113980914	-0.2554192189619107	0.7984162023256719	3121	A	259.0	0.9913940170476552	False	Other endocrine disorders	251-259.99	NA	3	endocrine/metabolic
0.3586508166544179	0.4451747917175532	0.8056404435450795	0.4205117317003379	3121	B	259.0	0.9655415846667281	False	Other endocrine disorders	251-259.99	NA	3	endocrine/metabolic
0.0124766014992908	0.6608473566787021	0.0188797025110245	0.9849382816237552	3121	AB	259.0	0.9997139890461936	False	Other endocrine disorders	251-259.99	NA	3	endocrine/metabolic
-0.0831596940108478	0.2931061025208776	-0.2837187397178962	0.7766447998981529	3121	0	259.0	0.9909523925935212	False	Other endocrine disorders	251-259.99	NA	3	endocrine/metabolic
0.8757187134194889	0.342479183176969	2.5569983708089468	0.0106053004999561	3101	A	577.0	0.7045929573731904	False	Diseases of pancreas	577-577.99	NA	10	digestive
-0.6046270739085707	0.5232483861636859	-1.1555259220989311	0.2479643781348477	3101	B	577.0	0.9476084084113188	False	Diseases of pancreas	577-577.99	NA	10	digestive
-0.9766969900141322	0.8175744525702683	-1.1946275803305972	0.2323241674545109	3101	AB	577.0	0.9476084084113188	False	Diseases of pancreas	577-577.99	NA	10	digestive
-0.4675981467553976	0.3514995019793699	-1.3302953322046005	0.1835190599311204	3101	0	577.0	0.9302647739689478	False	Diseases of pancreas	577-577.99	NA	10	digestive
-0.0662293100445963	0.1826702627759351	-0.3625620779110269	0.7169569594086334	3083	A	275.0	0.9890130963567128	False	Disorders of mineral metabolism	275-275.99	NA	3	endocrine/metabolic
-0.3586837781075231	0.2806976218108135	-1.2778297720999976	0.2014059100860656	3083	B	275.0	0.9323920706490352	False	Disorders of mineral metabolism	275-275.99	NA	3	endocrine/metabolic
0.1255919087117883	0.4524437254373917	0.2775857010512737	0.78134907014249	3083	AB	275.0	0.9909523925935212	False	Disorders of mineral metabolism	275-275.99	NA	3	endocrine/metabolic
0.1952266359421296	0.1815457802923398	1.075357607473772	0.2822990205027451	3083	0	275.0	0.9476084084113188	False	Disorders of mineral metabolism	275-275.99	NA	3	endocrine/metabolic
0.1894417273639219	0.1407137068760376	1.3462919254256542	0.1783079444816353	3073	A	559.0	0.9302647739689478	False	Ileostomy status	555-564.99	Both	10	digestive
0.1445542723026465	0.2270960836858479	0.6365335322233691	0.5244762651477193	3073	B	559.0	0.9762898748942171	False	Ileostomy status	555-564.99	Both	10	digestive
-0.5064881128006798	0.3429098634959444	-1.4770298749562512	0.1397703657724549	3073	AB	559.0	0.9232842354943668	False	Ileostomy status	555-564.99	Both	10	digestive
-0.159538909929026	0.1406593972706865	-1.1342214812850897	0.2567903551729829	3073	0	559.0	0.9476084084113188	False	Ileostomy status	555-564.99	Both	10	digestive
-0.1091270722465831	0.29884299528162894	-0.3651652338169813	0.7150134963335202	3044	A	626.13	0.9888129741739212	False	Irregular menstrual cycle	626-628.99	Female	11	genitourinary
-0.5020415222075817	0.4627508467140738	-1.0849067608898075	0.2780490657148106	3044	B	626.13	0.9476084084113188	False	Irregular menstrual cycle	626-628.99	Female	11	genitourinary
0.2770590589744737	0.7041853859404578	0.3934461925881268	0.6940175761019624	3044	AB	626.13	0.988297653375232	False	Irregular menstrual cycle	626-628.99	Female	11	genitourinary
0.2673890440671396	0.2981714662621016	0.8967626829593973	0.3699166423650094	3044	0	626.13	0.9655415846667281	False	Irregular menstrual cycle	626-628.99	Female	11	genitourinary
0.2717829740440095	0.3512927452241562	0.7736652058401822	0.4391891760436039	3037	A	295.0	0.9674840486247468	False	Schizophrenia and other psychotic disorders	295-306.99	NA	5	mental disorders
-0.2496042743509227	0.5513008575801615	-0.4527550989971555	0.6507575250677387	3037	B	295.0	0.9874229308122682	False	Schizophrenia and other psychotic disorders	295-306.99	NA	5	mental disorders
-0.6516663783452324	0.8171325885877869	-0.7975038414163335	0.4252209845080978	3037	AB	295.0	0.9662157790832472	False	Schizophrenia and other psychotic disorders	295-306.99	NA	5	mental disorders
-0.04967152351797701	0.3502347653587361	-0.1418235093455096	0.8872288457352393	3037	0	295.0	0.9997139890461936	False	Schizophrenia and other psychotic disorders	295-306.99	NA	5	mental disorders
-0.160457657456828	0.3321211526525032	-0.4831298945439773	0.629038426743328	3037	A	361.1	0.9874229308122682	False	Retinal detachment with retinal defect	360-365.99	Both	7	sense organs
0.4037539946349363	0.5167592241110052	0.7813193762134101	0.4346757386113088	3037	B	361.1	0.9674840486247468	False	Retinal detachment with retinal defect	360-365.99	Both	7	sense organs
0.9792001498723082	0.7305948670703949	1.3402778940930602	0.1802555369276554	3037	AB	361.1	0.9302647739689478	False	Retinal detachment with retinal defect	360-365.99	Both	7	sense organs
-0.2187053248625774	0.3401037095041866	-0.6430548057867778	0.5202372139246628	3037	0	361.1	0.9762898748942171	False	Retinal detachment with retinal defect	360-365.99	Both	7	sense organs
0.1015970719832276	0.2387802065100595	0.42548364233426295	0.6705145512451187	3019	A	450.0	0.9874229308122682	False	Noninfectious disorders of lymphatic channels	450-450.99	Both	8	circulatory system
-0.039338082313617004	0.3747653498386288	-0.1049672343789406	0.9164087997454646	3019	B	450.0	0.9997139890461936	False	Noninfectious disorders of lymphatic channels	450-450.99	Both	8	circulatory system
0.47074399740136996	0.5657566267011742	0.832060951978935	0.4054405253059641	3019	AB	450.0	0.9655415846667281	False	Noninfectious disorders of lymphatic channels	450-450.99	Both	8	circulatory system
-0.1686377705044132	0.2381832411039531	-0.7080169441090639	0.4789895372027588	3019	0	450.0	0.9723798743145888	False	Noninfectious disorders of lymphatic channels	450-450.99	Both	8	circulatory system
0.4955249088161167	0.3468402850889901	1.4286832588924268	0.1531992577061978	3012	A	433.21	0.9287524594098852	False	Cerebral artery occlusion, with cerebral infarction	430-438.99	Both	8	circulatory system
0.033421906008186	0.5631490972925516	0.0593482368503622	0.9526786889337536	3012	B	433.21	0.9997139890461936	False	Cerebral artery occlusion, with cerebral infarction	430-438.99	Both	8	circulatory system
1.3250256954249031	0.8365583361065135	1.5839011318586589	0.1133214819183097	3012	AB	433.21	0.8865387701524756	False	Cerebral artery occlusion, with cerebral infarction	430-438.99	Both	8	circulatory system
-0.7632984118593452	0.3530730440326016	-2.16187110503079	0.0307068412500329	3012	0	433.21	0.8330645160988369	False	Cerebral artery occlusion, with cerebral infarction	430-438.99	Both	8	circulatory system
-0.2698713920132219	0.2772237034949321	-0.9734787776477252	0.3303940440740507	3002	A	520.2	0.9655415846667281	False	Disturbances in tooth eruption	520-526.99	Both	10	digestive
-0.3389814401500732	0.4279826032064829	-0.7920449046535881	0.4283972416147024	3002	B	520.2	0.9662157790832472	False	Disturbances in tooth eruption	520-526.99	Both	10	digestive
0.045521226252867	0.6872046796404607	0.0662411470723443	0.9471902607582476	3002	AB	520.2	0.9997139890461936	False	Disturbances in tooth eruption	520-526.99	Both	10	digestive
0.4128457113654522	0.2799410115302359	1.474759661361235	0.1403823112497384	3002	0	520.2	0.9232842354943668	False	Disturbances in tooth eruption	520-526.99	Both	10	digestive
-0.3116741127462207	0.2287174027238544	-1.3627039702025878	0.1730784489753279	2998	A	333.0	0.9302647739689478	False	Extrapyramidal disease and abnormal movement disorders	330-337.99, 341-349.99	Both	6	neurological
0.1972282019977887	0.3549387308208208	0.5556683023621701	0.5784792027679005	2998	B	333.0	0.9853182252652865	False	Extrapyramidal disease and abnormal movement disorders	330-337.99, 341-349.99	Both	6	neurological
0.2454299923791516	0.5491275742512053	0.4469453072245041	0.6549469211190335	2998	AB	333.0	0.9874229308122682	False	Extrapyramidal disease and abnormal movement disorders	330-337.99, 341-349.99	Both	6	neurological
0.1852412803726096	0.2276026090350232	0.8138803028576219	0.4157783347481385	2998	0	333.0	0.9655415846667281	False	Extrapyramidal disease and abnormal movement disorders	330-337.99, 341-349.99	Both	6	neurological
-0.016856282042548	0.2756444083750676	-0.06115227274848901	0.9512420525874324	2978	A	603.1	0.9997139890461936	False	Hydrocele	600-609.99	Male	11	genitourinary
0.1007838400730389	0.4254480344146267	0.23688871946889398	0.812759453118011	2978	B	603.1	0.9923482792794008	False	Hydrocele	600-609.99	Male	11	genitourinary
0.0579137764354681	0.6449365526806722	0.0897976338831317	0.9284540813467514	2978	AB	603.1	0.9997139890461936	False	Hydrocele	600-609.99	Male	11	genitourinary
-0.0363635417556689	0.2769265491802073	-0.13131114320139	0.8955380679196853	2978	0	603.1	0.9997139890461936	False	Hydrocele	600-609.99	Male	11	genitourinary
0.1542902036551326	0.2715010151076696	0.5682859181721494	0.5698839170639773	2970	A	366.1	0.984595888116064	False	Nonsenile Cataract	366-366.99	Both	7	sense organs
-0.1092529183961994	0.4243543613832904	-0.2574568057697389	0.7968440394347593	2970	B	366.1	0.9910413493808984	False	Nonsenile Cataract	366-366.99	Both	7	sense organs
-0.1353030636142429	0.6424761314084231	-0.2105962494165102	0.833216825011677	2970	AB	366.1	0.9923482792794008	False	Nonsenile Cataract	366-366.99	Both	7	sense organs
-0.0862533491454428	0.2728641956911182	-0.3161035801233572	0.7519461619041186	2970	0	366.1	0.9909523925935212	False	Nonsenile Cataract	366-366.99	Both	7	sense organs
0.1059194943802695	0.1524392106455665	0.6948310341657494	0.4872158621532239	2961	A	264.0	0.9727546216067964	False	Lack of normal physiological development	260-264.99	NA	3	endocrine/metabolic
0.05870676322445901	0.221280866680063	0.2653042899969282	0.7907935781153338	2961	B	264.0	0.9909523925935212	False	Lack of normal physiological development	260-264.99	NA	3	endocrine/metabolic
-0.573329379209879	0.3611254570008235	-1.5876182863745651	0.1124797397013119	2961	AB	264.0	0.8865387701524756	False	Lack of normal physiological development	260-264.99	NA	3	endocrine/metabolic
-0.0322752970640271	0.1538409612056746	-0.2097965120022704	0.8338409680460359	2961	0	264.0	0.9923482792794008	False	Lack of normal physiological development	260-264.99	NA	3	endocrine/metabolic
-0.0826776868572782	0.1896580629756215	-0.4359302502625769	0.6629193201228569	2950	A	426.24	0.9874229308122682	False	Atrioventricular block, complete	426-427.99	Both	8	circulatory system
-0.0554015623134864	0.3091880426268808	-0.17918403908117303	0.8578055346045995	2950	B	426.24	0.9967114310898044	False	Atrioventricular block, complete	426-427.99	Both	8	circulatory system
0.1288279160295386	0.4446481403257276	0.2897300232385219	0.7720432026735318	2950	AB	426.24	0.9909523925935212	False	Atrioventricular block, complete	426-427.99	Both	8	circulatory system
0.080793810948206	0.1904948469611941	0.4241259658045481	0.6715049587947275	2950	0	426.24	0.9874229308122682	False	Atrioventricular block, complete	426-427.99	Both	8	circulatory system
-0.1947263513603824	0.2389774477765032	-0.8148314963280329	0.4152348804706337	2943	A	384.4	0.9655415846667281	False	Perforation of tympanic membrane	381-385.99	Both	7	sense organs
0.3229788720914305	0.34408176700549997	0.9386689533196562	0.3479779765698438	2943	B	384.4	0.9655415846667281	False	Perforation of tympanic membrane	381-385.99	Both	7	sense organs
0.39090909356107206	0.5452491642597616	0.716936621245034	0.4734702516600981	2943	AB	384.4	0.9696541859978844	False	Perforation of tympanic membrane	381-385.99	Both	7	sense organs
-0.0376158382323032	0.2437741273988334	-0.1543061137524279	0.8773789862443249	2943	0	384.4	0.9994474907901716	False	Perforation of tympanic membrane	381-385.99	Both	7	sense organs
0.2864421283368886	0.4226908103438955	0.6776634867075608	0.4980386616492328	2934	A	480.5	0.9762898748942171	False	Bronchopneumonia and lung abscess	480-488.99	Both	9	respiratory
0.6928593356770398	0.6749734577407435	1.0264986389185784	0.3047414555401932	2934	B	480.5	0.9596750185781436	False	Bronchopneumonia and lung abscess	480-488.99	Both	9	respiratory
-0.5191542199223769	1.0167012241873945	-0.5106261383105096	0.6096513900361777	2934	AB	480.5	0.9874229308122682	False	Bronchopneumonia and lung abscess	480-488.99	Both	9	respiratory
-0.4799482112194466	0.4278275071919223	-1.121826444422946	0.2620282919634252	2934	0	480.5	0.9476084084113188	False	Bronchopneumonia and lung abscess	480-488.99	Both	9	respiratory
-0.3763034414492373	0.30987753042716903	-1.214361818782083	0.2247078538668006	2926	A	371.1	0.9375442869665616	False	Uveitis, noninfectious or NOS	369-374.99	Both	7	sense organs
-0.2735297681302657	0.48333739260760206	-0.5659189053314796	0.5714924244201773	2926	B	371.1	0.984595888116064	False	Uveitis, noninfectious or NOS	369-374.99	Both	7	sense organs
-0.097134398550856	0.7034286462680509	-0.1380870669202767	0.8901811347332467	2926	AB	371.1	0.9997139890461936	False	Uveitis, noninfectious or NOS	369-374.99	Both	7	sense organs
0.5103380863565333	0.3106354575864798	1.6428842036310585	0.1005146357826001	2926	0	371.1	0.8865387701524756	False	Uveitis, noninfectious or NOS	369-374.99	Both	7	sense organs
0.4152076889457684	0.2221729277115834	1.8688491582771751	0.0617440534914853	2922	A	427.12	0.8639054521106758	False	Paroxysmal ventricular tachycardia	426-427.99	Both	8	circulatory system
-1.2556305292787178	0.3359096494336281	-3.738000773112103	0.000189053886699679	2922	B	427.12	0.11210895481290964	False	Paroxysmal ventricular tachycardia	426-427.99	Both	8	circulatory system
0.4589924841397766	0.5347421050279831	0.8583436385952018	0.3907733343541029	2922	AB	427.12	0.9655415846667281	False	Paroxysmal ventricular tachycardia	426-427.99	Both	8	circulatory system
0.0541213340528365	0.2250544993123979	0.2404810133465085	0.8099742971048947	2922	0	427.12	0.9923482792794008	False	Paroxysmal ventricular tachycardia	426-427.99	Both	8	circulatory system
0.0092241444454546	0.1979564740727124	0.0465968313926752	0.9628377658836578	2907	A	256.4	0.9997139890461936	False	Polycystic ovaries	251-259.99	Female	3	endocrine/metabolic
-0.3266641387064079	0.2834628567068687	-1.1524054421148162	0.2492494912829505	2907	B	256.4	0.9476084084113188	False	Polycystic ovaries	251-259.99	Female	3	endocrine/metabolic
0.4106092776118705	0.4684484765068195	0.8765302871166302	0.3808144187734006	2907	AB	256.4	0.9655415846667281	False	Polycystic ovaries	251-259.99	Female	3	endocrine/metabolic
0.0776852357014865	0.1992047548373774	0.3899768143832992	0.6965823308006822	2907	0	256.4	0.988297653375232	False	Polycystic ovaries	251-259.99	Female	3	endocrine/metabolic
-0.4259047873498582	0.3403784187624935	-1.2512684819980984	0.2109377477758997	2899	A	614.54	0.9362928245278668	False	Abscess or ulceration of vulva	614-616.99	Female	11	genitourinary
0.9409111101433072	0.5064300384888925	1.8579291089265517	0.0632806398734981	2899	B	614.54	0.8639054521106758	False	Abscess or ulceration of vulva	614-616.99	Female	11	genitourinary
1.9013013257342224	0.797497506281486	2.3840843523128665	0.0171858087149629	2899	AB	614.54	0.8195107904748667	False	Abscess or ulceration of vulva	614-616.99	Female	11	genitourinary
-0.3408632436766898	0.3385008431278375	-1.0069790093490554	0.3140291049795035	2899	0	614.54	0.9605907199885754	False	Abscess or ulceration of vulva	614-616.99	Female	11	genitourinary
0.1114976658345986	0.4573279781207005	0.2438024157034441	0.8074013418680607	2867	A	303.0	0.9923482792794008	False	Psychogenic and somatoform disorders	295-306.99	Both	5	mental disorders
0.3191961811302392	0.7022238162057682	0.4545504919712195	0.6494671676238559	2867	B	303.0	0.9874229308122682	False	Psychogenic and somatoform disorders	295-306.99	Both	5	mental disorders
0.5384699645932226	1.0602882118134689	0.5078524486019211	0.6115960009728081	2867	AB	303.0	0.9874229308122682	False	Psychogenic and somatoform disorders	295-306.99	Both	5	mental disorders
-0.346322984564977	0.4568119037505757	-0.7581303852232213	0.4484354175904553	2867	0	303.0	0.9674840486247468	False	Psychogenic and somatoform disorders	295-306.99	Both	5	mental disorders
0.1998605959151834	0.3429821779087852	0.5827142306161913	0.5601316618396599	2865	A	625.1	0.9838805553048529	False	Dyspareunia	624-625.99	Female	11	genitourinary
0.2731301190923019	0.5253373191814916	0.5199137946602683	0.6031639262192612	2865	B	625.1	0.9874229308122682	False	Dyspareunia	624-625.99	Female	11	genitourinary
0.0747346814628814	0.7690946089474348	0.0971722862095751	0.9225963898027164	2865	AB	625.1	0.9997139890461936	False	Dyspareunia	624-625.99	Female	11	genitourinary
-0.3323682781362531	0.3435764538949065	-0.9673779281682624	0.3334369920972249	2865	0	625.1	0.9655415846667281	False	Dyspareunia	624-625.99	Female	11	genitourinary
-0.3781468656864509	0.2324208400083429	-1.6269920789929038	0.1038491705907553	2862	A	367.9	0.8865387701524756	False	Blindness and low vision	367-367.99	Both	7	sense organs
-0.0011633747013319	0.3517008799349578	-0.0033078526887596	0.9973609514061944	2862	B	367.9	0.9998901845881204	False	Blindness and low vision	367-367.99	Both	7	sense organs
0.5737646225666866	0.5931229168982184	0.96736208671085	0.3334450218239526	2862	AB	367.9	0.9655415846667281	False	Blindness and low vision	367-367.99	Both	7	sense organs
0.2927845219491781	0.2333772550475742	1.2545546561060272	0.2097432030702948	2862	0	367.9	0.9362928245278668	False	Blindness and low vision	367-367.99	Both	7	sense organs
-0.049245453574579004	0.2691723982099073	-0.1829513497746384	0.8548492873159219	2839	A	610.1	0.9959187451834748	False	Cystic mastopathy	610-613.99	Female	11	genitourinary
0.3950157851092355	0.4361916411733173	0.9056014554673208	0.3652238755089855	2839	B	610.1	0.9655415846667281	False	Cystic mastopathy	610-613.99	Female	11	genitourinary
0.14609388415764002	0.6632431203183037	0.2202719933039436	0.825675207558304	2839	AB	610.1	0.9923482792794008	False	Cystic mastopathy	610-613.99	Female	11	genitourinary
-0.1265775826481553	0.2706394863602039	-0.4676981335963987	0.6400364626820492	2839	0	610.1	0.9874229308122682	False	Cystic mastopathy	610-613.99	Female	11	genitourinary
-0.2513362549602267	0.2678950830311823	-0.938189130298341	0.3482270020215491	2848	A	245.0	0.9655415846667281	False	Thyroiditis	240-246.99	Both	3	endocrine/metabolic
0.1513450749861068	0.4024167319106436	0.3760904132080493	0.7068777725565984	2848	B	245.0	0.988297653375232	False	Thyroiditis	240-246.99	Both	3	endocrine/metabolic
0.9286387028751274	0.6019620822507891	1.5426863755319369	0.1230183005535486	2848	AB	245.0	0.8999431008537104	False	Thyroiditis	240-246.99	Both	3	endocrine/metabolic
0.0004244846641762104	0.2695770735420278	0.001574631917317	0.9987437366150282	2848	0	245.0	0.9999659336441106	False	Thyroiditis	240-246.99	Both	3	endocrine/metabolic
0.0710264899847231	0.1364142061237026	0.520667839538026	0.6026390586812141	2828	A	157.0	0.9874229308122682	False	Pancreatic cancer	140-159.99, 210-211.99	NA	2	neoplasms
-0.0219793846566241	0.2177784828555353	-0.10092541911592	0.9196168392582468	2828	B	157.0	0.9997139890461936	False	Pancreatic cancer	140-159.99, 210-211.99	NA	2	neoplasms
-0.3460825463222742	0.3174807394544655	-1.0900898962152976	0.2757666838952017	2828	AB	157.0	0.9476084084113188	False	Pancreatic cancer	140-159.99, 210-211.99	NA	2	neoplasms
0.0016222050539975	0.1432094356717925	0.0113275011970249	0.9909629562209809	2828	0	157.0	0.9997139890461936	False	Pancreatic cancer	140-159.99, 210-211.99	NA	2	neoplasms
-0.0781429560651349	0.3668974902487222	-0.2129830760416522	0.8313555962578693	2821	A	703.0	0.9923482792794008	False	Diseases of nail, NOS	703-704.99	NA	13	dermatologic
0.0349247155924734	0.5768794358136392	0.0605407532740617	0.9517292595650156	2821	B	703.0	0.9997139890461936	False	Diseases of nail, NOS	703-704.99	NA	13	dermatologic
0.0913377634416399	0.8773443635084718	0.1041070841059297	0.9170917907370963	2821	AB	703.0	0.9997139890461936	False	Diseases of nail, NOS	703-704.99	NA	13	dermatologic
0.0490521374045552	0.3707365128981759	0.1323099713624042	0.8947485834939803	2821	0	703.0	0.9997139890461936	False	Diseases of nail, NOS	703-704.99	NA	13	dermatologic
0.5031804868033902	0.4275826050534758	1.1768029869701078	0.2393743227786057	2804	A	590.0	0.9476084084113188	False	Pyelonephritis	590-593.99	NA	11	genitourinary
0.3328349617168101	0.6797674320008096	0.4896306384334308	0.6244337031796756	2804	B	590.0	0.9874229308122682	False	Pyelonephritis	590-593.99	NA	11	genitourinary
0.215672963115769	1.010558295433981	0.2134196157611561	0.8310152418006371	2804	AB	590.0	0.9923482792794008	False	Pyelonephritis	590-593.99	NA	11	genitourinary
-0.6818397449887614	0.4301182162178894	-1.5852380096437366	0.11302535229522699	2804	0	590.0	0.8865387701524756	False	Pyelonephritis	590-593.99	NA	11	genitourinary
0.1181593149215455	0.2503774985422027	0.4719246562071913	0.637017473524478	2798	A	433.1	0.9874229308122682	False	Occlusion and stenosis of precerebral arteries	430-438.99	Both	8	circulatory system
-0.1994894885846186	0.3949845127151845	-0.5050564823752131	0.6135590562285116	2798	B	433.1	0.9874229308122682	False	Occlusion and stenosis of precerebral arteries	430-438.99	Both	8	circulatory system
-0.8412929321396838	0.6363195807334415	-1.3221232814649264	0.1862354826421966	2798	AB	433.1	0.9306442743456741	False	Occlusion and stenosis of precerebral arteries	430-438.99	Both	8	circulatory system
0.0950606014644604	0.2542631445553338	0.3738670094350734	0.7085316700086143	2798	0	433.1	0.988297653375232	False	Occlusion and stenosis of precerebral arteries	430-438.99	Both	8	circulatory system
0.25522112918256	0.2888841380050693	0.8834722838887104	0.3770581809705591	2765	A	446.0	0.9655415846667281	False	Polyarteritis nodosa and allied conditions	440-449.99	Both	8	circulatory system
0.2061366280762685	0.4714717828413817	0.4372194383170954	0.6619864575663779	2765	B	446.0	0.9874229308122682	False	Polyarteritis nodosa and allied conditions	440-449.99	Both	8	circulatory system
-0.7732451673310737	0.7137652378598988	-1.0833326229917208	0.2787555426534533	2765	AB	446.0	0.9476084084113188	False	Polyarteritis nodosa and allied conditions	440-449.99	Both	8	circulatory system
-0.2121533622409497	0.2931929687131238	-0.7235963507997094	0.4693749700677037	2765	0	446.0	0.9696541859978844	False	Polyarteritis nodosa and allied conditions	440-449.99	Both	8	circulatory system
-0.5216024054515573	0.3332937458479523	-1.5649930787765545	0.1176996736207572	2756	A	430.1	0.8895880322434642	False	Subarachnoid hemorrhage	430-438.99	Both	8	circulatory system
0.1237934234367321	0.5368343409496784	0.2305989278140018	0.8176435660471716	2756	B	430.1	0.9923482792794008	False	Subarachnoid hemorrhage	430-438.99	Both	8	circulatory system
1.425075308502186	0.7864981605421111	1.811924528240373	0.0701069692629208	2756	AB	430.1	0.8639054521106758	False	Subarachnoid hemorrhage	430-438.99	Both	8	circulatory system
0.2190070244423275	0.3341807977401217	0.655354903463484	0.5122941360311949	2756	0	430.1	0.9762898748942171	False	Subarachnoid hemorrhage	430-438.99	Both	8	circulatory system
0.1206213579163856	0.2497883869765169	0.4828941784540427	0.6292093982387656	2752	A	331.1	0.9874229308122682	False	Hydrocephalus	330-337.99, 341-349.99	Both	6	neurological
0.18674281258731198	0.3875535260796772	0.4818503768403838	0.6299506669986252	2752	B	331.1	0.9874229308122682	False	Hydrocephalus	330-337.99, 341-349.99	Both	6	neurological
-0.0577826349494582	0.6042790961625789	-0.0956224289676769	0.9238274334617842	2752	AB	331.1	0.9997139890461936	False	Hydrocephalus	330-337.99, 341-349.99	Both	6	neurological
-0.1851672985135292	0.2476721723141642	-0.7476306150319157	0.4547470564156248	2752	0	331.1	0.9674840486247468	False	Hydrocephalus	330-337.99, 341-349.99	Both	6	neurological
-0.2755577719379842	0.4128918821806837	-0.6673848138709558	0.5045826471964403	2744	A	199.0	0.9762898748942171	False	Neoplasm of uncertain behavior	195-199.99	Both	2	neoplasms
0.2083863239512863	0.6339625530341744	0.3287044683537532	0.742404232732095	2744	B	199.0	0.9909523925935212	False	Neoplasm of uncertain behavior	195-199.99	Both	2	neoplasms
0.7284393033082309	1.0004723329940712	0.7280953998280607	0.4666174960602886	2744	AB	199.0	0.9678355199851386	False	Neoplasm of uncertain behavior	195-199.99	Both	2	neoplasms
0.0632160378601889	0.4133311510010929	0.1529428345941962	0.8784546342202273	2744	0	199.0	0.9994474907901716	False	Neoplasm of uncertain behavior	195-199.99	Both	2	neoplasms
-0.1155328565458171	0.327883521983556	-0.3523594471807929	0.7245958994020942	2739	A	735.21	0.9907493184349241	False	Hammer toe (acquired)	735-739.99	Both	14	musculoskeletal
0.8077997692504987	0.5331104942865361	1.5152576771754986	0.1298228878532904	2739	B	735.21	0.9131653216354711	False	Hammer toe (acquired)	735-739.99	Both	14	musculoskeletal
0.8750289412788079	0.797827718983446	1.0967642768713628	0.2728411482256819	2739	AB	735.21	0.9476084084113188	False	Hammer toe (acquired)	735-739.99	Both	14	musculoskeletal
-0.3448190897480277	0.331349874216569	-1.0406495266168574	0.2981303537337505	2739	0	735.21	0.9547080282795578	False	Hammer toe (acquired)	735-739.99	Both	14	musculoskeletal
0.2491970590587133	0.1766703695302037	1.4105198269600625	0.1585009323401884	2720	A	442.1	0.9287524594098852	False	Aortic aneurysm	440-449.99	Both	8	circulatory system
0.0108412795874804	0.2800731355245703	0.038708745011102004	0.9691254502034852	2720	B	442.1	0.9997139890461936	False	Aortic aneurysm	440-449.99	Both	8	circulatory system
-0.71162095949026	0.4473589447493848	-1.5907158398026835	0.1117900918663231	2720	AB	442.1	0.8865387701524756	False	Aortic aneurysm	440-449.99	Both	8	circulatory system
-0.1453378660070191	0.1784323841072328	-0.8145262797120681	0.4154150398132777	2720	0	442.1	0.9655415846667281	False	Aortic aneurysm	440-449.99	Both	8	circulatory system
-0.0230174003782291	0.2808444991614803	-0.0819578109842009	0.9346863712803972	2693	A	345.1	0.9997139890461936	False	Epilepsy	330-337.99, 341-349.99	Both	6	neurological
0.0296013628898614	0.4370506413791912	0.0677298237029216	0.9460057509113574	2693	B	345.1	0.9997139890461936	False	Epilepsy	330-337.99, 341-349.99	Both	6	neurological
0.2529733344988344	0.6947885233939631	0.3641011991146433	0.7158111104742855	2693	AB	345.1	0.9890130963567128	False	Epilepsy	330-337.99, 341-349.99	Both	6	neurological
-0.0306562717821538	0.2813914570220868	-0.10894528251349	0.9132540309896542	2693	0	345.1	0.9997139890461936	False	Epilepsy	330-337.99, 341-349.99	Both	6	neurological
-0.290530299522914	0.4164257754201764	-0.6976760725960514	0.4854404298621571	2683	A	597.1	0.9727546216067964	False	Urethral stricture (not specified as infectious)	595-597.99	Both	11	genitourinary
0.1461909754518457	0.6555376086734922	0.2230092881286693	0.823545304633488	2683	B	597.1	0.9923482792794008	False	Urethral stricture (not specified as infectious)	595-597.99	Both	11	genitourinary
-0.4412151307524232	0.9522850157327626	-0.4633225593840913	0.6431708706365782	2683	AB	597.1	0.9874229308122682	False	Urethral stricture (not specified as infectious)	595-597.99	Both	11	genitourinary
0.3245188040444529	0.4220554110470308	0.7689009441660515	0.4420199968170439	2683	0	597.1	0.9674840486247468	False	Urethral stricture (not specified as infectious)	595-597.99	Both	11	genitourinary
0.1844294995183621	0.19100478222162898	0.9655752980276828	0.3343441876102333	2678	A	504.0	0.9655415846667281	False	Other alveolar and parietoalveolar pneumonopathy	500-509.99	Both	9	respiratory
-0.3356068093002159	0.3125381977621343	-1.0738105348506508	0.2830046418296803	2678	B	504.0	0.9476084084113188	False	Other alveolar and parietoalveolar pneumonopathy	500-509.99	Both	9	respiratory
0.4465053792060298	0.4633915056320737	0.9635596979642278	0.3353539787884262	2678	AB	504.0	0.9655415846667281	False	Other alveolar and parietoalveolar pneumonopathy	500-509.99	Both	9	respiratory
-0.1396108031022308	0.1942872008973178	-0.7185795176287301	0.4724629137039013	2678	0	504.0	0.9696541859978844	False	Other alveolar and parietoalveolar pneumonopathy	500-509.99	Both	9	respiratory
0.0413277505750683	0.3303702703396102	0.1250952470165814	0.9004575812153578	2673	A	90.0	0.9997139890461936	False	Sexually transmitted infections (not HIV or hepatitis)	090-092.99	NA	1	infectious diseases
-0.0309499089399517	0.5150148985875082	-0.0600951720519846	0.9520843410790064	2673	B	90.0	0.9997139890461936	False	Sexually transmitted infections (not HIV or hepatitis)	090-092.99	NA	1	infectious diseases
0.0325017351596101	0.7436900743117503	0.0437033332597439	0.9651441562929124	2673	AB	90.0	0.9997139890461936	False	Sexually transmitted infections (not HIV or hepatitis)	090-092.99	NA	1	infectious diseases
-0.0355292044708709	0.3328302928128809	-0.1067487101928119	0.914996372938976	2673	0	90.0	0.9997139890461936	False	Sexually transmitted infections (not HIV or hepatitis)	090-092.99	NA	1	infectious diseases
0.115019909116201	0.1413064029794704	0.8139752105423816	0.4157322303777104	2660	A	276.13	0.9655415846667281	False	Hyperpotassemia	276-276.99	Both	3	endocrine/metabolic
-0.2181961177232503	0.2195004926177857	-0.9940575309012779	0.3202855481524668	2660	B	276.13	0.962751947313984	False	Hyperpotassemia	276-276.99	Both	3	endocrine/metabolic
0.1419002386687582	0.3191594077493774	0.4446061598791616	0.6566406755542116	2660	AB	276.13	0.9874229308122682	False	Hyperpotassemia	276-276.99	Both	3	endocrine/metabolic
-0.0538172193495199	0.1431853601022993	-0.3758569962115541	0.7070532743318649	2660	0	276.13	0.988297653375232	False	Hyperpotassemia	276-276.99	Both	3	endocrine/metabolic
-0.2354976890327659	0.2753887922313293	-0.8551462357078987	0.3925477354657968	2650	A	574.12	0.9655415846667281	False	Cholelithiasis with other cholecystitis	574-576.99	Both	10	digestive
0.1122654223687562	0.4545823986159255	0.2469638567409839	0.8049553838091673	2650	B	574.12	0.9923482792794008	False	Cholelithiasis with other cholecystitis	574-576.99	Both	10	digestive
-0.3028588467149549	0.6936687079353431	-0.4366044528899009	0.6624339100879522	2650	AB	574.12	0.9874229308122682	False	Cholelithiasis with other cholecystitis	574-576.99	Both	10	digestive
0.2507073869540124	0.2802786160178729	0.8944934526793338	0.3711394100185274	2650	0	574.12	0.9655415846667281	False	Cholelithiasis with other cholecystitis	574-576.99	Both	10	digestive
-0.1954940181538323	0.2746286311541856	-0.7118486420451753	0.4766214768047357	2645	A	252.0	0.9712595730075886	False	Disorders of parathyroid gland	251-259.99	NA	3	endocrine/metabolic
-0.15370492397557098	0.4177797890316732	-0.3679089511051434	0.7129706531845318	2645	B	252.0	0.988297653375232	False	Disorders of parathyroid gland	251-259.99	NA	3	endocrine/metabolic
-0.1708960331465253	0.6760690131192075	-0.2527789764510213	0.8004587167362863	2645	AB	252.0	0.9920000397588671	False	Disorders of parathyroid gland	251-259.99	NA	3	endocrine/metabolic
0.2914182585658508	0.2752077794060287	1.0589026923396154	0.2897410816647337	2645	0	252.0	0.9476084084113188	False	Disorders of parathyroid gland	251-259.99	NA	3	endocrine/metabolic
0.09985800570807599	0.3619276161477782	0.2759060133927529	0.7826419815022125	2632	A	527.0	0.9909523925935212	False	Diseases of the salivary glands	527-529.99	NA	10	digestive
0.3509267102250156	0.5715654321689878	0.6139746920896038	0.5392852746233459	2632	B	527.0	0.9762898748942171	False	Diseases of the salivary glands	527-529.99	NA	10	digestive
0.3209824043886636	0.8431508181641576	0.3806939369252558	0.7034611843473408	2632	AB	527.0	0.988297653375232	False	Diseases of the salivary glands	527-529.99	NA	10	digestive
-0.304418781681116	0.364725222566315	-0.8346523981509559	0.4039894311975436	2632	0	527.0	0.9655415846667281	False	Diseases of the salivary glands	527-529.99	NA	10	digestive
-0.2689232200492221	0.2936359952245181	-0.915838740559037	0.3598364140691562	2608	A	365.11	0.9655415846667281	False	Primary open angle glaucoma	360-365.99	Both	7	sense organs
0.45353004530499197	0.4525908593214485	1.0020751324605883	0.3164005568262767	2608	B	365.11	0.9618295925833578	False	Primary open angle glaucoma	360-365.99	Both	7	sense organs
-0.1814813974571845	0.6967667134511589	-0.2604622091636497	0.7945278877564228	2608	AB	365.11	0.9909523925935212	False	Primary open angle glaucoma	360-365.99	Both	7	sense organs
0.110510218266349	0.2939911805963767	0.3758963722727097	0.70702460435273	2608	0	365.11	0.988297653375232	False	Primary open angle glaucoma	360-365.99	Both	7	sense organs
0.190220743196909	0.2490300373918568	0.7638465832842106	0.4450280352367597	2606	A	524.3	0.9674840486247468	False	Anomalies of tooth position/malocclusion	520-526.99	Both	10	digestive
-0.6107353395183691	0.3791933908101754	-1.6106170474477068	0.1073846951240228	2606	B	524.3	0.8865387701524756	False	Anomalies of tooth position/malocclusion	520-526.99	Both	10	digestive
-0.9756040874174148	0.5966067117068504	-1.635254964910266	0.1021167509782745	2606	AB	524.3	0.8865387701524756	False	Anomalies of tooth position/malocclusion	520-526.99	Both	10	digestive
0.2446282231334527	0.2499314714336901	0.9787811904206531	0.327779237523372	2606	0	524.3	0.9655415846667281	False	Anomalies of tooth position/malocclusion	520-526.99	Both	10	digestive
-0.1739605605987639	0.1843294712722141	-0.9437479497885736	0.3453862860455022	2604	A	427.8	0.9655415846667281	False	Sinoatrial node dysfunction (Bradycardia)	426-427.99	Both	8	circulatory system
0.4036046652842472	0.2888264575899427	1.397395060868209	0.1624142159204133	2604	B	427.8	0.9287524594098852	False	Sinoatrial node dysfunction (Bradycardia)	426-427.99	Both	8	circulatory system
-0.0899518683877792	0.4571024316560329	-0.1967871141308378	0.8440095396846652	2604	AB	427.8	0.9928539119877136	False	Sinoatrial node dysfunction (Bradycardia)	426-427.99	Both	8	circulatory system
0.025122229617391	0.1875635290195556	0.1339398429359461	0.8934605262454764	2604	0	427.8	0.9997139890461936	False	Sinoatrial node dysfunction (Bradycardia)	426-427.99	Both	8	circulatory system
-0.2011641488575554	0.2455553629269127	-0.8192211583561712	0.4127357066829291	2595	A	344.0	0.9655415846667281	False	Other paralytic syndromes	330-337.99, 341-349.99	NA	6	neurological
0.0694371045769344	0.3881558771609216	0.1788897416285859	0.8580382859399109	2595	B	344.0	0.9967114310898044	False	Other paralytic syndromes	330-337.99, 341-349.99	NA	6	neurological
0.2227708217958423	0.599300126353319	0.3717182960587383	0.7101330437020275	2595	AB	344.0	0.988297653375232	False	Other paralytic syndromes	330-337.99, 341-349.99	NA	6	neurological
0.1389254054146293	0.2482354982276828	0.5596516469502126	0.5757655197349371	2595	0	344.0	0.9850523231587036	False	Other paralytic syndromes	330-337.99, 341-349.99	NA	6	neurological
0.1719125843325124	0.3272789335713303	0.5252784909085635	0.5994350083190888	2573	A	53.0	0.9874229308122682	False	Herpes zoster	050-079.99	NA	1	infectious diseases
-0.1360782478721796	0.4896960855029746	-0.2778830623741079	0.7811245222012562	2573	B	53.0	0.9909523925935212	False	Herpes zoster	050-079.99	NA	1	infectious diseases
0.5278189219749724	0.7899860688444963	0.6681369998676143	0.5041062605058844	2573	AB	53.0	0.9762898748942171	False	Herpes zoster	050-079.99	NA	1	infectious diseases
-0.2015396717867328	0.3271335155571253	-0.6160777242389864	0.5378978893410888	2573	0	53.0	0.9762898748942171	False	Herpes zoster	050-079.99	NA	1	infectious diseases
-0.3474972715580496	0.1684304154348779	-2.0631503559546003	0.0391987670415255	2573	A	458.1	0.8330645160988369	False	Orthostatic hypotension	458-459.99	Both	8	circulatory system
0.0837383477939443	0.2634935726330172	0.3178003431247697	0.7506622593773253	2573	B	458.1	0.9909523925935212	False	Orthostatic hypotension	458-459.99	Both	8	circulatory system
-0.0647638576682277	0.4261963257771252	-0.1519578038363833	0.8792321674621402	2573	AB	458.1	0.9994474907901716	False	Orthostatic hypotension	458-459.99	Both	8	circulatory system
0.3262952337345662	0.169211492358554	1.9283278528337573	0.0539246086985966	2573	0	458.1	0.8639054521106758	False	Orthostatic hypotension	458-459.99	Both	8	circulatory system
0.111460876418484	0.3592399240553799	0.3102686225969175	0.7563819956608651	2563	A	596.5	0.9909523925935212	False	Functional disorders of bladder	595-597.99	Both	11	genitourinary
-0.7630181528184519	0.5861648026779944	-1.301712674204375	0.1931319756408701	2563	B	596.5	0.9317172371531895	False	Functional disorders of bladder	595-597.99	Both	11	genitourinary
1.175334313756917	0.8591888293650287	1.3679580944104348	0.1714454891949088	2563	AB	596.5	0.9302647739689478	False	Functional disorders of bladder	595-597.99	Both	11	genitourinary
-0.0301169143350003	0.3577027703437091	-0.0841953622725975	0.93290770152535	2563	0	596.5	0.9997139890461936	False	Functional disorders of bladder	595-597.99	Both	11	genitourinary
-0.1656830119942214	0.31229113885422	-0.5305402279491623	0.5957836047370302	2558	A	626.1	0.9874229308122682	False	Irregular menstrual cycle/bleeding	626-628.99	Female	11	genitourinary
0.6977325317751163	0.4894410298770936	1.425570169199603	0.1541147971049775	2558	B	626.1	0.9287524594098852	False	Irregular menstrual cycle/bleeding	626-628.99	Female	11	genitourinary
-0.911621479363614	0.7689953385080658	-1.1854707482782123	0.2359417879214363	2558	AB	626.1	0.9476084084113188	False	Irregular menstrual cycle/bleeding	626-628.99	Female	11	genitourinary
0.0318084532090049	0.3108988653433266	0.1023112553784292	0.9185176628922592	2558	0	626.1	0.9997139890461936	False	Irregular menstrual cycle/bleeding	626-628.99	Female	11	genitourinary
0.3061128942712287	0.1961505958824903	1.5606013986040321	0.1187420152437945	2556	A	459.0	0.8895880322434642	False	Other disorders of circulatory system	458-459.99	NA	8	circulatory system
-0.0532212689027804	0.2931497719213859	-0.1815497537451701	0.855950524548744	2556	B	459.0	0.9964228541966166	False	Other disorders of circulatory system	458-459.99	NA	8	circulatory system
-0.1165801769136762	0.4422235142742897	-0.2636227454005695	0.7920919472306531	2556	AB	459.0	0.9909523925935212	False	Other disorders of circulatory system	458-459.99	NA	8	circulatory system
-0.2806535407687159	0.204087173038047	-1.375165016943005	0.1692011868316813	2556	0	459.0	0.9302647739689478	False	Other disorders of circulatory system	458-459.99	NA	8	circulatory system
-0.26574874260444703	0.36800409648576	-0.7221352836617955	0.470278045097785	2538	A	242.2	0.9696541859978844	False	Toxic multinodular goiter	240-246.99	Both	3	endocrine/metabolic
0.5069593464163944	0.6064954554284795	0.8358831741916938	0.4032995628983599	2538	B	242.2	0.9655415846667281	False	Toxic multinodular goiter	240-246.99	Both	3	endocrine/metabolic
1.3549492284258156	0.9171208704406026	1.4773943894384083	0.1396944146752438	2538	AB	242.2	0.9232842354943668	False	Toxic multinodular goiter	240-246.99	Both	3	endocrine/metabolic
-0.1356125344451921	0.3636465189448173	-0.3729240550375544	0.7092362078535813	2538	0	242.2	0.988297653375232	False	Toxic multinodular goiter	240-246.99	Both	3	endocrine/metabolic
0.3279122634581617	0.3341899489486674	0.9812152175424346	0.3265816795826758	2505	A	496.1	0.9651039421800556	False	Emphysema	490-498.99	Both	9	respiratory
-0.4626151844023073	0.5374491464542049	-0.8607608504997892	0.3894524120483351	2505	B	496.1	0.9655415846667281	False	Emphysema	490-498.99	Both	9	respiratory
-1.394354084046448	0.8437355120529391	-1.6525961798784183	0.0985387953424507	2505	AB	496.1	0.8865387701524756	False	Emphysema	490-498.99	Both	9	respiratory
0.0710720658584874	0.3378498977052562	0.2103658054693018	0.8333993424718786	2505	0	496.1	0.9923482792794008	False	Emphysema	490-498.99	Both	9	respiratory
-0.1958362178274589	0.2420531604192965	-0.8090628417667496	0.4185562993540757	2498	A	191.11	0.9655415846667281	False	Cancer of brain	224-225.99, 190-192.99	Both	2	neoplasms
-0.1012098932979634	0.385473677591555	-0.2625598041617893	0.7929116053445129	2498	B	191.11	0.9909523925935212	False	Cancer of brain	224-225.99, 190-192.99	Both	2	neoplasms
0.1211050163958942	0.5584944231195544	0.2168419439525357	0.8283492872286188	2498	AB	191.11	0.9923482792794008	False	Cancer of brain	224-225.99, 190-192.99	Both	2	neoplasms
0.2117603234129004	0.24134247075773702	0.8774266822911101	0.3803395740691484	2498	0	191.11	0.9655415846667281	False	Cancer of brain	224-225.99, 190-192.99	Both	2	neoplasms
0.5302092950107684	0.3072901730367624	1.7254352450357635	0.0845731856909213	2497	A	735.23	0.8649812552891479	False	Hallux rigidus	735-739.99	Both	14	musculoskeletal
-0.0207914552942504	0.4734377042126815	-0.043915926233265	0.96497494293139	2497	B	735.23	0.9997139890461936	False	Hallux rigidus	735-739.99	Both	14	musculoskeletal
-0.5121133263558915	0.7287655126939331	-0.702713448202054	0.4823000603055373	2497	AB	735.23	0.9724967418592864	False	Hallux rigidus	735-739.99	Both	14	musculoskeletal
-0.4452055917308757	0.3126276469552859	-1.4240762007672083	0.1545497664071527	2497	0	735.23	0.9287524594098852	False	Hallux rigidus	735-739.99	Both	14	musculoskeletal
-0.0473853976304218	0.1491054474242594	-0.3177978970519642	0.7506649260159839	2495	A	198.5	0.9909523925935212	False	Secondary malignancy of brain/spine	195-199.99	Both	2	neoplasms
-0.3594897700964121	0.2375551670197519	-1.5132896270217588	0.1303331689780467	2495	B	198.5	0.9131653216354711	False	Secondary malignancy of brain/spine	195-199.99	Both	2	neoplasms
0.3996165598076189	0.3632642213828939	1.1000713427992908	0.2714075069566732	2495	AB	198.5	0.9476084084113188	False	Secondary malignancy of brain/spine	195-199.99	Both	2	neoplasms
0.1232456883119809	0.1500992777747792	0.8210944791946866	0.4116711529545203	2495	0	198.5	0.9655415846667281	False	Secondary malignancy of brain/spine	195-199.99	Both	2	neoplasms
0.2390673343568806	0.32234613068106105	0.7416479107466659	0.4583708562000735	2490	A	227.0	0.9675380180869756	False	Benign neoplasm of other endocrine glands and related structures	193-194.99, 226-227.99	NA	2	neoplasms
-0.0297671368068626	0.5066546532551813	-0.0587523209657962	0.9531541148160216	2490	B	227.0	0.9997139890461936	False	Benign neoplasm of other endocrine glands and related structures	193-194.99, 226-227.99	NA	2	neoplasms
-0.3291093509367545	0.7974532294132475	-0.4127005055568055	0.6798617002050338	2490	AB	227.0	0.9878829291301616	False	Benign neoplasm of other endocrine glands and related structures	193-194.99, 226-227.99	NA	2	neoplasms
-0.1749215055558599	0.3239301675034397	-0.5399975769592454	0.5892471485177329	2490	0	227.0	0.9874229308122682	False	Benign neoplasm of other endocrine glands and related structures	193-194.99, 226-227.99	NA	2	neoplasms
0.6748622457151828	0.3746927865599823	1.801108187619588	0.0718072620962928	2488	A	580.0	0.8639054521106758	False	Nephritis; nephrosis; renal sclerosis	580-590.99	NA	11	genitourinary
-0.1365948918384818	0.5827383932379262	-0.2344017374237285	0.8146924592316112	2488	B	580.0	0.9923482792794008	False	Nephritis; nephrosis; renal sclerosis	580-590.99	NA	11	genitourinary
1.2681410934277393	0.8781487773149654	1.4441073382863636	0.1488350999640463	2488	AB	580.0	0.9232842354943668	False	Nephritis; nephrosis; renal sclerosis	580-590.99	NA	11	genitourinary
-0.8525641000075022	0.3752667093144884	-2.2718884431952615	0.0231785459448579	2488	0	580.0	0.8195107904748667	False	Nephritis; nephrosis; renal sclerosis	580-590.99	NA	11	genitourinary
0.0965562674661801	0.4235002518342293	0.2279957734333891	0.8196683597428063	2483	A	711.0	0.9923482792794008	False	Arthropathy associated with infections	710-716.99	NA	14	musculoskeletal
1.2845988079301802	0.6811575780704893	1.8859054780966469	0.0594246959386796	2483	B	711.0	0.8639054521106758	False	Arthropathy associated with infections	710-716.99	NA	14	musculoskeletal
0.019369428425143	0.9273124959144586	0.0208877034553945	0.9833369194204936	2483	AB	711.0	0.9997139890461936	False	Arthropathy associated with infections	710-716.99	NA	14	musculoskeletal
-0.6126561842919074	0.4290382240923641	-1.4279757604068717	0.1534250020423922	2483	0	711.0	0.9287524594098852	False	Arthropathy associated with infections	710-716.99	NA	14	musculoskeletal
0.1039904477038708	0.3277728291126595	0.3172637829236542	0.7510702381650268	2481	A	255.0	0.9909523925935212	False	Disorders of adrenal glands	251-259.99	NA	3	endocrine/metabolic
-0.2516747833281583	0.5106063726349268	-0.4928939332061582	0.6221312944127709	2481	B	255.0	0.9874229308122682	False	Disorders of adrenal glands	251-259.99	NA	3	endocrine/metabolic
0.9273300345557324	0.7829223493964432	1.184447008404618	0.2363499825931115	2481	AB	255.0	0.9476084084113188	False	Disorders of adrenal glands	251-259.99	NA	3	endocrine/metabolic
-0.16678016702625198	0.3318102459505865	-0.5026371821293579	0.6152641384232538	2481	0	255.0	0.9874229308122682	False	Disorders of adrenal glands	251-259.99	NA	3	endocrine/metabolic
-0.0852909609285729	0.4269430193968889	-0.1997712974650744	0.8416759013585351	2477	A	706.2	0.9923482792794008	False	Sebaceous cyst	705-706.99	Both	13	dermatologic
1.1103405964252993	0.6713174482798646	1.653972497319049	0.0982602174492204	2477	B	706.2	0.8865387701524756	False	Sebaceous cyst	705-706.99	Both	13	dermatologic
0.6885576721355567	0.9943809280691732	0.6924485905743938	0.4887207787771339	2477	AB	706.2	0.9727546216067964	False	Sebaceous cyst	705-706.99	Both	13	dermatologic
-0.5030061186413564	0.4323570804766413	-1.1634043741965086	0.2447778966834981	2477	0	706.2	0.9476084084113188	False	Sebaceous cyst	705-706.99	Both	13	dermatologic
-0.0239073192504113	0.3195090676467848	-0.0748251667049424	0.9403598942626271	2471	A	359.0	0.9997139890461936	False	Muscular dystrophies and other myopathies	356-359.99	NA	6	neurological
0.5753264711358287	0.4894958400624444	1.1753449652655577	0.2399703368949974	2471	B	359.0	0.9476084084113188	False	Muscular dystrophies and other myopathies	356-359.99	NA	6	neurological
-0.0083987419490867	0.7612654177364649	-0.0110326067011679	0.99119832552795	2471	AB	359.0	0.9997139890461936	False	Muscular dystrophies and other myopathies	356-359.99	NA	6	neurological
-0.2189476353727945	0.3190050120740338	-0.6863454399957256	0.4925599061911273	2471	0	359.0	0.9749142226111044	False	Muscular dystrophies and other myopathies	356-359.99	NA	6	neurological
0.3320733640293991	0.4134544775554375	0.8031678989009701	0.42195519563933204	2471	A	471.0	0.9655415846667281	False	Nasal polyps	470-479.99	NA	9	respiratory
-0.0270738988403922	0.6312847868353534	-0.0428869812879768	0.9657951029338521	2471	B	471.0	0.9997139890461936	False	Nasal polyps	470-479.99	NA	9	respiratory
1.5189909197104223	0.9586887544481456	1.5844463728843947	0.1132205543452348	2471	AB	471.0	0.8865387701524756	False	Nasal polyps	470-479.99	NA	9	respiratory
-0.612056996781829	0.416500346089971	-1.469523381019267	0.141818600280242	2471	0	471.0	0.9232842354943668	False	Nasal polyps	470-479.99	NA	9	respiratory
-0.4540641404817388	0.3955824148727836	-1.1478370205808124	0.2511475526836146	2466	A	215.0	0.9476084084113188	False	Other benign neoplasm of connective and other soft tissue	214-215.99	NA	2	neoplasms
0.4584482013608361	0.6128498921649237	0.7480595284782451	0.4544958163697069	2466	B	215.0	0.9674840486247468	False	Other benign neoplasm of connective and other soft tissue	214-215.99	NA	2	neoplasms
0.0395704736245076	1.0244014391984708	0.0386278973362914	0.9691901969283662	2466	AB	215.0	0.9997139890461936	False	Other benign neoplasm of connective and other soft tissue	214-215.99	NA	2	neoplasms
0.2597113977305163	0.3976650040127257	0.6530909059380172	0.5137587549599351	2466	0	215.0	0.9762898748942171	False	Other benign neoplasm of connective and other soft tissue	214-215.99	NA	2	neoplasms
0.41133932658535494	0.3107443892555609	1.3237224574538116	0.1857190375595651	2452	A	367.8	0.9306442743456741	False	Hypermetropia	367-367.99	Both	7	sense organs
0.3058623902489855	0.4743735891545863	0.6447711197288278	0.5191360344437989	2452	B	367.8	0.9762898748942171	False	Hypermetropia	367-367.99	Both	7	sense organs
-1.8190618054088024	0.6902481696758833	-2.635373602313167	0.0084575827652933	2452	AB	367.8	0.6797830295913725	False	Hypermetropia	367-367.99	Both	7	sense organs
-0.1824090814719338	0.3175598175150355	-0.5744085725307398	0.5657442169217257	2452	0	367.8	0.9841264829737496	False	Hypermetropia	367-367.99	Both	7	sense organs
-0.1071826319679233	0.3707720975931534	-0.2890795522740074	0.7725450387326722	2450	A	228.0	0.9909523925935212	False	Hemangioma and lymphangioma, any site	228-228.99	Both	2	neoplasms
0.4700147276413786	0.5598899128964098	0.8394770414953702	0.40128384033605	2450	B	228.0	0.9655415846667281	False	Hemangioma and lymphangioma, any site	228-228.99	Both	2	neoplasms
-1.2980644735355886	0.9101346005725348	-1.4262335183378592	0.1539287711644082	2450	AB	228.0	0.9287524594098852	False	Hemangioma and lymphangioma, any site	228-228.99	Both	2	neoplasms
0.118749183286852	0.3745425771592878	0.317051226024831	0.7512318355557477	2450	0	228.0	0.9909523925935212	False	Hemangioma and lymphangioma, any site	228-228.99	Both	2	neoplasms
0.0021003326465877	0.1512530955123598	0.0138862126389742	0.9889218994449792	2442	A	150.0	0.9997139890461936	False	Cancer of esophagus	140-159.99, 210-211.99	NA	2	neoplasms
0.1427081536220817	0.2378784387715713	0.5999205071255775	0.5486150590349639	2442	B	150.0	0.9792558563118696	False	Cancer of esophagus	140-159.99, 210-211.99	NA	2	neoplasms
-0.5004620166539318	0.3548354490499053	-1.4104059163027565	0.1585476396948675	2442	AB	150.0	0.9287524594098852	False	Cancer of esophagus	140-159.99, 210-211.99	NA	2	neoplasms
0.0308857041993337	0.1507986249454115	0.2048142296424403	0.8377343941730595	2442	0	150.0	0.9923482792794008	False	Cancer of esophagus	140-159.99, 210-211.99	NA	2	neoplasms
0.0428770914388772	0.1479542374138258	0.2897996852834342	0.7719942747039422	2432	A	198.3	0.9909523925935212	False	Secondary malignant neoplasm of digestive systems	195-199.99	Both	2	neoplasms
-0.0148676853904506	0.2438677283552856	-0.0609661864270544	0.951391164214032	2432	B	198.3	0.9997139890461936	False	Secondary malignant neoplasm of digestive systems	195-199.99	Both	2	neoplasms
0.4765637121090989	0.3722015757518337	1.2803914415097717	0.2005300082211348	2432	AB	198.3	0.9323920706490352	False	Secondary malignant neoplasm of digestive systems	195-199.99	Both	2	neoplasms
-0.1154341081231804	0.1497487900417772	-0.7708516916295378	0.4408699708715365	2432	0	198.3	0.9674840486247468	False	Secondary malignant neoplasm of digestive systems	195-199.99	Both	2	neoplasms
0.1721024848473603	0.2856471734731633	0.6025002199558941	0.5468976201206976	2430	A	721.8	0.9786864806498122	False	Other allied disorders of spine	720-724.99	Both	14	musculoskeletal
0.1693366569560928	0.458157134427557	0.3696038852863656	0.711709967768963	2430	B	721.8	0.988297653375232	False	Other allied disorders of spine	720-724.99	Both	14	musculoskeletal
-0.561578214069759	0.7774839278098401	-0.7223020232092977	0.4701785416819068	2430	AB	721.8	0.9696541859978844	False	Other allied disorders of spine	720-724.99	Both	14	musculoskeletal
-0.1650759103202834	0.2882290434512576	-0.5727247620283602	0.5668842301832391	2430	0	721.8	0.9841264829737496	False	Other allied disorders of spine	720-724.99	Both	14	musculoskeletal
-0.0025261890984414	0.3732586837646561	-0.0067679312185386	0.9946005712345444	2428	A	345.11	0.9997139890461936	False	Generalized convulsive epilepsy	330-337.99, 341-349.99	Both	6	neurological
0.8550809715341792	0.5579082572110897	1.5326551641458346	0.1254915522411266	2428	B	345.11	0.9007630898719914	False	Generalized convulsive epilepsy	330-337.99, 341-349.99	Both	6	neurological
0.09645742151130099	0.8609637250797043	0.1120342456964391	0.9108055448230098	2428	AB	345.11	0.9997139890461936	False	Generalized convulsive epilepsy	330-337.99, 341-349.99	Both	6	neurological
-0.4047987262921896	0.3763574749639475	-1.0755697793194263	0.2822269275655069	2428	0	345.11	0.9476084084113188	False	Generalized convulsive epilepsy	330-337.99, 341-349.99	Both	6	neurological
0.3729033393845745	0.2077728127071009	1.7947648420693976	0.0728161858010396	2423	A	151.0	0.8639054521106758	False	Cancer of stomach	140-159.99, 210-211.99	NA	2	neoplasms
-0.3010778463445238	0.3317707774503394	-0.9074875390120524	0.36423957754449604	2423	B	151.0	0.9655415846667281	False	Cancer of stomach	140-159.99, 210-211.99	NA	2	neoplasms
0.2571430166243382	0.4795315070967729	0.5362380006710278	0.591843460814374	2423	AB	151.0	0.9874229308122682	False	Cancer of stomach	140-159.99, 210-211.99	NA	2	neoplasms
[truncated: 3,931 more rows]
